# Supplementary material for: Multi-omics analyses of red blood cell reveal antioxidation mechanisms associated with hemolytic toxicity of gossypol
Source: Oncotarget. 2017 Oct 10;8(61):103693–709. doi: 10.18632/oncotarget.21779 (PMC5732760; doi:10.18632/oncotarget.21779)
Supplement: Supplementary file 2 [file oncotarget-08-103693-s002.xls]

## Sheet: All features(normalized)
	Compounds	rt_mz	1-t28	4-t28	5-t28	7-t28	10-t28	11-t28	12-t28	14-t28	15-t28	18-t28	8-t28	9-t28	QC-1	QC-2	QC-3
		Class	A	A	A	A	B	B	B	B	B	B	B	B
No.		Y	0	0	0	0	1	1	1	1	1	1	1	1
	Alanine-13C3-15N	8.09_119	7329704	7844200	8071035	8023420	7191441	7336717	8301881	7027444	7415745	7620621	7631525	7805589	7187669	7317052	7736602
	Valine-13C5-15N	10.47_149	9087908	9430552	9602951	9634229	8917737	8487143	10000525	8770116	9018670	9255058	9297196	8895913	9543012	9032406	9710391
	Leucine-13C6-15N	11.69_163	7008186	7538590	7839382	7763607	7409060	7080049	8019176	6923074	7366987	7650197	7441071	7027818	7303186	7514660	7505265
	Isoleucine-13C6-15N	12.16_164	9801063	10696801	10606162	10472862	10139360	9981929	10596559	9751121	9912881	10120429	10022938	9695133	10080031	9943134	10254567
1		6.17_121	38.875	32.9441	32.8596	33.7872	27.1647	33.295	29.6501	33.2106	33.2579	33.3044	33.1529	34.2529	30.5223	28.441	28.7985
2		6.32_144	1.26553	1.14579	1.41223	1.09395	2.34687	1.32994	1.41164	2.1809	1.35076	1.21852	1.22393	1.29158	1.55895	1.45659	1.11076
3	1-propanamine	6.56_174	0.333281	0.298624	0.294572	0.294744	0.252456	0.294807	0.272808	0.308684	0.323786	0.331775	0.30886	0.309747	0.2756	0.272639	0.275801
4		6.67_174	2.07388	2.00226	1.90006	1.98103	1.55709	1.86812	1.84694	2.04734	2.06259	2.08778	1.91857	2.03935	1.77557	1.89275	1.83425
5		6.67_138	0.0820046	0.0822825	0.0862693	0.0864448	0.0968978	0.0825533	0.0841227	0.106837	0.0976008	0.104084	0.0845509	0.0768801	0.0710314	0.0680554	0.0767719
6	2-hydroxypyridine	6.86_152	8.03985	7.06257	6.93349	7.16876	5.76617	6.74788	6.83951	7.23676	7.65773	7.84328	7.74808	8.29948	7.54396	7.49856	6.67032
7		6.93_131	0.0366219	0.035908	0.0477503	0.0334979	0.0449352	0.0380616	0.0357589	0.0355189	0.0397371	0.0345661	0.0403715	0.0349847	0.0290119	0.0326429	0.0370217
8	pyruvic acid	7.06_174	2.67719	2.85936	3.15044	4.38654	3.42191	3.14906	3.02167	3.13787	4.93464	4.94397	3.4197	3.27719	3.87148	3.47696	3.85582
9		7.1_234	0.0543664	0.0714412	0.0976178	0.0725582	0.0453651	0.0600453	0.0670851	0.0820429	0.087439	0.128099	0.0932179	0.0992778	0.0493279	0.0834201	0.0717741
10	lactic acid	7.26_219	4.27012	5.17438	4.47212	5.17453	4.9855	4.80412	4.74088	4.94641	6.08842	6.43443	5.52728	4.79086	4.9895	5.12552	5.27556
11		7.33_190	1.99759	2.96736	3.15005	2.26697	2.16249	2.14528	2.12877	2.64123	2.51192	3.20062	2.89541	3.12488	2.34832	2.96651	2.02063
12	hexanoic acid	7.54_173	0.170454	0.213084	0.413163	0.107392	0.0968553	0.114637	0.110493	0.110125	0.100633	0.2658	0.131763	0.148167	0.18762	0.177996	0.183793
13	glycolic acid	7.56_205	0.126712	0.128927	0.157018	0.115107	0.0997746	0.102903	0.10392	0.106681	0.13106	0.101331	0.113435	0.12597	0.140913	0.146122	0.11924
14		7.9_174	0.0894281	0.101959	0.141253	0.13923	0.1761	0.169577	0.156711	0.243488	0.21974	0.222392	0.125445	0.142148	0.0857359	0.143987	0.187058
15		7.98_151	0.39213	0.340837	0.343757	0.324267	0.381264	0.347704	0.311558	0.442252	0.380763	0.374316	0.342982	0.367153	0.322251	0.333711	0.321689
16	2-ketobutanoic acid	8.06_188	0.0954461	0.117485	0.106331	0.0961554	0.0889893	0.0856994	0.0703921	0.327966	0.24979	0.0715948	0.133239	0.116897	0.110348	0.105763	0.112855
17	alanine	8.09_116	17.0796	15.1635	14.0384	18.0061	1.1047	14.5534	15.0776	13.7674	18.2786	14.6839	17.1759	17.2764	15.1329	16.2474	17.3645
18	hydroxylamine	8.33_133	0.427142	0.467907	0.622205	0.636454	0.604677	0.742412	0.744072	1.16575	0.867741	0.79737	0.498765	0.593983	0.372848	0.649716	0.741332
19	glycine (2tms)	8.5_102	2.48356	2.24632	2.42978	2.13636	1.36215	1.02899	1.30004	0.728166	1.01555	0.965933	2.08899	2.07272	3.19385	1.55014	1.17352
20	2-hydroxybutyric acid	8.57_131	0.32657	0.417845	0.382014	0.421608	0.286957	0.464274	0.39843	0.34163	0.504096	0.713343	0.488466	0.354418	0.434554	0.42999	0.443735
21	glyoxylic acid	8.64_218	0.176051	0.229056	0.221501	0.164795	0.196306	0.15935	0.175925	0.222885	0.183979	0.26812	0.220059	0.209849	0.176604	0.192629	0.162508
22	oxalic acid	8.73_219	0.049921	0.0585937	0.0440965	0.0436669	0.0467876	0.0585164	0.0560282	0.0505909	0.0514988	0.0525582	0.0474647	0.0486466	0.0465737	0.0491268	0.0542741
23	sarcosine	8.8_116	0.0941335	0.0653234	0.0672602	0.0739335	0.0771424	0.0725191	0.0546964	0.0701036	0.061081	0.0583796	0.0570105	0.0751494	0.0471772	0.0471359	0.0544598
24	3-hydroxypyridine	8.81_152	0.365278	0.369475	0.343842	0.365933	0.361185	0.346998	0.354986	0.404671	0.420164	0.385496	0.352809	0.393207	0.355822	0.395918	0.378
25		9.03_234	0.241321	1.02614	0.58536	0.492478	0.641608	0.571305	0.884118	0.839487	0.796389	1.38579	0.752343	0.33576	0.946994	0.78411	0.777807
26		9.15_174	0.383809	0.353651	0.406583	0.472531	0.483518	0.471664	0.46264	0.667367	0.557427	0.620106	0.454637	0.45841	0.335749	0.507901	0.630736
27	p-cresol	9.15_165	0.0922389	0.0288587	0.0404199	0.0391442	0.0344259	0.0320786	0.0256117	0.0437525	0.0551102	0.0655064	0.0568842	0.0592725	0.0378366	0.0436132	0.0464809
28	4-hydroxypyridine	9.17_152	0.112609	0.113831	0.119416	0.107415	0.118437	0.119208	0.118575	0.148279	0.138764	0.136638	0.127134	0.138119	0.118353	0.138344	0.116001
29		9.21_91	0.169328	0.168831	0.203107	0.169916	0.25407	0.180738	0.162154	0.232383	0.202975	0.20964	0.174983	0.180995	0.154457	0.162843	0.149804
30	3-hydroxybutyric acid	9.29_233	2.12625	2.51434	3.66539	2.64621	1.57563	2.43061	2.63205	2.41905	2.62238	2.60159	2.766	1.97046	2.51047	2.53832	2.64588
31		9.42_195	0.0670587	0.0597071	0.083674	0.0659056	0.042345	0.0938846	0.045107	0.0467482	0.0755266	0.0553532	0.0506065	0.0437619	0.0492609	0.0381977	0.0491629
32		9.44_216	4.52024	3.16706	3.92181	4.65893	1.68681	2.19909	2.97246	2.03948	3.08496	3.75385	4.77403	4.6875	3.39775	3.68137	4.10185
33	2-aminobutyric acid	9.54_130	1.87411	2.72453	2.37407	2.41063	4.31996	3.21008	3.22342	3.15112	3.26598	2.91335	3.51697	1.32677	2.87586	2.88943	2.99656
34		9.57_174	0.0945483	0.0948876	0.100611	0.0963623	0.0982831	0.0906999	0.0849972	0.109528	0.103288	0.112617	0.101724	0.0964367	0.0789897	0.0864425	0.0866694
35		9.6_282	4.72212	3.73411	3.87658	3.61331	3.34204	4.03315	3.44365	4.27188	3.92981	4.0706	3.66151	4.38923	3.02646	3.17414	3.10026
36	methylphosphate	9.62_241	1.30887	1.27804	1.57608	1.35085	1.31349	1.12007	1.4653	1.55804	1.41442	1.3161	1.56592	1.74997	1.01977	1.21616	1.19201
37		9.66_92	0.457152	0.46633	0.592366	0.492601	0.487865	0.470946	0.475023	0.491174	0.50376	0.586229	0.519493	0.560298	0.447036	0.516509	0.472994
38		9.75_151	1.03532	1.093	1.02914	0.95375	0.770602	0.902446	0.813359	0.806117	0.781131	0.851192	1.07415	0.955289	0.970915	0.827852	0.723373
39		9.76_129	0.0890628	0.102449	0.105187	0.106162	0.0835435	0.0977095	0.0980745	0.140114	0.123356	0.125174	0.0905988	0.0944935	0.0615877	0.0843279	0.0989602
40		9.85_211	1.13618	0.98986	1.2222	1.15806	0.896734	0.939161	0.987781	1.29981	1.17964	1.01076	1.30277	1.36167	0.944266	0.866333	0.950842
41		9.9_249	0.122558	0.144448	0.00658488	0.00395803	0.00506887	0.0374545	0.0776142	0.00457766	0.0842044	0.00475321	0.119782	0.110719	0.0041055	0.00354847	0.0038373
42		9.92_171	0.0616598	0.0734144	0.0820918	0.084505	0.0665482	0.0731538	0.0832533	0.090264	0.110812	0.129132	0.0837353	0.0872875	0.0625573	0.0827496	0.103896
43	beta-alanine(2tms)	9.96_102	0.157589	0.209562	0.166477	0.347758	0.192214	0.154344	0.333948	0.109945	0.246695	0.192342	0.248064	0.264627	0.274496	0.246119	0.186083
44		10.07_216	1.83663	2.13546	1.727	1.95919	2.21243	1.97043	2.24117	1.81029	1.61086	2.19711	1.76694	1.82944	2.06834	2.55594	2.26071
45		10.12_262	0.0823513	0.199586	0.176915	0.168932	0.0319843	0.0671874	0.103347	0.0645232	0.0963255	0.190377	0.281474	0.174345	0.138628	0.187564	0.133027
46		10.28_103	0.252131	0.259728	0.235798	0.245722	0.181551	0.23337	0.218816	0.213711	0.25652	0.257225	0.249983	0.262961	0.212826	0.230274	0.229846
47	valine	10.47_144	24.4526	31.6381	25.5632	24.3794	30.8651	27.5139	31.1387	31.5765	30.8099	25.6727	28.6067	24.9873	30.0381	28.813	31.2117
48		10.58_103	0.0257685	0.0263289	0.0326227	0.0497716	0.029081	0.0248372	0.0261545	0.0236419	0.0535973	0.0204073	0.0282181	0.0322677	0.035624	0.0357839	0.0335042
49		10.63_117	0.22297	0.281389	0.331019	0.309665	0.29391	0.233519	0.338034	0.336	0.319027	0.346948	0.316372	0.316717	0.284884	0.329719	0.323963
50		10.69_283	0.113946	0.109703	0.11171	0.11173	0.0893608	0.0918645	0.086515	0.108923	0.0929808	0.0979125	0.101494	0.10483	0.119617	0.0985991	0.0885262
51	2-ethyl-3-hydroxypropionic acid	10.75_247	0.0869763	0.126557	0.0532709	0.109785	0.0646374	0.0610167	0.0755989	0.0861472	0.0740368	0.120688	0.213051	0.138208	0.100874	0.0988157	0.111143
52		10.92_131	0.116862	0.12885	0.1248	0.123951	0.0847378	0.142334	0.159606	0.135075	0.132069	0.196567	0.226382	0.213688	0.137478	0.135977	0.141526
53		10.95_101	1.14914	1.71009	1.84328	1.80524	0.957577	0.998213	1.56961	1.18606	1.57693	1.85955	2.11218	1.79503	1.76413	1.82193	1.58898
54		11_278	0.165111	0.230114	0.305693	0.28599	0.323039	0.252076	0.417477	0.444743	0.358979	0.531997	0.274358	0.301679	0.178981	0.408338	0.417064
55		11.02_151	0.100201	0.0668115	0.056367	0.0762199	0.0723443	0.0549509	0.0690251	0.107541	0.0998964	0.0719686	0.0728857	0.0993014	0.0812436	0.0771845	0.0756888
56		11.08_103	0.114689	0.108716	0.0518765	0.0665205	0.0622596	0.197792	0.224847	0.0584321	0.231756	0.0661414	0.10169	0.110146	0.0615568	0.0555223	0.102823
57	benzoic acid	11.18_179	0.295749	0.252381	0.243771	0.263097	0.270917	0.317077	0.213649	0.284431	0.279429	0.263699	0.301387	0.304195	0.377288	0.335212	0.348029
58		11.35_220	0.111853	0.0794937	0.113184	0.090934	0.101356	0.109791	0.0927169	0.109129	0.0938503	0.0938595	0.116077	0.112396	0.0976243	0.0953704	0.0810631
59	urea	11.37_189	16.3639	14.7628	14.8598	14.3913	14.6913	12.9568	11.983	20.7222	25.8326	48.0719	16.1419	17.1069	14.8915	14.9306	15.9318
60		11.54_193	1.21143	1.29911	1.13274	1.17737	0.676214	1.11738	1.24558	0.849427	1.0743	1.18163	1.191	1.15104	0.908827	1.00446	1.03754
61	ethanolamine	11.56_174	0.17924	0.186826	0.221165	0.224478	0.270864	0.317585	0.249086	0.237733	0.305451	0.228373	0.214935	0.221467	0.195176	0.221713	0.256439
62		11.56_84	0.371513	0.47042	0.555133	0.603213	0.449622	0.365731	0.484889	0.405431	0.534106	0.641463	0.626145	0.552389	0.501191	0.511192	0.541302
63		11.6_145	0.100189	0.117551	0.110696	0.113581	0.0642075	0.0975274	0.114378	0.0815758	0.100435	0.111662	0.11583	0.102881	0.0761891	0.086231	0.0984238
64		11.63_319	0.0516236	0.0527404	0.0467031	0.0543558	0.0575676	0.0444751	0.0467505	0.0669522	0.0739615	0.111602	0.0577227	0.0584338	0.0490082	0.0635528	0.0606129
65	leucine	11.7_158	25.5365	31.2923	26.6997	27.2637	31.2146	24.8219	27.9754	27.1378	29.546	25.8245	26.8094	26.1446	28.8496	29.0675	30.3686
66	phosphate	11.75_299	293.672	251.343	265.43	264.512	248.219	252.419	242.714	280.2	262.898	256.464	284.291	290.544	268.059	258.899	251.947
67	glycerol	11.77_205	3.45299	2.9306	5.84597	5.28516	2.82963	3.41912	3.27541	5.28694	3.58905	2.87786	3.37297	3.4858	2.80613	2.66575	3.12422
68		11.77_218	0.664562	0.560777	0.461681	0.323401	0.420366	0.874739	0.758577	0.316936	0.827662	0.320827	0.663335	0.610238	0.350396	0.34201	0.583967
69		11.87_189	0.134551	0.118367	0.118989	0.122531	0.105666	0.11525	0.110413	0.121485	0.127025	0.135683	0.128592	0.132638	0.108976	0.105118	0.10761
70		11.87_239	0.0296133	0.0249951	0.0279501	0.025129	0.0238901	0.0272216	0.0239934	0.0304368	0.0250828	0.0260685	0.0252659	0.0274774	0.0217293	0.0226834	0.0240141
71		11.87_280	1.71937	1.51059	1.55657	1.52185	1.31755	1.53371	1.4015	1.5569	1.47585	1.46675	1.45851	1.54064	1.30549	1.34465	1.38998
72		12_150	0.146872	0.171752	0.138123	0.162257	0.115093	0.0715311	0.175528	0.101624	0.0999891	0.0996986	0.137604	0.123276	0.149856	0.15751	0.15179
73	isoleucine	12.16_158	11.6696	15.3693	12.5671	11.9624	14.4771	12.5879	14.0383	13.8409	12.342	12.1499	12.9143	10.7042	13.3824	13.2966	14.0172
74	proline	12.24_142	19.4824	22.8674	20.1994	20.5982	28.8782	22.542	25.3284	22.8803	26.5672	21.3367	22.0959	21.7156	23.1484	23.9821	23.8338
75		12.39_160	0.737868	1.12874	1.31453	1.11236	1.63853	1.30613	1.58733	1.36426	1.6371	1.16927	0.783932	0.848327	1.53689	0.882776	1.05425
76	glycine (3tms)	12.41_248	4.24357	3.7548	5.34185	4.37301	4.6203	3.60772	3.86135	4.12693	4.90951	4.79253	3.9125	4.23071	3.86146	4.21689	4.61856
77		12.51_294	1.40138	1.27664	1.27204	1.21875	1.16516	1.32195	1.21914	1.31035	1.21715	1.27643	1.25082	1.34916	1.11776	1.09662	1.16778
78		12.51_299	0.16344	0.140887	0.148128	0.13677	0.122147	0.129402	0.122244	0.15518	0.131309	0.138994	0.154863	0.158651	0.116831	0.110941	0.122288
79	2,3-dihydroxypyridine	12.58_240	0.236151	0.201735	0.194001	0.199249	0.201025	0.21259	0.206859	0.258155	0.256572	0.251083	0.197952	0.227303	0.22686	0.249961	0.259317
80	succinic acid	12.63_247	0.0687118	0.0562568	0.0573231	0.0553844	0.0690959	0.06068	0.0524347	0.0504726	0.0604665	0.0514842	0.0579295	0.109343	0.0788659	0.0656519	0.067323
81		12.7_172	0.0229266	0.0274477	0.0217124	0.0210088	0.0199305	0.0156806	0.024893	0.0187591	0.0187817	0.0186508	0.0206653	0.0174599	0.022276	0.0239109	0.019398
82		12.75_130	0.11303	0.108446	0.101061	0.101338	0.105953	0.0965946	0.0982403	0.114373	0.104714	0.106125	0.104228	0.108197	0.0964226	0.0963504	0.0965618
83		12.91_215	0.506701	0.502971	0.24043	0.404675	0.284696	0.290921	0.430917	0.303894	0.220783	0.333858	0.47212	0.369132	0.339168	0.380234	0.36326
84	glyceric acid	12.95_189	0.152221	0.161997	0.208303	0.204414	0.143367	0.162976	0.163109	0.117157	0.190773	0.311142	0.144226	0.193565	0.180926	0.199132	0.158397
85		13_466	0.0520137	0.0431502	0.0506643	0.0449918	0.0391179	0.0411138	0.0459061	0.0507902	0.0542233	0.0517987	0.0510487	0.0481977	0.0401112	0.0372848	0.0373931
86		13.08_151	0.0233724	0.0193347	0.0225035	0.0202318	0.016438	0.0178662	0.0162335	0.0160747	0.0203932	0.0161823	0.0236634	0.0198343	0.0250044	0.0197384	0.0192639
87	uracil	13.09_241	0.451611	0.381149	0.46472	0.45074	0.469877	0.467293	0.412542	0.508942	0.457849	0.441366	0.411417	0.478906	0.5247	0.545201	0.477409
88		13.34_239	0.225452	0.248044	0.252542	0.235804	0.29728	0.208964	0.23903	0.26964	0.245135	0.250816	0.225957	0.255767	0.221145	0.231378	0.24616
89		13.35_259	0.012909	0.0101964	0.00872482	0.00846391	0.00918767	0.00823491	0.00832784	0.00781005	0.00758222	0.00647409	0.00912651	0.0113229	0.0127291	0.0108724	0.00940243
90		13.41_144	0.175426	0.190359	0.21087	0.176395	0.328633	0.195347	0.232707	0.307033	0.227896	0.202038	0.190232	0.174929	0.229594	0.222172	0.204636
91		13.42_259	0.0250379	0.0916412	0.0647731	0.0575479	0.0709749	0.0823491	0.109815	0.140388	0.142468	0.237132	0.0778998	0.0424152	0.0665648	0.0930598	0.130319
92	fumaric acid	13.43_245	1.34492	1.19661	1.19261	1.35867	1.81844	1.1962	1.56483	1.21577	1.91769	1.23256	1.1135	1.72021	1.45828	1.49138	1.49123
93		13.45_294	1.06561	1.01348	0.99661	0.994297	0.868375	0.988482	0.955133	1.0536	0.987538	0.997936	1.03119	1.03947	0.871512	0.865147	0.925863
94		13.48_174	0.11602	0.158927	0.150371	0.129631	0.0720842	0.116531	0.120389	0.106949	0.132005	0.20802	0.172847	0.163028	0.127518	0.131974	0.104061
95		13.52_194	0.331058	0.383574	0.464817	0.364759	0.316165	0.32109	0.446828	0.2525	0.331316	0.398462	0.317251	0.356822	0.3698	0.416301	0.421144
96		13.53_359	0.214933	0.156496	0.153438	0.127149	0.105242	0.122801	0.104206	0.112075	0.112041	0.113537	0.187935	0.160293	0.300831	0.15849	0.126843
97		13.57_340	0.452217	0.421945	0.886801	0.467041	0.51159	0.391887	0.42092	0.45974	0.477466	0.554701	0.489621	0.695051	0.44162	0.505787	0.447804
98	2,5-pyrazinediol	13.58_241	12.6763	13.1367	12.0012	12.445	6.45106	9.8846	9.74119	3.77707	7.32006	7.06782	5.95553	7.23042	11.5992	11.8219	11.1254
99	serine	13.61_204	11.1835	10.9517	11.1783	11.6355	15.1713	9.29203	11.1908	12.4121	12.7777	11.9694	10.7985	12.0367	11.5272	11.9531	11.9388
100	nonanoic acid	13.64_215	0.398495	0.313984	0.257254	0.297886	0.292832	0.411111	0.306537	0.298769	0.337438	0.270541	0.368604	0.443348	0.309207	0.34054	0.380533
101	pipecolinic acid	13.65_156	2.27014	1.97748	1.88993	2.30097	1.82954	1.7566	1.74818	1.74695	1.83266	2.19041	2.19111	2.09568	1.86603	1.65284	1.91763
102		13.72_255	0.207392	0.165238	0.219458	0.167154	0.157565	0.231251	0.156827	0.158256	0.211624	0.152577	0.155823	0.14252	0.194661	0.143559	0.162301
103		13.84_130	0.107352	0.159461	0.14913	0.144725	0.13032	0.118148	0.142352	0.117419	0.131738	0.125975	0.155501	0.113442	0.122005	0.124898	0.117213
104		13.93_417	0.0434881	0.0288973	0.0506472	0.0437843	0.0398981	0.0490397	0.0382769	0.0713305	0.0633533	0.052131	0.04654	0.0489892	0.0285064	0.0329162	0.042231
105		14.06_298	0.0357366	0.0230991	0.0910728	0.0460484	0.0135665	0.0341429	0.037905	0.0169405	0.0410008	0.0584033	0.0333413	0.0747419	0.0449697	0.052046	0.0529073
106		14.08_240	0.355502	0.312524	0.311988	0.315071	0.31038	0.308991	0.315624	0.441585	0.402333	0.377545	0.336624	0.38443	0.323283	0.337131	0.31175
107	threonine	14.14_218	6.25931	7.89356	7.10567	7.53262	9.27021	7.34246	8.58052	8.2739	9.08303	7.41386	7.82164	7.01568	7.749	8.23305	8.34197
108		14.23_319	0.138687	0.108848	0.109683	0.104256	0.155001	0.0998345	0.116047	0.145408	0.091578	0.080757	0.0917533	0.0982855	0.103318	0.103556	0.0956799
109		14.26_165	0.0338606	0.0314822	0.0371018	0.0324636	0.0316022	0.0257645	0.0265114	0.0153834	0.0158543	0.0243891	0.0388896	0.0369338	0.0290325	0.0245505	0.0180879
110		14.32_278	0.0371482	0.0522058	0.0518481	0.0607009	0.0504393	0.0499117	0.0685074	0.0779448	0.073405	0.0821575	0.0451214	0.0435847	0.0284342	0.0541555	0.0741982
111		14.47_100	0.10321	0.0964473	0.0984544	0.106218	0.108055	0.0983277	0.117032	0.101798	0.104499	0.124497	0.12579	0.0958225	0.0833685	0.106604	0.115599
112	glutaric acid	14.59_261	0.0240596	0.0190922	0.0166187	0.0374559	0.0502164	0.0247103	0.03596	0.0237851	0.029471	0.0225139	0.0192294	0.0669924	0.0352165	0.0335661	0.0339065
113		14.66_104	0.0484598	0.0458509	0.045303	0.0478932	0.046485	0.0504858	0.0435088	0.0498249	0.0501946	0.0467369	0.0469765	0.0501114	0.042819	0.0444127	0.0411324
114		14.66_373	1.52532	1.30463	1.49515	1.45623	1.32005	1.43279	1.37826	1.63873	1.49463	1.39645	1.47899	1.61723	1.14232	1.29659	1.30089
115	thymine	14.7_270	0.347794	0.28221	0.385007	0.259894	0.183085	0.359334	0.264636	0.196391	0.313816	0.255362	0.205056	0.20005	0.248249	0.222651	0.260622
116	2,4-dihydroxybutyric acid	14.71_103	0.157236	0.172094	0.150502	0.193697	0.176577	0.153748	0.168954	0.149113	0.186066	0.185909	0.164151	0.155184	0.169104	0.171503	0.181029
117		14.75_97	0.385078	0.343675	0.37099	0.332183	0.326791	0.332979	0.31594	0.385402	0.34935	0.34645	0.344625	0.373172	0.316768	0.318409	0.297829
118	S-methyl-L-cysteine	14.87_218	0.112002	0.117711	0.213397	0.106218	0.125554	0.106778	0.109669	0.121878	0.136747	0.140685	0.0936372	0.0897269	0.117476	0.126987	0.132959
119		14.89_172	2.45979	1.85896	1.94701	1.98975	2.66903	1.77649	1.69124	2.12263	1.99505	1.5191	2.14684	1.97058	2.10124	1.48226	1.76823
120		14.92_211	0.102801	0.116146	0.126382	0.111317	0.122221	0.12051	0.129989	0.151156	0.12142	0.129547	0.117858	0.136123	0.0624387	0.100306	0.0980421
121	aspartic acid	14.96_160	0.0512335	0.16004	0.354343	0.229375	0.0848652	0.363252	0.232008	0.299435	0.0458354	0.388089	0.220576	0.0330119	0.209716	0.229392	0.197709
122		14.99_258	0.0388694	0.0314271	0.0609485	0.0523991	0.0437356	0.0339718	0.0409205	0.0303184	0.0389777	0.0382927	0.0566889	0.0510624	0.0389404	0.0402711	0.0435978
123	beta-alanine	15.02_248	0.136681	0.227111	0.236543	0.252984	0.461278	0.219075	0.295485	0.288355	0.225641	0.355357	0.187929	0.273055	0.185196	0.272464	0.340272
124	3,4-dihydroxybutyric acid	15.16_233	0.0185927	0.0489484	0.0457299	0.0409835	0.0266554	0.028331	0.0291499	0.0255851	0.0381488	0.0276351	0.0376031	0.0384755	0.0353558	0.0591894	0.029538
125		15.23_243	0.168399	0.129544	0.130781	0.135652	0.128091	0.138801	0.109946	0.130678	0.110638	0.123922	0.150406	0.155632	0.24454	0.169197	0.153018
126		15.25_219	0.0979474	0.164615	0.0482056	0.0399716	0.0449564	0.218198	0.0803935	0.0458015	0.159766	0.0421617	0.156759	0.104712	0.0532426	0.0597825	0.0581166
127		15.42_156	0.177649	0.219119	0.179954	0.132527	0.109328	0.343631	0.270175	0.126219	0.238533	0.233928	0.371763	0.0998389	0.219227	0.217138	0.230099
128		15.49_252	0.178565	0.138484	0.16037	0.184563	0.143887	0.151711	0.140312	0.154849	0.152271	0.15723	0.167775	0.212412	0.132268	0.142955	0.155132
129	homoserine	15.5_218	0.0789523	0.128618	0.0926834	0.075605	0.161917	0.0808975	0.165662	0.0906563	0.127478	0.200341	0.144531	0.117541	0.145333	0.121448	0.142403
130		15.55_350	0.766732	1.32171	1.49285	1.2055	1.11109	0.987798	1.30682	1.43642	1.47357	2.42689	1.65892	1.59491	0.97646	1.4186	1.13527
131		15.55_174	0.0794104	0.0977756	0.102916	0.0895643	0.0897217	0.0720996	0.100783	0.0979308	0.0961458	0.142697	0.128357	0.119921	0.0803461	0.104659	0.0966444
132	ornithine-1,5-lactam	15.61_128	0.166938	0.293729	0.159187	0.232182	0.22725	0.139121	0.193721	0.145464	0.210117	0.258756	0.200915	0.161202	0.213744	0.210928	0.247465
133		15.68_131	0.0579883	0.0571166	0.0617851	0.0620035	0.0574773	0.0550172	0.0624161	0.060039	0.0503511	0.0547301	0.0627483	0.0684573	0.0546867	0.0623871	0.0573429
134		15.69_232	0.0695724	0.0699531	0.0705327	0.0844938	0.0881347	0.0437466	0.073483	0.0905754	0.116203	0.074004	0.0795138	0.100087	0.0826155	0.0779427	0.0886397
135		15.71_256	0.113116	0.121718	0.0837878	0.104038	0.0916484	0.0804505	0.104317	0.0861223	0.0858217	0.0899311	0.104906	0.0961591	0.0877938	0.0933744	0.0958552
136		15.77_255	0.161978	0.12799	0.126245	0.116197	0.123054	0.113964	0.0987379	0.126051	0.11087	0.110754	0.136369	0.133861	0.231285	0.16748	0.152698
137		15.78_232	0.0465714	0.0658745	0.0858424	0.0655814	0.0566334	0.0523734	0.0572947	0.0554924	0.0538465	0.0660346	0.0604969	0.0585637	0.0610461	0.0614433	0.0695666
138		15.84_299	0.338816	0.270255	0.280008	0.283211	0.252058	0.290733	0.239251	0.294066	0.273963	0.255652	0.320106	0.315967	0.297401	0.253551	0.251447
139		15.84_133	1.25636	1.02919	1.20809	1.27593	0.991631	1.3308	1.12239	1.32697	1.29855	1.20534	1.25558	1.24189	0.900575	0.997261	1.16882
140		15.89_235	0.121536	0.180951	0.236982	0.225015	0.229554	0.178309	0.238823	0.248832	0.268207	0.429949	0.195034	0.247338	0.155808	0.247702	0.264593
141	aminomalonic acid	15.89_320	0.218673	0.362128	0.576088	0.452495	0.380675	0.289536	0.504978	0.370815	0.50005	0.806259	0.402675	0.433118	0.337652	0.611008	0.633196
142		15.95_151	0.0555551	0.0860304	0.0601574	0.0786574	0.0395797	0.0470085	0.0705831	0.0380662	0.0479164	0.024941	0.0818629	0.0975767	0.05741	0.0604788	0.0856018
143		16.07_100	0.191387	0.212896	0.166597	0.195212	0.216709	0.237057	0.268657	0.218681	0.200042	0.319741	0.214694	0.18979	0.174422	0.242152	0.289092
144	nicotinamide	16.16_179	0	1.3363	1.44507	1.17849	1.00908	0.990916	1.40355	1.12044	0.802139	0	1.24806	2.32567	1.17046	1.62051	1.13475
145		16.17_433	0.0806735	0.0648108	0.0563101	0.0481616	0.0385871	0.0450547	0.0422825	0.0414294	0.0447919	0.0366371	0.0775208	0.0605247	0.107011	0.0568891	0.0441135
146	malic acid	16.31_233	0.850706	0.724306	0.673251	0.887397	0.993367	0.781113	1.01579	0.841143	1.51192	0.699416	0.860551	1.36183	0.951187	0.952472	0.960043
147		16.41_331	0.126391	0.0886705	0.0567483	0.0946404	0.0736924	0.0794073	0.0667835	0.0928424	0.0596433	0.0603675	0.107692	0.0870039	0.0629235	0.0541658	0.0551045
148		16.42_100	0.0845617	0.10795	0.0714604	0.088899	0.0867123	0.0820014	0.0745736	0.0779635	0.0717703	0.0905008	0.0912306	0.0639683	0.0865147	0.0782676	0.0713408
149		16.5_174	0.49004	0.446654	0.479518	0.46461	0.449957	0.457523	0.425448	0.507292	0.460985	0.470971	0.45366	0.475899	0.387413	0.420546	0.396248
150	asparagine [-H2O]	16.56_243	0.159942	0.185245	0.16728	0.154139	0.138914	0.138073	0.180041	0.101531	0.132828	0.140982	0.106991	0.137576	0.169177	0.171534	0.174154
151		16.59_293	0.173302	0.174988	0.173096	0.173488	0.170447	0.168921	0.159631	0.182839	0.174217	0.170759	0.172513	0.174132	0.162301	0.16617	0.164452
152		16.68_205	0.416598	0.357256	0.374279	0.355702	0.363053	0.384066	0.346412	0.418678	0.394757	0.408432	0.384077	0.413874	0.364276	0.366757	0.383158
153	erythritol	16.71_217	0.120917	0.163612	0	0.157617	0.131653	0.152699	0.154545	0.126997	0.139471	0.186485	0.15507	0.160246	0.158485	0.174535	0.175799
154		16.8_237	0.55526	0.55586	0.642	0.620175	0.614586	0.700232	0.686712	0.774204	0.705008	0.81319	0.574603	0.578242	0.434337	0.597634	0.711325
155	methionine (2tms)	16.89_176	2.9192	3.00283	2.70703	3.25721	3.83601	2.47938	2.83009	2.79633	2.9552	2.80294	3.07293	2.99476	2.98881	2.97961	3.17341
156	pyroglutamic acid	16.92_156	41.4711	40.8122	38.7031	43.0458	36.0987	44.0885	37.8888	30.0214	40.4401	30.2456	30.0407	39.8411	39.9318	40.6365	40.8286
157	aspartic acid	16.95_232	4.55155	15.1681	28.2315	19.4461	7.67514	29.6457	20.4668	21.373	4.50139	32.3439	20.7786	2.52399	18.0712	18.1578	18.8377
158	4-hydroxyproline	17.05_230	0.911486	0.784779	1.05182	1.26532	1.25991	0.694553	0.703132	0.8517	0.681426	0.74893	0.879453	0.864617	0.886928	0.906259	0.972174
159		17.13_299	0.0675787	0.0632841	0.0696676	0.0627973	0.0673709	0.064505	0.0720255	0.0692192	0.08359	0.0754638	0.0698761	0.066892	0.0386722	0.0555739	0.057802
160		17.15_86	0.461962	0.626288	0.34473	0.415408	0.31366	0.520682	0.571495	0.36118	0.359437	0.710061	0.589823	0.340296	0.376407	0.356292	0.397006
161		17.2_314	3.98144	7.33143	3.02883	6.22732	4.06995	4.77583	5.98321	4.29505	4.2398	6.3747	6.58092	5.07986	5.44463	5.94021	6.5408
162		17.28_447	0.32192	0.278914	0.31489	0.302795	0.30677	0.287526	0.304888	0.353881	0.339977	0.30554	0.300026	0.349953	0.240667	0.275223	0.266987
163		17.36_142	0.341262	0.49816	0.350512	0.294532	0.630085	0.466172	0.520487	0.548229	0.558117	0.413476	0.361023	0.351731	0.456515	0.458795	0.468961
164		17.39_245	5.14876	8.59367	3.43625	5.40538	4.5306	7.35059	7.12594	6.28459	6.50261	7.79357	5.96556	3.4377	5.40857	4.89273	5.56858
165	erythronic acid	17.39_292	0.229892	0.289204	0.286058	0.301559	0.2633	0.259643	0.250705	0.241277	0.316471	0.271164	0.29573	0.349557	0.280154	0.289959	0.267085
166	creatinine	17.52_115	4.31463	5.8203	5.82188	6.1816	3.86629	4.22003	5.07898	2.76225	4.04086	5.03769	5.33561	5.07413	4.06127	4.58685	4.93317
167	cysteine	17.6_220	0.222066	0.258753	0.295898	0.420451	0.508931	0.89356	0.573389	0.481221	0.84896	0.394279	0.272664	0.302748	0.402876	0.404088	0.40663
168		17.64_244	0.0348883	0.0365143	0.0327764	0.0335482	0.0378016	0.0309085	0.032668	0.036696	0.0348736	0.0331419	0.0364084	0.0332895	0.0375942	0.0312916	0.0325346
169		17.71_89	0.422486	0.745592	0.315112	0.478496	0.329843	0.533337	0.603022	0.359175	0.342945	0.649842	0.510797	0.286032	0.408374	0.42067	0.492506
170	threonic acid	17.72_292	0.151744	0.299671	0.257419	0.207494	0.268889	0.251159	0.234099	0.294702	0.2316	0.18909	0.304184	0.213198	0.258213	0.263918	0.264542
171		17.76_447	0.141083	0.114062	0.13205	0.123722	0.10134	0.116889	0.0971397	0.148758	0.122504	0.111146	0.130448	0.145544	0.116507	0.111122	0.101023
172	3-hydroxybenzoic acid	17.82_267	0.0282822	0.0220353	0.0234426	0.019997	0.0217617	0.0207694	0.0231189	0.0210448	0.0218482	0.0197368	0.0233073	0.0249789	0.0405857	0.0286044	0.0204656
173		17.99_299	1.04581	0.789012	0.807709	1.04182	0.761143	0.789795	0.864381	0.696278	0.770036	0.775651	1.02794	1.03115	0.925755	0.846213	0.837708
174	2-hydroxyglutaric acid	18_129	0.403169	0.343791	0.176824	0.350425	0.662664	1.94348	0.647797	1.10061	0.722004	0.43574	0.561858	3.96714	0.849772	0.856833	0.879006
175	2-ketoglutaric acid	18.01_198	0.0815774	0.040185	0.0204376	0.0651844	0.0902631	0.0345237	0.0486352	0.0542842	0.214389	0.0174818	0.0225951	0.227911	0.0823009	0.0822545	0.0850757
176	proline [+CO2]	18.06_142	0.102715	0.204397	0.249406	0.209535	0.412214	0.180605	0.27111	0.32256	0.3085	0.352212	0.251769	0.273575	0.226906	0.294663	0.268998
177		18.08_84	2.4413	3.27271	2.65073	3.11051	3.07158	1.88035	3.05584	1.76377	2.27895	2.70098	2.5546	2.42513	3.07106	3.19424	3.21954
178		18.2_171	0.0295823	0.0458619	0.0274436	0.0358291	0.0348293	0.0396402	0.0289791	0.036777	0.035291	0.0293619	0.0268626	0.0265442	0.0299042	0.0338601	0.025613
179		18.24_103	0.0611645	0.0815991	0.051148	0.0634682	0.0654708	0.0710454	0.0700202	0.0793087	0.0692139	0.0900617	0.0620763	0.052793	0.0619539	0.0557802	0.0637075
180	hypotaurine	18.33_188	0.0540816	0.0966678	0.0577955	0.101684	0.0798653	0.0825368	0.12061	0.0986719	0.0830451	0.165193	0.0810473	0.0803354	0.0641872	0.0965154	0.104082
181		18.34_100	0.0675911	0.104803	0.0754785	0.0941596	0.0869139	0.0940557	0.103859	0.0942437	0.0968473	0.127268	0.0831724	0.0858403	0.0828063	0.0879124	0.104108
182	pyrogalic acid	18.4_342	0.127901	0.0960174	0.116058	0.111294	0.106457	0.0989514	0.08749	0.11352	0.108829	0.110374	0.117077	0.11607	0.13739	0.116929	0.107836
183		18.44_231	0.00790637	0.0158238	0.0196863	0.0166036	0.0152969	0.0260956	0.0157108	0.0135524	0.0118777	0.0108356	0.0156971	0.0207203	0.0134667	0.0138896	0.0153905
184		18.51_345	0.0291304	0.0376111	0.0199937	0.0361477	0.0247499	0.0330611	0.0341708	0.0266065	0.0270073	0.0337709	0.0393836	0.0280976	0.0370682	0.0325242	0.0354229
185		18.61_146	0.417781	0.65309	0.359453	0.48625	0.485306	0.624689	0.650607	0.512978	0.474579	0.627411	0.572265	0.412545	0.499386	0.457862	0.511744
186	ornithine(3tms,N2N5O)	18.67_142	1.19778	1.88746	1.13787	1.6893	1.19632	1.03709	1.2004	0.943976	1.44614	1.73957	1.30865	1.04937	1.37556	1.25937	1.48489
187	glutamic acid	18.75_246	14.3373	9.2755	10.1681	21.4964	9.02531	14.2708	12.8588	9.50208	18.5728	5.96041	8.69289	21.9651	12.5671	12.6492	13.5437
188	phenylalanine	18.8_218	8.48899	7.40561	6.35518	6.93154	7.70765	6.29578	6.72887	5.84409	7.0767	7.58265	7.12208	6.716	7.06351	7.09131	7.57765
189		18.85_319	0.0135034	0.125956	0.0389686	0.067074	0.0165601	0.0180428	0.0356685	0.0165169	0.0250074	0.0379782	0.047034	0.0288891	0.0529073	0.0571315	0.0571831
190	4-hydroxybenzoic acid	18.86_267	0.165867	0.130933	0.133701	0.110752	0.123458	0.129065	0.109292	0.123279	0.121994	0.117554	0.151469	0.144386	0.247697	0.159619	0.137612
191		18.87_262	0.17407	0.038515	0.0581825	0.0257998	0.0356732	0.048692	0.034025	0.0304741	0.059968	0.0225733	0.0379362	0.0369043	0.0438144	0.094834	0.0413696
192		18.94_100	0.0618208	0.055893	0.0574768	0.0491399	0.0593934	0.0589414	0.0668288	0.0700787	0.0586579	0.0645688	0.0611229	0.0563488	0.0559194	0.0620777	0.0548673
193		18.94_113	0.030864	0.0313003	0.0240004	0.0279745	0.0314589	0.0251021	0.0320448	0.0274971	0.0274363	0.038358	0.0270521	0.0239571	0.0214404	0.0277895	0.0339168
194		18.94_174	0.379865	0.370842	0.415433	0.378344	0.398822	0.406425	0.364641	0.479782	0.402304	0.432447	0.400808	0.401453	0.304194	0.374354	0.367174
195		19_117	0.0301953	0.0403283	0.0350359	0.0237649	0.0530135	0.0342864	0.0362213	0.0247318	0.045105	0.0502973	0.072409	0.046851	0.0406888	0.0403587	0.0415037
196		19.04_189	0.128106	0.269533	0.101226	0.227955	0.158802	0.124699	0.18466	0.107142	0.107096	0.177038	0.208939	0.181681	0.169414	0.210227	0.192376
197		19.05_179	0.0548183	0.0549616	0.0536807	0.0811675	0.0660811	0.0503422	0.0473737	0.0597898	0.0607331	0.0530508	0.070617	0.0652087	0.0588645	0.0575183	0.0515302
198		19.08_326	0.489551	0.367215	0.40001	0.448901	0.367268	0.430015	0.440551	0.345922	0.398038	0.328529	0.499264	0.446508	0.351856	0.318837	0.350195
199		19.09_211	0.193059	0.209925	0.214057	0.228229	0.223455	0.192119	0.241276	0.262689	0.214534	0.229418	0.207285	0.217705	0.106686	0.167763	0.168346
200		19.11_131	0.123121	0.131837	0.146728	0.136401	0.254458	0.145579	0.200687	0.179824	0.148995	0.0975624	0.129667	0.157286	0.125961	0.140232	0.152125
201		19.18_205	0.0205677	0.0282359	0.0319853	0.0166818	0.0229347	0.0232255	0.0255464	0.0208891	0.0254886	0.02395	0.0215211	0.0192555	0.0220439	0.0273305	0.0266084
202	lauric acid	19.27_257	0.0706435	0.070394	0.0588655	0.0679797	0.0634485	0.0770284	0.0673766	0.0750549	0.0756889	0.0757487	0.0643565	0.0726569	0.0751111	0.0738165	0.0829972
203	lyxose	19.29_103	0.140953	0.127814	0.133206	0.145368	0.132698	0.123342	0.133311	0.133356	0.150131	0.211301	0.125031	0.119189	0.14114	0.144043	0.144528
204	pyrophosphate	19.34_451	0.274246	0.309972	1.07508	0.526546	0.442271	0.449752	0.625839	0.521255	0.477645	0.597563	0.307458	0.41251	0.203454	0.471705	0.539193
205		19.39_156	0.0509364	0.0457352	0.0510399	0.0409499	0.0349301	0.0314384	0.0471274	0.0396917	0.0451803	0.0385538	0.0493659	0.0453625	0.0513033	0.0463623	0.0470482
206		19.4_103	0.293929	0.355531	0.374376	0.304114	0.328617	0.340203	0.295163	0.312601	0.315996	0.378304	0.378248	0.350762	0.33318	0.385371	0.352067
207		19.45_342	0.0877069	0.0931349	0.0898036	0.0751019	0.0502801	0.0931561	0.0716385	0.0554675	0.0733238	0.0655242	0.0673891	0.0521256	0.083843	0.0698297	0.0842969
208		19.48_299	0.0410364	0.0479123	0.072371	0.0857237	0.052987	0.0766034	0.067839	0.0738342	0.0615911	0.070764	0.061278	0.0786934	0.0478064	0.0632278	0.0635837
209	asparagine	19.5_116	0.547577	0.566801	0.633537	0.528765	0.459314	0.613269	0.654431	0.42746	0.51471	0.583725	0.281354	0.424494	0.482742	0.518557	0.610688
210	2-hydroxyadipic acid	19.53_129	0.0655913	0.073949	0.0514269	0.059935	0.0593828	0.141235	0.125496	0.0917525	0.054832	0.0772262	0.0601178	0.119053	0.0816562	0.0702423	0.0780974
211		19.54_315	0.0208959	0.0441699	0.0268403	0.0235469	0.0292084	0.031891	0.0186962	0.0331584	0.0271406	0.0157313	0.0202116	0.0196512	0.0289912	0.0138277	0.0175928
212		19.57_331	0.19413	0.379567	0.187279	0.200624	0.308283	0.42029	0.403425	0.370099	0.388798	0.374423	0.252446	0.172017	0.358117	0.228103	0.284022
213		19.62_103	19.956	25.7959	15.7934	18.9469	19.0214	23.3518	24.7055	20.7953	19.3985	26.4377	23.823	16.0106	21.9871	22.4951	23.524
214		19.67_521	0.0359161	0.0251825	0.0374433	0.0319605	0.0238901	0.0289602	0.0277126	0.0308229	0.0374937	0.0309463	0.0321639	0.0390543	0.0250456	0.0217602	0.024958
215		19.79_171	0.0252855	0.0405984	0.0301982	0.0260514	0.0226746	0.0270725	0.0476903	0.0175508	0.0269262	0.0295102	0.0335366	0.0216122	0.0256233	0.0287437	0.0310234
216		19.83_282	0.0562733	0.128337	0.15971	0.103641	0.0967969	0.0808754	0.124521	0.139466	0.135935	0.275211	0.178515	0.162862	0.111818	0.16699	0.110204
217		19.93_97	4.11328	3.5294	3.67201	3.66387	3.52932	3.5582	3.32259	4.12939	3.75612	3.57148	3.58717	3.82329	3.31355	3.2588	3.18823
218		19.93_130	0.1142	0.145495	0.130132	0.0984922	0.121637	0.266498	0.21196	0.131127	0.194935	0.162185	0.296879	0.0898391	0.145353	0.145415	0.159681
219		19.94_241	0.0343064	0.0287926	0.0328902	0.0404021	0.0297126	0.0745889	0.0330048	0.0262266	0.0324737	0.0325663	0.0208434	0.026048	0.0287179	0.030585	0.0362429
220		19.95_345	0.0232733	0.0188276	0.0196749	0.0172521	0.01699	0.0197318	0.015746	0.0170712	0.0172223	0.0175234	0.0222448	0.0184049	0.0361346	0.0290892	0.0310027
221	xylitol	20.01_217	0.153725	0.159015	0.210892	0.151093	0.173138	0.214489	0.171849	0.12549	0.173243	0.227572	0.16291	0.176347	0.17649	0.184031	0.19561
222		20.04_171	0.0489985	0.0585441	0.0421956	0.0515494	0.0406943	0.0426096	0.0502837	0.0414418	0.043221	0.0477101	0.0390792	0.0374891	0.0505864	0.0505193	0.057312
223	lysine(3tms,N2N6O)	20.05_84	0.403157	0.291817	0.194644	0.200149	0.211269	0.155293	0.212835	0.134814	0.159319	0.145213	0.279131	0.212064	0.50426	0.160579	0.148133
224		20.09_204	0.150896	0.232942	0.130081	0.155844	0.152432	0.196076	0.202858	0.163725	0.162473	0.181482	0.153956	0.11796	0.151996	0.146947	0.166386
225		20.1_131	0.0407887	0.03733	0.0240345	0	0.014644	0.0190087	0.0267325	0.0226329	0.015205	0	0.0171043	0	0.0235654	0.0285116	0.0319672
226	2-aminoadipic acid	20.16_260	0.19361	0.201664	0.189374	0.319767	0.205149	0.384353	0.263199	0.268612	0.0978327	0.216755	0.331047	0.316924	0.242988	0.246898	0.284667
227	arabitol	20.21_103	0.0843326	0.121134	0.166819	0.109131	0.0902366	0.0917983	0.0844293	0.0794956	0.0935431	0.109039	0.109472	0.176536	0.109998	0.119379	0.111705
228		20.21_232	0.0378107	0.0321491	0.0268802	0.0386355	0.0439904	0.0275803	0.0416492	0.0304368	0.028671	0.0226564	0.0250591	0.0287591	0.0280526	0.0308583	0.0368825
229	gycerol-2-phosphate	20.28_243	0.0827847	0.0884776	0.114726	0.0901066	0.0890105	0.0846452	0.0859923	0.0862219	0.0939083	0.0851245	0.0807142	0.0842574	0.0626914	0.0800676	0.0858494
230		20.28_91	0.0956875	0.0888468	0.0581028	0.0900004	0.0728909	0.0818137	0.0936417	0.0724578	0.0550291	0.0965773	0.111999	0.0835013	0.054367	0.0689116	0.0691437
231		20.37_100	0.140234	0.146057	0.0981471	0.134182	0.108442	0.161823	0.258399	0.123024	0.121895	0.282587	0.269551	0.132922	0.11351	0.185583	0.208762
232	putrescine	20.47_174	0.0639011	0.0835833	0.0800828	0.0699698	0.0569465	0.120201	0.086118	0.0887941	0.0911722	0.0372305	0.066855	0.0439213	0.0480901	0.0732853	0.087995
233	DHAP 1	20.53_315	0.0149212	0.0360127	0.0257533	0.0213219	0.104541	0.0494757	0.0293007	0.127128	0.188872	0.0217128	0.0208376	0.0202773	0.0598135	0.0354332	0.0355982
234	orotic acid	20.55_357	0.023651	0.0228566	0.0244841	0.0251234	0.0180781	0.0357104	0.0243352	0.0367458	0.0404211	0.0323408	0.0277471	0.0294266	0.0198158	0.0187223	0.0235551
235	ornithine(3tms,N5N5O)	20.63_174	0.378497	0.396168	0.430652	0.464693	0.540204	0.391512	0.445411	0.65909	0.597117	0.448997	0.33304	0.344283	0.391947	0.586963	0.526226
236	DHAP 2	20.68_315	0.0147107	0.0357757	0.0251614	0.018482	0.113527	0.0508887	0.0325072	0.130385	0.211004	0	0.016507	0.0167806	0.0636662	0.0358922	0.0370269
237		20.69_304	0.0466581	0.0648714	0.0361571	0.0374894	0.0439851	0.0582515	0.0507159	0.0480561	0.0407052	0.0524039	0.0439267	0.038818	0.0429582	0.0420144	0.0460425
238	2-aminobenzoic acid	20.71_266	1.07033	0.667388	0.931034	1.01985	0.938039	0.705205	0.849545	0.885027	0.909971	0.844872	0.78847	1.09108	0.665927	0.978657	1.05298
239	lyxonic acid	20.77_357	0.48765	0.495288	0.699403	0.55054	0.522853	0.378856	0.425077	0.528175	0.65839	0.440244	0.499551	0.473613	0.440181	0.457547	0.443265
240	lyxonic acid	20.78_292	0.221292	0.257562	0.200625	0.296997	0.251963	0.297301	0.304029	0.282401	0.24386	0.235126	0.331685	0.465633	0.277611	0.274708	0.293059
241		20.8_171	0.121338	0.197877	0.0973958	0.177435	0.127656	0.16674	0.132693	0.144716	0.142051	0.203569	0.25753	0.175561	0.157525	0.125589	0.148639
242	glucopyranose[-H2O]	20.85_217	0.262477	0.279653	0.696341	0.480458	0.233497	0.471189	0.338426	0.340541	0.91691	0.235358	0.214263	0.582791	0.744241	0.462142	0.474562
243		20.87_273	0.103445	0.145837	0.0561735	0.108108	0.0776254	0.110045	0.286539	0.0735664	0.0622867	0.25424	0.244675	0.0922431	0.107532	0.208323	0.218711
244		20.91_292	0.0137077	0.02187	0.0220596	0.0237426	0.0207107	0.0228889	0.0217971	0.0160374	0.0250596	0.0192858	0.0264261	0.0335258	0.0239832	0.0232404	0.0217705
245	glutamine	20.92_156	0.0918551	0.0909082	0.142141	0.106023	0.081723	0.127956	0.113569	0.0898031	0.117356	0.117839	0.0787671	0.115267	0.0917497	0.104226	0.135786
246		21_103	0.133442	0.207302	0.202418	0.277805	0.181057	0.186395	0.161239	0.171204	0.254694	0.186615	0.171416	0.206801	0.2015	0.232157	0.189802
247	phosphoethanolamine	21.02_188	0.81409	0.929921	1.09895	1.44996	1.586	1.3317	1.68779	2.07353	1.76982	2.06683	1.03003	1.19732	0.639752	1.69307	2.2595
248		21.02_299	1.77167	1.75612	2.1135	2.64933	2.89577	2.52618	3.04546	3.71616	3.12886	3.74809	2.01937	2.28744	1.44631	3.12808	3.9851
249		21.1_156	0.0591337	0.0714027	0.0694115	0.0735421	0.0615483	0.074208	0.0858818	0.0578093	0.0810567	0.0612042	0.0713292	0.0994904	0.0730326	0.0742291	0.076679
250		21.15_331	0.0222332	0.0228786	0.0271021	0.0253247	0.0232372	0.0281875	0.0294012	0.0363846	0.0311752	0.0371889	0.0232212	0.0262252	0.015834	0.0239006	0.0276451
251		21.15_312	1.55147	1.49172	1.51465	1.36949	1.55285	1.4487	1.76187	1.38508	1.4985	1.57705	1.46104	1.56648	1.51476	1.64147	1.77605
252		21.24_117	0.0400891	0.0393142	0.0344952	0.0401728	0.0460286	0.0374269	0.041011	0.0417719	0.0394647	0.0410817	0.0353803	0.0398222	0.0397605	0.040694	0.0347111
253		21.28_133	0.078166	0.0705594	0.0688082	0.0914651	0.101574	0.0598577	0.0666127	0.06651	0.063933	0.0682242	0.0712143	0.0831647	0.0986765	0.0819347	0.0613143
254		21.29_232	0.243036	0.190712	0.247129	0.21408	0.194995	0.117955	0.163597	0.14892	0.145424	0.12979	0.23556	0.219116	0.259369	0.19741	0.159485
255		21.3_100	0.0635853	0.0676989	0.065217	0.0927844	0.0673603	0.0805443	0.075619	0.0488533	0.0521017	0.067435	0.0747868	0.0733952	0.0690508	0.0684629	0.0777106
256	glycerate-3-phosphate	21.33_357	0.012488	0.010946	0.0175578	0.0205392	0.00848174	0.0108732	0.0112378	0.00988401	0.0104516	0.029261	0.0124922	0.022445	0.0117234	0.0103979	0.0128477
257	hypoxanthine	21.33_265	0.103284	0.0959348	0.114242	0.117874	0.125931	0.104498	0.110609	0.110213	0.0929692	0.1053	0.0881866	0.100808	0.108992	0.11596	0.0986197
258		21.36_260	0.0313159	0.036834	0.0400215	0.0345097	0.0241501	0.0262833	0.0353116	0.0290479	0.0358243	0.040067	0.0450065	0.0334431	0.0289139	0.0338756	0.0357529
259		21.39_217	0.306497	0.229613	0.22038	0.616474	0.621985	0.219776	0.275854	0.198185	0.196819	0.210174	0.216653	0.314738	0.579191	0.486239	0.173545
260		21.43_257	0.408568	0.35062	0.419434	0.374537	0.184884	0.362248	0.317433	0.156176	0.354991	0.259919	0.233257	0.251148	0.274125	0.282212	0.354688
261	ornithine (4tms)	21.46_142	6.27658	7.98306	7.29967	7.6461	8.47138	6.46778	7.98285	8.17497	8.37262	6.39329	6.53122	5.69567	7.02198	7.69546	8.40922
262	citric acid	21.48_273	0.127443	0.320339	0.192606	0.201446	0.213965	0.0942931	0.1906	0.166969	0.201462	0.260845	0.278976	0.218549	0.198709	0.195594	0.20608
263		21.5_193	0.0504968	0.0357427	0.0375514	0.0344315	0.0328442	0.0302462	0.0300697	0.0280016	0.0330244	0.0365362	0.0457244	0.0388712	0.0512156	0.0388011	0.0349277
264		21.55_273	0.048466	0.045432	0.048143	0.0505487	0.0369524	0.0308423	0.0434284	0.0452597	0.0369952	0.042583	0.055523	0.0510919	0.0481004	0.0455216	0.0419112
265	AMDA	21.56_157	0.19478	0.341807	0.204074	0.277526	0.201258	0.216161	0.233169	0.179986	0.25732	0.287293	0.234079	0.221952	0.238062	0.244767	0.279164
266		21.61_218	0.0519827	0.0493453	1.07319	0.222063	0.0403175	0.0765372	0.198541	0.0159128	0.0148514	0.0309522	0.0538229	0.830158	0.287808	0.276193	0.2936
267		21.63_250	0.108553	0.102069	0.131009	0.125131	0.0984264	0.0902915	0.10689	0.104794	0.104395	0.115543	0.122688	0.113011	0.080145	0.100358	0.104108
268		21.63_91	0.0191189	0.0161655	0.0295779	0.0198237	0.0182957	0.019522	0.0168215	0.0160374	0.0198773	0.0192977	0.0185574	0.0224509	0.0164323	0.0203006	0.0195372
269		21.68_218	0.0694362	0.0487445	0.0289234	0.063949	0.0571695	0.047577	0.0570987	0.0533375	0.0577246	0.0592103	0.0624841	0.0361601	0.0431129	0.0487812	0.0619797
270	phosphoserine	21.68_356	0.447301	0.308864	0.480411	0.499259	0.386094	0.306723	0.373612	0.350468	0.39707	0.363006	0.445924	0.476945	0.318687	0.406986	0.464799
271		21.7_306	0.0702101	0.0584394	0.0538799	0.0556863	0.0533585	0.0632686	0.0525252	0.0611351	0.054461	0.0598216	0.0584751	0.059999	0.0672353	0.0683185	0.0669723
272		21.73_204	0	0	0.405991	0.140074	0.0710332	0	0	0	0	0	0.0646609	0.339776	0.163637	0.123459	0.133981
273		21.76_292	0.0797262	0.0630195	0.0486382	0.218865	0.0741648	0.0929574	0.0768252	0.0779635	0.0601535	0.0650376	0.0719725	0.169365	0.0850138	0.0833685	0.0858958
274		21.8_356	0.214382	0.134847	0.196135	0.225518	0.151716	0.146297	0.170306	0.204624	0.218835	0.169442	0.212983	0.200044	0.1153	0.131453	0.165711
275	1,5-anhydro-D-sorbitol	21.86_217	0.349738	0.304196	0.324719	0.257406	0.369906	0.264737	0.295374	0.25704	0.402246	0.30614	0.152463	0.15679	0.322468	0.306025	0.299918
276	lysine (3tms，N2N2O)	21.88_174	1.01103	1.06729	1.27127	1.17235	1.91277	1.3345	1.72893	1.67735	1.99918	1.3253	0.948261	1.16158	1.24884	1.52481	1.22325
277		21.9_291	0.0492275	0.0347396	0.027068	0.0387585	0.0124466	0.0294238	0.0294716	0.0179245	0.02579	0.0273621	0.0339042	0.0338211	0.0255408	0.0268457	0.0262835
278		21.97_205	0.0374949	0.0566371	0.0536636	0.0435998	0.0553118	0.0419362	0.0581692	0.0522289	0.0509539	0.0528253	0.0607266	0.0395387	0.050117	0.0525824	0.048807
279	ononitol	21.99_217	0.203745	0.199327	0.199533	0.198846	0.17403	0.184358	0.170236	0.205092	0.192645	0.190627	0.193311	0.202413	0.173834	0.178698	0.169966
280		21.99_129	0.0984984	0.127301	0.111596	0.0839962	0.0938193	0.100364	0.0973005	0.100397	0.112881	0.0967613	0.0887552	0.0974645	0.101054	0.0993728	0.105732
281	adenine	22.06_264	0.197727	0.216639	0.202981	0.173656	0.199608	0.177796	0.186766	0.187142	0.202633	0.214482	0.2108	0.203458	0.237696	0.190581	0.184706
282	fructose	22.09_103	0.248837	2.6277	3.31052	0.294213	0.629347	1.2033	0.615049	0.436659	2.02722	0.653236	0.649728	1.15941	0.853676	1.77908	1.09593
283		22.19_518	0.297229	0.632069	0.210796	0.549685	0.398992	0.254918	0.448623	0.222599	0.205595	0.403008	0.489828	0.477264	0.492397	0.55072	0.48986
284		22.2_103	0.18028	1.57291	2.04044	0.241121	0.43854	0.772707	0.426881	0.269827	1.32374	0.412615	0.420107	0.782722	0.556569	1.11302	0.688688
285	allantoin	22.24_331	0.412302	0.77095	0.351406	0.733711	0.54108	0.723303	0.589593	0.505461	0.478416	0.734854	0.95544	0.650716	0.417982	0.408002	0.630318
286	tyrosine (2tms)	22.28_179	0.974793	0.898929	0.752486	0.995555	1.24869	1.07612	1.25557	1.47038	1.43884	1.51425	1.08861	1.0294	1.11362	1.18441	0.96453
287		22.29_310	0.0468129	0.0444014	0.0379157	0.0509288	0.0612617	0.0556077	0.0667132	0.0769856	0.0684197	0.0740396	0.0539435	0.0531002	0.0542741	0.0634496	0.0489566
288		22.3_140	0.0277373	0.0159726	0.0229475	0.0190522	0.0312996	0.0123855	0.024486	0.0221783	0.0142196	0.0195528	0.0236979	0.0189838	0.0161641	0.017371	0.0192278
289		22.32_204	0.479106	0.305199	0.180154	1.36674	1.25554	0.393995	0.465871	0.295449	0.257906	0.280196	0.268816	0.884581	1.41959	0.830018	0.213589
290	glucose 1	22.37_319	0.48445	5.95001	11.634	0.673295	0.999237	1.71361	1.08528	0.711038	3.02228	0.740764	1.2267	1.8296	3.59048	4.66117	4.02634
291	4-hydroxyphenyllactic acid	22.41_179	0.190781	0.328579	0.107327	0.211821	0.279298	0.25048	0.427303	0.27479	0.22891	0.400771	0.506559	0.501664	0.301956	0.291547	0.313617
292		22.44_204	0.0497662	0.0399315	0.0370392	0.0558261	0.0519042	0.0455625	0.0501731	0.0493889	0.0524205	0.040963	0.0448399	0.0549194	0.0628977	0.05005	0.0452276
293	allantoin(5tms)	22.47_518	0.0195833	0.067302	0.0122364	0.0469037	0.0329822	0.0238051	0.047429	0.0157073	0.0151471	0.0252555	0.0501068	0.030915	0.024241	0.0345873	0.0663328
294		22.52_97	1.87167	1.61454	1.31781	1.51026	2.06063	1.66909	1.44881	1.75823	1.41981	1.21048	1.40316	1.52249	1.60988	1.43246	1.45072
295	glucose 2	22.58_319	0.0908521	1.09827	2.25443	0.125774	0.170988	0.330732	0.208528	0.138825	0.568649	0.151218	0.221299	0.320379	0.678749	0.849932	0.734245
296	histidine	22.63_154	4.43726	6.75113	4.60487	5.79406	8.09359	7.59575	13.2026	5.00729	8.87638	6.35791	5.57342	4.84676	5.43102	7.37915	10.2005
297		22.64_333	0.027954	0.0271446	0.0247801	0.0270633	0.0249463	0.0306767	0.0278332	0.0325668	0.0259697	0.0251902	0.0273336	0.0303362	0.0263402	0.0264537	0.0276193
298	lysine (4tms)	22.67_317	4.78282	5.46502	5.50383	5.44308	7.17453	6.17297	6.84712	5.7456	7.15631	5.12796	4.9438	5.39748	5.33971	5.69349	6.26301
299	mannitol	22.73_205	0.112708	0.121101	0.112563	0.111087	0.104833	0.112038	0.112197	0.0945302	0.105235	0.120581	0.142561	0.114263	0.117997	0.113979	0.12789
300		22.75_271	0.0156518	0.00988779	0.00988585	0.0184484	0.0337465	0.0248482	0.0141327	0.0199549	0.0188686	0.00407672	0.00883359	0.013721	0.0151739	0.00823679	0.00939727
301		22.75_225	0.0310683	0.0237605	0.0462819	0.0386914	0.0525942	0.0249421	0.0337335	0.0553243	0.0427283	0.0349815	0.0446102	0.0356167	0.0365111	0.0382544	0.0392756
302	sorbitol	22.8_205	0.355069	0.575311	0.534906	0.373407	0.39465	0.390943	0.510672	0.388017	0.584967	0.735578	0.415592	0.340077	0.425528	0.423398	0.433636
303	tyrosine (3tms)	22.85_218	15.413	19.1491	11.837	17.382	18.9185	17.5948	20.4055	18.4057	18.9677	20.9365	20.8238	17.8322	17.8167	17.3727	19.4286
304		22.93_103	0.0242825	0.0346073	0.0465267	0.0406536	0.0263794	0.0289823	0.0321956	0.0297579	0.0475048	0.0278724	0.0235141	0.0398635	0.0506947	0.0440465	0.0427725
305	pentadecanoic acid	22.98_299	0.0900658	0.103122	0.0907996	0.0848628	0.089053	0.0970141	0.0833739	0.0910549	0.0807089	0.112237	0.0976806	0.0995141	0.0997544	0.106501	0.0939572
306		23.02_174	0.0527628	0.115523	0.103366	0.0702494	0.10841	0.0349818	0.073679	0.0794208	0.057029	0.184728	0.113923	0.117553	0.0902385	0.101843	0.09732
307	1-hexadecanol	23.11_299	0.407794	0.403625	0.456997	0.437205	0.42716	0.430136	0.426047	0.531469	0.494004	0.511869	0.394266	0.434169	0.276889	0.419483	0.460832
308		23.13_103	0.103359	0.103938	0.115005	0.113793	0.111234	0.118744	0.114951	0.134272	0.133842	0.118462	0.103011	0.128616	0.0911153	0.110941	0.118224
309		23.14_283	0.0249079	0.0275249	0.0454795	0.0325922	0.0307264	0.0211889	0.0226364	0.0340864	0.0379111	0.0282581	0.0349151	0.0341341	0.0322612	0.0301001	0.037032
310		23.26_204	0.684332	0.537507	0.580089	1.75464	1.83043	0.596507	0.731573	0.431047	0.417741	0.411428	0.38827	1.24055	2.03134	1.25919	0.397202
311		23.33_131	0.0575859	0.0513294	0.0574996	0.0459422	0.0713305	0.0572967	0.0533796	0.0561028	0.0470121	0.0634354	0.0642417	0.0421198	0.0588077	0.0693809	0.0704279
312		23.4_158	0.0191561	0.0215558	0.0177228	0.019533	0.0310555	0.0194282	0.0208774	0.0214185	0.0163528	0.0182711	0.0448227	0.0206317	0.0233333	0.0229877	0.0252571
313	pantothenic acid	23.41_291	0.00744202	0.0119546	0	0	0.0167777	0.00649079	0.00788556	0.00757338	0.00639388	0.00923344	0.174908	0	0.0174793	0.0183922	0.0208163
314		23.42_315	0.0361576	0.0271501	0.0328105	0.0154016	0.0458587	0.0531626	0.0316528	0.0462188	0.0308042	0.0619816	0.0320318	0.0173831	0.0237511	0.0225184	0.0310285
315		23.48_103	0.0306782	0.0427093	0.0391792	0.034616	0.0318835	0.0314384	0.0240638	0.0257719	0.0408675	0.022508	0.0136811	0.0377194	0.0356601	0.0392911	0.0311987
316		23.54_293	0.145113	0.195518	0.0674537	0.0691313	0.0553542	0.158572	0.10391	0.06722	0.193874	0.0505406	0.165748	0.21145	0.0654147	0.0464861	0.0512517
317		23.57_283	0.0880536	0.0832581	0.17033	0.113648	0.104201	0.0681091	0.0915811	0.123877	0.125188	0.0877474	0.133698	0.104877	0.106372	0.105969	0.124687
318		23.6_218	0.111011	0.100774	0.100099	0.160971	0.135389	0.0712607	0.0698845	0.0680608	0.0616548	0.152067	0.0971063	0.0824618	0.0944214	0.103329	0.115521
319		23.69_243	0.223069	0.298783	0.232963	0.102009	0.437723	0.314831	0.351458	0.287309	0.185811	0.651124	0.257886	0.117116	0.211145	0.237423	0.269751
320		23.76_318	8.76589	3.74551	6.71336	8.24824	12.8281	7.30909	2.01654	2.01149	5.19618	1.48658	2.79282	6.22612	6.00392	5.87908	6.15577
321		23.76_315	0.0184874	0.0975	0.0472665	0.0588337	0.0771212	0.0745337	0.0676078	0.0626423	0.0519336	0.125737	0.0929996	0.0734129	0.0670651	0.079263	0.0825588
322	palmitoleic acid	23.78_311	0	0.0136412	0.0150877	0	0	0.00662877	0	0	0.00924591	0	0	0.00600699	0.00644193	0.00816974	0.00785513
323		23.8_286	0.251134	0.120588	0.119968	0.135104	0.200351	0.226007	0.265335	0.307569	0.115878	0.284824	0.278235	0.254225	0.185836	0.177388	0.198317
324		23.83_325	0.100925	0.172182	0.0709596	0.0989171	0.13144	0.0955735	0.164345	0.113987	0.086755	0.147581	0.100076	0.0989943	0.144048	0.174866	0.15931
325		23.94_131	0.262514	0.342518	0.309933	0.313959	0.739509	0.37508	0.535761	0.357095	0.384363	0.226546	0.27534	0.285648	0.348251	0.396733	0.469147
326	palmitic acid	23.99_313	14.9116	14.2215	14.0722	13.5986	12.651	13.9244	11.9213	15.1719	13.5704	13.6979	13.8724	14.0716	13.854	13.2713	12.6197
327		24.01_256	0.0637958	0.094127	0.0531115	0.0676219	0.064043	0.0933327	0.0803232	0.0689763	0.0646982	0.0734225	0.0795425	0.0644408	0.0565487	0.0596742	0.0597722
328		24.02_220	0.104009	0.107393	0.152243	0.14231	0.114673	0.143013	0.113846	0.0906065	0.194042	0.111146	0.0985652	0.121906	0.0740022	0.0875823	0.124769
329	putreanine	24.08_246	0.0854408	0.239793	0.152169	0.0850808	0.159179	0	0.087098	0.07929	0.0463223	0.215051	0.165541	0.163949	0.127157	0.138416	0.169615
330		24.09_133	0.0314831	0.0439825	0.0431802	0.0311834	0.0497493	0.0547964	0.0531333	0.0463994	0.0397719	0.0566468	0.0435878	0.0624089	0.0423444	0.0372435	0.0443972
331		24.09_299	0.0337615	0.0384985	0.0393442	0.024788	0.0419257	0.0374545	0.0565258	0.0397229	0.0390299	0.0646282	0.039441	0.046284	0.0357736	0.0435152	0.0466563
332		24.11_400	0.0426214	0.0590071	0.0488317	0.0411903	0.0512673	0.0801083	0.0724426	0.0594162	0.0568319	0.0462028	0.0480104	0.081753	0.0539492	0.0522007	0.0630937
333		24.12_384	0.00947898	0.0293878	0.0149511	0.0157818	0.0110878	0.019235	0.0109061	0.0147357	0.0115125	0.0104677	0.0137673	0.0106673	0.0177269	0.00680812	0.00640066
334		24.2_83	0.182367	0.174249	0.201473	0.180968	0.434012	0.202578	0.269381	0.242093	0.184669	0.107282	0.165231	0.199453	0.176207	0.188941	0.23781
335		24.2_259	0.0420517	0.127604	0.0473121	0.111043	0.0607734	0.0706149	0.0616773	0.0755532	0.0896766	0.0972657	0.0751314	0.0655867	0.0998266	0.0993934	0.0703609
336		24.24_398	0.0205739	0.0345467	0.0142682	0.021361	0.0236618	0.0194392	0.0296626	0.0197057	0.0184107	0.0255047	0.020269	0.0128763	0.0279081	0.0251127	0.026433
337		24.25_205	0.0363557	0.0341333	0.0584273	0.0323183	0.0576525	0.0367701	0.0532338	0.0527334	0.0813002	0.0466835	0.0527258	0.0934953	0.0523452	0.0527423	0.051881
338		24.31_81	0.451641	0.50851	0.468169	0.445054	0.947375	0.563142	0.70963	0.57676	0.441149	0.301054	0.383911	0.42346	0.583105	0.587623	0.639597
339		24.31_259	0.593609	1.01132	0.567375	1.14803	1.10655	0.964517	0.995642	1.0719	0.950427	1.44299	1.47905	1.10581	0.865694	0.846131	0.882807
340		24.33_383	0.124434	0.189549	0.0947437	0.123783	0.129339	0.143151	0.168291	0.139771	0.138057	0.206144	0.127961	0.122408	0.116775	0.147829	0.187538
341		24.37_299	0.0530662	0.0537876	0.0626673	0.0539365	0.0715693	0.067502	0.0723823	0.0692192	0.0708196	0.0942868	0.0778998	0.0689239	0.0557286	0.0707477	0.0722641
342	myo-inositol	24.38_217	1.78362	0.77025	2.24596	0.525327	1.15839	1.32075	0.530036	0.550608	0.83143	0.671258	0.839168	0.876336	0.991587	0.994424	1.04992
343		24.39_122	8.91415	8.98247	8.41742	7.48975	13.3682	9.51522	10.7819	9.30286	8.12476	6.49073	7.5086	8.26495	9.67931	9.55699	9.4182
344		24.43_81	0.376645	0.54002	0.534115	0.477999	1.13601	0.581367	0.643043	0.391972	0.491071	0.529665	0.476175	0.507677	0.407208	0.59732	0.590403
345		24.43_383	0.651443	1.00702	0.416833	0.607736	0.608307	0.685485	0.790964	0.652619	0.559722	0.867083	0.625157	0.47737	0.876288	0.792176	0.803126
346		24.48_122	3.75354	3.21227	3.33286	2.94131	5.53401	3.46127	4.31472	3.73287	3.33973	2.57338	3.19256	3.48778	3.79461	3.591	3.48957
347	uric acid	24.48_441	2.0757	3.16605	1.36825	2.12146	1.31796	3.0928	2.47478	2.45926	2.68735	3.09849	2.48867	1.44493	1.96733	1.5379	2.17326
348		24.49_385	0.0683031	0.0773442	0.0779371	0.0647484	0.0890264	0.116128	0.108001	0.110157	0.115223	0.132841	0.128489	0.0760177	0.0782521	0.0863497	0.101993
349	ribose 5-phosphate	24.53_315	0.0756089	0.186832	0.106513	0.0938466	0.145633	0.176134	0.153957	0.129893	0.133164	0.558143	0.165466	0.109886	0.161126	0.14295	0.158072
350		24.58_319	0.236702	0.186143	0.182629	0.229543	0.15454	0.221421	0.136738	0.167573	0.144688	0.252009	0.208388	0.210056	0.199168	0.204197	0.209236
351		24.58_131	0.0572515	0.0544049	0.0625819	0.0605332	0.0796795	0.0562093	0.0739504	0.0594971	0.0616548	0.0617145	0.062421	0.0522024	0.0572192	0.0622582	0.0617888
352		24.59_327	0.0332105	0.029713	0.041598	0.0282596	0.0260556	0.0240755	0.0240035	0.0272604	0.0323462	0.0290948	0.0282813	0.0295447	0.0353558	0.025613	0.0299712
353		24.6_245	0.0512583	0.0665304	0.0557182	0.0647372	0.069494	0.0465284	0.0714877	0.0376614	0.0421196	0.0362039	0.0589116	0.0585106	0.0541555	0.0644244	0.0752607
354		24.6_492	0.00882889	0.0112216	0.0112461	0.0107951	0.00723973	0.010393	0.0108357	0.0073554	0.00988356	0.00919784	0.00937348	0.00791482	0.00858752	0.0108259	0.0114603
355		24.63_97	1.5944	1.49265	1.48576	1.37826	2.22506	1.56376	1.68689	1.59613	1.42869	1.06474	1.30419	1.41724	1.7466	1.70139	1.69062
356		24.69_319	0.155286	0.131903	0.119848	0.152216	0.0991058	0.152826	0.088063	0.119567	0.0968936	0.161164	0.144123	0.147452	0.125429	0.138329	0.137086
357		24.72_174	0.0304306	0.0425329	0.0433452	0.0450812	0.0433588	0.0339055	0.0344422	0.0530946	0.0501366	0.0523861	0.0462184	0.0471759	0.0371404	0.0490804	0.0488792
358		24.72_156	0.0881774	0.128585	0.120554	0.0906824	0.108569	0.0813556	0.104015	0.0511701	0.0766686	0.058338	0.0542766	0.0604834	0.113082	0.118405	0.127936
359		24.75_85	0.243674	0.202689	0.203448	0.263376	0.24018	0.182112	0.194953	0.181805	0.174727	0.167816	0.206102	0.206783	0.213698	0.236649	0.27643
360		24.78_204	0.0938239	0.11204	0.10101	0.102305	0.159099	0.114505	0.145152	0.115967	0.218771	0.101633	0.111861	0.167788	0.1194	0.140583	0.146411
361		24.79_217	0.10742	0.162327	0	0.102501	0.118484	0.151838	0.149876	0.128399	0.112684	0.140193	0.111718	0.0882502	0.112999	0.115625	0.119658
362		24.86_347	0.0407578	0.0678587	0.0705783	0.0576262	0.0493406	0.0399989	0.0773931	0.0198552	0.0330476	0.0322993	0.0410779	0.0603003	0.070691	0.0841834	0.0759312
363		24.94_83	0.180299	0.158662	0.13402	0.139772	0.211481	0.145077	0.180202	0.174493	0.159111	0.152411	0.152681	0.172561	0.179611	0.158939	0.154415
364	margaric acid	24.94_327	0.199678	0.205913	0.23203	0.18539	0.183	0.180064	0.181715	0.192866	0.201769	0.1876	0.203649	0.211999	0.219356	0.198194	0.187651
365	1-octadecanol	25.05_327	0.395932	0.373047	0.447658	0.432437	0.386078	0.438481	0.420031	0.550608	0.515875	0.507252	0.370029	0.416048	0.28426	0.396099	0.442306
366		25.1_156	0.320329	0.410299	0.427379	0.373748	0.386195	0.435104	0.377431	0.276528	0.370283	0.304057	0.242079	0.25341	0.340128	0.398291	0.427127
367		25.11_174	0.0822832	0.0965521	0.0939355	0.0928738	0.124986	0.0911415	0.108674	0.0947233	0.216963	0.0898243	0.139293	0.153483	0.0997854	0.124604	0.127559
368		25.2_218	0.129022	0.184699	0.18165	0.263908	0.138855	0.350641	0.253685	0.235142	0.253251	0.178521	0.164013	0.314372	0.195192	0.220686	0.23683
369		25.24_103	0.0266353	0.0353458	0.0498846	0.0424761	0.0302328	0.0340766	0.0412773	0.025093	0.0325665	0.039165	0.0449089	0.0519897	0.0275162	0.0381152	0.0368103
370		25.27_354	0.10786	0.0811361	0.134851	0.105771	0.073427	0.143741	0.0758502	0.0891491	0.152172	0.0962865	0.0869402	0.0791127	0.0638983	0.0542019	0.0825691
371		25.28_98	0.111024	0.0980677	0.0938444	0.0897041	0.148919	0.111745	0.115223	0.110966	0.0858159	0.0981617	0.110357	0.11206	0.100152	0.0898723	0.104489
372		25.36_299	0.0810635	0.101887	0.129262	0.0949982	0.0740905	0.101441	0.0939533	0.103144	0.093972	0.0814869	0.0861763	0.110819	0.0839668	0.0867159	0.104763
373		25.41_88	0.137411	0.125411	0.13785	0.13218	0.123022	0.128502	0.13418	0.128274	0.118748	0.127441	0.133796	0.146578	0.12873	0.132397	0.133413
374		25.49_342	1.21597	1.20349	1.1146	1.2425	0.95876	1.21034	1.1528	1.00991	1.24874	1.39395	1.42553	1.38864	1.32836	1.43554	1.43871
375	linoleic acid	25.52_337	1.03249	0.832741	1.15066	0.936722	0.967332	0.832195	0.684255	1.72507	1.68422	0.807096	1.05299	1.06226	0.946112	0.91954	0.927622
376	tryptophan	25.53_202	15.4086	15.5524	14.743	17.3835	15.7399	13.9216	14.6705	12.672	14.8022	12.8188	15.3848	13.4437	14.8958	14.8638	16.3505
377	oleic acid	25.58_339	2.07662	1.56162	1.87437	1.82966	1.52203	1.40848	1.23527	2.10494	2.20443	1.34824	1.86935	1.82033	1.7878	1.70373	1.49792
378		25.6_359	0.0120608	0.0159891	0.0218206	0.0133835	0.0129668	0.0154101	0.0153339	0.0166726	0.0167991	0.0164374	0.0155363	0.0298991	0.014034	0.0152461	0.0157876
379		25.6_144	0.284468	0.302884	0.358173	0.303124	0.655445	0.365653	0.485432	0.422795	0.373674	0.247861	0.312702	0.340514	0.33432	0.315304	0.342758
380		25.61_243	0.0638206	0.0903129	0.261443	0.118484	0.0547014	0.106353	0.116977	0.0528144	0.0881173	0.0942868	0.11305	0.220599	0.0941326	0.104567	0.102478
381	trans-oleic acid	25.63_339	0.178441	0.164532	0.17391	0.156012	0.14738	0.135815	0.15458	0.144853	0.145738	0.22038	0.168711	0.177747	0.326945	0.239826	0.196058
382		25.65_204	0.0366591	0.0401189	0.031143	0.0548142	0.0629602	0.0266641	0.0459212	0.0510892	0.107681	0.0461316	0.0477002	0.0707845	0.0524432	0.0569664	0.0676376
383		25.65_310	0.0776769	0.0721467	0.0838277	0.06055	0.121775	0.102307	0.0811072	0.0964485	0.0835378	0.0653047	0.0743848	0.0777542	0.0676944	0.069154	0.0666835
384		25.7_217	0.334779	0.355183	0.277743	0.321836	0.303984	0.388962	0.290811	0.275588	0.282096	0.367296	0.350799	0.307337	0.323185	0.32989	0.33956
385		25.74_245	0.0740054	0.101854	0.0475568	0.058761	0.0494574	0.0670991	0.13506	0.0366524	0.0414414	0.0854924	0.0610138	0.0619837	0.0853903	0.127528	0.0992284
386	palmitic acid-amide	25.78_312	7.86219	7.36258	8.16123	7.74104	12.5598	8.04479	8.4419	9.85951	8.49895	6.66951	7.6941	7.84799	8.50309	8.30243	7.76125
387	stearic acid	25.79_341	20.0338	18.4082	18.9465	17.8084	16.8554	17.88	15.9924	19.1225	18.1567	17.9705	18.6227	19.1046	18.0709	16.8638	16.4923
388		25.85_299	0.035427	0.0365639	0.0633787	0.0383168	0.0293623	0.0301965	0.044132	0.0355687	0.0255465	0.0376933	0.0376605	0.062911	0.0131366	0.0367071	0.0298835
389		25.89_245	0.119698	0.272967	0.109809	0.13298	0.0742232	0.294382	0.361484	0.0867077	0.104406	0.210263	0.168993	0.105409	0.134316	0.149619	0.219882
390		25.89_243	0.0443302	0.0942041	0.0593322	0.0554794	0.0286033	0.100789	0.118967	0.0343356	0.0413834	0.0753985	0.0633572	0.0553033	0.0544031	0.056363	0.0786802
391		25.9_174	0.141299	0.159324	0.165441	0.241412	0.114424	0.113031	0.162637	0.128511	0.599732	0.109882	0.277511	0.355984	0.198348	0.226659	0.234664
392		25.99_269	0.572689	0.999406	0.605678	0.485026	0.499579	0.87002	1.22525	0.368436	0.610682	0.601289	1.09383	0.3154	0.857864	1.07017	0.929994
393		26.01_299	0.0806549	0.100675	0.307901	0.11708	0.0594146	0.104405	0.124676	0.0760078	0.095885	0.133321	0.160125	0.288767	0.106114	0.128075	0.123521
394		26.05_218	0.152549	0.144282	0.213886	0.147263	0.132099	0.220974	0.148413	0.109665	0.189127	0.118349	0.106101	0.100477	0.116001	0.118585	0.155194
395		26.06_286	0.0301705	0.0155482	0.0191058	0.0200808	0.0295216	0.0298598	0.0294515	0.0338996	0.0174252	0.0289465	0.0315091	0.0295802	0.0235396	0.0227298	0.0271293
396		26.1_299	0.0911678	0.223462	0.386931	0.130665	0	0	0.0678691	0.0990145	0.118324	0.314821	0.113096	0.0838794	0.153404	0.171188	0.181849
397		26.1_156	0.0474135	0.0622424	0.047978	0.0535396	0.0547173	0.0636826	0.0672258	0.0467295	0.0758106	0.0456806	0.0522204	0.0739976	0.0535882	0.0551406	0.0619591
398		26.11_217	0.119834	0.195419	0.20223	0.114816	0.0975878	0.13427	0.151841	0.0931102	0.132028	0.193256	0.128862	0.102013	0.135961	0.137637	0.138834
399		26.12_379	0.0167043	0.0236778	0.0184855	0.0140823	0.0140495	0.028193	0.0241693	0.0145115	0.0200801	0.0197249	0.0343177	0.0103129	0.0220439	0.0204605	0.0214559
400		26.14_122	1.79421	1.61713	1.55362	1.45432	2.68072	1.81053	1.99164	1.78884	1.5577	1.17824	1.45522	1.60138	1.81065	1.74283	1.77219
401		26.15_290	0.141627	0.155708	0.226316	0.0921695	0.193466	0.152567	0.292515	0.111284	0.252335	0.153539	0.170492	0.188727	0.169218	0.165453	0.165783
402	fructose-6-phosphate	26.16_315	0.17755	0.206095	0.229344	0.139168	0.110406	0.0917541	0.160114	0.0832262	0.11393	0.117412	0.100759	0.275991	0.208555	0.224384	0.174768
403		26.18_299	0.10347	0.0965796	0.127099	0.0663249	0.0527641	0.0494481	0.097205	0.0570495	0.0721587	0.055276	0.0703528	0.18132	0.0944781	0.105098	0.0830436
404		26.19_122	0.641766	0.581341	0.585189	0.551245	0.959631	0.576449	0.738941	0.669416	0.487019	0.450338	0.545586	0.577244	0.6868	0.672467	0.661558
405		26.19_248	0.154413	0.163099	0.155618	0.141846	0.261289	0.151926	0.191701	0.15475	0.131025	0.105929	0.143566	0.157517	0.185232	0.149449	0.148128
406		26.23_204	0.764113	1.12617	0.979149	0.647394	0.922747	0.711613	0.460931	0.965525	0.805061	0.343513	0.803328	0.296865	0.776353	0.776265	0.828069
407		26.26_101	1.56975	1.54327	1.87357	1.81968	1.48737	2.31479	1.73812	0.868099	1.46881	1.29206	0.905868	1.06171	1.27652	1.72091	1.82842
408	glucose-6-phosphate	26.26_387	0.0806549	0.0754757	0.144372	0.0287125	0.0147926	0.019787	0.0874247	0.0196372	0.034862	0.0226386	0.0355871	0.277284	0.0807433	0.0852047	0.0879743
409		26.31_263	0.0463981	0.0425715	0.0363164	0.0365335	0.0286245	0.0327685	0.0267275	0.0258529	0.0243988	0.0365362	0.0426402	0.0402533	0.0442631	0.0354847	0.0305179
410		26.33_315	1.03082	1.5248	1.35555	1.18157	1.1891	0.839989	1.22172	0.530205	0.779143	0.686396	0.586239	0.682175	1.3993	1.5269	1.29656
411		26.35_230	0.130594	0.179044	0.134259	0.137955	0.169422	0.141009	0.167693	0.0882149	0.104458	0.160304	0.117358	0.113034	0.173989	0.19023	0.183185
412		26.36_397	0.0387332	0.0580095	0.0460429	0.0315804	0.0330193	0.0617232	0.0683616	0.0319564	0.048699	0.0531991	0.0688997	0.024595	0.0479663	0.0572553	0.0522523
413	pseudouridine	26.38_217	0.732637	1.18614	0.685163	0.815286	0.9434	0.815129	0.964366	0.593713	0.636907	1.39881	0.939094	0.853087	0.852831	1.10502	0.915574
414		26.44_131	0.16417	0.233934	0.216316	0.178732	0.521802	0.273391	0.588779	0.213774	0.205195	0.0729418	0.161853	0.148509	0.141243	0.199994	0.386201
415		26.46_169	0.264117	0.254454	0.246526	0.249848	0.463916	0.294227	0.481597	0.258024	0.237634	0.172474	0.226107	0.234255	0.227726	0.294379	0.330287
416		26.46_370	0.222635	0.211981	0.265114	0.167702	0.144206	0.454245	0.316393	0.180628	0.300176	0.232237	0.361551	0.137848	0.161347	0.195264	0.257527
417		26.48_299	0.120595	0.107041	0.1006	0.0947355	0.0918607	0.0928028	0.0989992	0.102789	0.096227	0.10854	0.115848	0.10662	0.0752865	0.0939624	0.0767203
418		26.48_129	0.163081	0.169895	0.20379	0.149455	0.15498	0.157203	0.164059	0.136402	0.17478	0.154096	0.162026	0.162283	0.138612	0.154586	0.156226
419		26.48_131	0.344735	0.30042	0.377301	0.331501	0.538713	0.351226	0.399435	0.398157	0.375245	0.311504	0.3123	0.331023	0.322968	0.329807	0.35835
420		26.51_203	0.944437	1.18609	1.23784	1.08514	3.20932	1.68518	3.97401	1.28559	1.31868	0.671146	0.862458	0.867978	0.71789	1.13524	2.29229
421		26.52_204	0.357465	0.544903	0.396083	0.405379	0.867425	0.484121	0.92723	0.385507	0.405127	0.634176	0.604251	0.50923	0.381121	0.442234	0.639798
422		26.52_103	0.0964491	0.129715	0.110918	0.122632	0.0845361	0.111	0.0943805	0.087617	0.103745	0.112315	0.104826	0.0813159	0.101209	0.115877	0.112102
423		26.55_85	0.473683	0.481449	0.587596	0.471648	0.394884	0.471184	0.485176	0.59433	0.496346	0.394617	0.791939	0.63302	0.474985	0.518335	0.528568
424		26.64_315	1.73627	2.05427	2.34118	1.98465	1.61432	2.11314	1.76526	1.1376	1.91718	1.67081	1.14655	1.23775	1.75697	1.91759	1.97494
425		26.66_81	0.416635	0.358027	0.474384	0.345919	0.680333	0.434038	0.422121	0.531662	0.379111	0.348652	0.412623	0.390313	0.457923	0.433069	0.414475
426		26.68_98	0.511054	0.41025	0.407306	0.337606	0.840982	0.501148	0.536304	0.591895	0.425503	0.493918	0.550221	0.564527	0.500995	0.518588	0.468816
427		26.7_103	0.123351	0.12384	0.0891718	0.124337	0.102922	0.0990287	0.0948328	0.09993	0.0877984	0.139226	0.0963826	0.121729	0.111947	0.106155	0.111395
428		26.73_126	0.219348	0.160448	0.245479	0.168742	0.285402	0.179849	0.189143	0.186868	0.186796	0.149681	0.185281	0.254958	0.214151	0.216777	0.176531
429		26.78_218	0.140352	0.206161	0.169215	0.156745	0.143786	0.252914	0.181283	0.0885948	0.165226	0.157236	0.11583	0.139236	0.114954	0.143182	0.1575
430		26.78_81	0.260427	0.186424	0.257965	0.241099	0.289754	0.17433	0.201476	0.333247	0.305393	0.188479	0.262549	0.325783	0.297396	0.258801	0.206817
431		26.82_217	0.405528	0.525844	0.382372	0.482991	0.391312	0.404328	0.41212	0.373263	0.37252	0.613413	0.51124	0.511746	0.442646	0.51097	0.511842
432		26.86_341	0.911028	1.31532	1.44798	0.923886	0.722997	4.15153	2.33216	1.11722	2.47555	2.2529	3.22476	0.506153	1.02523	1.29626	1.88801
433	myo-inositol-1-phosphate	26.88_318	1.74426	1.45695	1.53069	1.58748	1.46392	1.61893	1.30798	1.71652	1.51949	1.53124	1.74898	1.76875	1.51348	1.40718	1.38796
434		26.91_336	0.939317	0.821365	1.06907	0.80841	2.46357	1.09849	1.67917	1.35859	1.16286	0.679685	0.810554	0.865432	0.988771	1.04618	1.08806
435		26.94_454	0.0388942	0.0563836	0.0519391	0.044785	0.0398079	0.0457888	0.0420262	0.0234987	0.0400212	0.0370109	0.0280458	0.0288241	0.0494466	0.0569716	0.0529383
436	oleamide	26.95_338	19.5594	18.4521	20.4927	18.043	30.32	21.2989	23.1397	24.3198	20.4258	16.275	18.7418	19.7414	20.1639	20.3495	20.8122
437		27.03_338	11.3969	10.9346	12.2284	10.7415	20.1111	12.5446	14.2084	13.5834	12.0572	9.09415	11.1791	11.5816	11.9546	12.0403	12.771
438		27.06_409	0.0178187	0.0308208	0.0238012	0.0735701	0.0217351	0.020234	0.0247875	0.0272729	0.0118081	0.0244603	0.0242493	0.0553801	0.0308841	0.0326893	0.0329214
439		27.1_340	4.46524	4.3477	4.90015	4.43464	8.5098	5.07266	5.79816	5.3484	4.88499	3.48974	4.32168	4.44477	4.85235	5.03494	5.36581
440		27.11_247	0.0471844	0.0505523	0.0452575	0.0398151	0.0500094	0.0558506	0.0481125	0.050703	0.0452035	0.0697256	0.0472178	0.0414583	0.0396418	0.0401524	0.0458156
441		27.11_338	0.715127	0.76631	0.818602	0.740229	1.33108	0.864754	0.993119	0.852665	0.843806	0.566581	0.70779	0.693905	0.826501	0.809222	0.88078
442	myo-inositol-2-phosphate	27.15_318	0.372949	0.414995	0.338811	0.25853	0.400266	0.326278	0.39849	0.297828	0.424825	0.320708	0.388586	0.380094	0.403242	0.39582	0.420329
443		27.16_300	0.0709468	0.0675831	0.0636576	0.0546129	0.0692552	0.12736	0.0675073	0.0536614	0.0736542	0.070497	0.0703126	0.067843	0.0779014	0.0750389	0.0748223
444		27.21_217	0.255945	0.483526	0.322847	0.263477	0.203233	0.325583	0.370913	0.193071	0.284815	0.360911	0.345555	0.188107	0.280149	0.25908	0.301166
445		27.23_446	0.141894	0.381931	0.380272	0.146587	0.160442	0.161232	0.271446	0.111041	0.308135	0.200424	0.146547	0.0730939	0.211377	0.21409	0.228835
446		27.25_301	0.219868	0.179987	0.237101	0.22696	0.187639	0.217392	0.181654	0.122177	0.157806	0.183334	0.106911	0.190074	0.202573	0.311905	0.222208
447		27.26_286	0.122515	0.127196	0.136803	0.121251	0.123903	0.111006	0.120329	0.113233	0.127188	0.127393	0.108157	0.129041	0.0687878	0.140959	0.137601
448		27.3_131	0.148593	0.180554	0.147639	0.132655	0.172591	0.160619	0.158048	0.151131	0.126556	0.187422	0.156604	0.169052	0.162575	0.140619	0.128405
449		27.36_446	0.164975	0.512319	0.512624	0.157768	0.200828	0.195441	0.359886	0.114934	0.403243	0.245149	0.16615	0.0742457	0.257718	0.278112	0.283971
450		27.41_83	0.62009	0.420055	0.274897	0.436467	0.393047	0.405459	0.341019	0.449906	0.339902	0.302971	0.371424	0.372995	0.708127	0.661399	0.655421
451		27.45_373	0.0284307	0.048243	0.0259354	0.0325643	0.0355087	0.0468982	0.0416342	0.0311219	0.0347113	0.0332843	0.0349955	0.0254042	0.035361	0.0338085	0.0360315
452		27.46_217	0.898553	1.53255	0.773595	0.875204	0.976939	1.54018	1.53325	0.964802	0.899809	1.41438	1.0863	0.800737	1.01628	1.0996	1.20031
453		27.53_217	0.499699	0.85239	0.442131	0.563264	0.559975	0.831174	0.786214	0.582895	0.588915	0.713301	0.648424	0.418812	0.538579	0.560344	0.661852
454		27.53_280	0.171303	0.103067	0.117771	0.146861	0.048279	0.229639	0.0753576	0.174599	0.122643	0.129037	0.16156	0.178574	0.0737237	0.0834253	0.106475
455		27.53_174	0.209869	0.221759	0.179619	0.235866	0.231985	0.169859	0.211458	0.159714	0.146578	0.181726	0.18813	0.192064	0.174123	0.205961	0.227396
456		27.57_301	0.479404	0.538372	0.587067	0.621466	0.585574	0.794901	0.726321	0.285154	0.435027	0.515589	0.243308	0.339416	0.415311	0.737247	0.768539
457		27.6_299	0.116348	0.0981284	0.144605	0.111607	0.122932	0.122006	0.107699	0.0798568	0.0833291	1.0542	0.0807429	0.116425	0.138942	0.15572	0.137091
458		27.61_174	0.0921956	0.0811582	0.0748752	0.0665653	0.104387	0.0644277	0.0657231	0.0531382	0.0550117	0.0974615	0.0896684	0.0654095	0.0832963	0.0976656	0.0793198
459		27.63_316	0.0372906	0.0589244	0.0328788	0.0399772	0.0343569	0.072199	0.0758401	0.0397042	0.0358533	0.0273027	0.0478381	0.0360656	0.0335197	0.0439021	0.0546919
460		27.66_512	4.55492	3.93249	4.00055	3.78023	3.78122	3.90409	3.61252	4.18735	3.91556	3.81695	4.09139	4.35763	3.81108	3.61651	3.51102
461		27.72_330	0.0951365	0.131104	0.127896	0.170117	0.118612	0.136058	0.181599	0.0832075	0.127263	0.131701	0.116835	0.106726	0.0873141	0.12381	0.150207
462		27.74_340	0.91161	0.665337	0.510223	0.509042	1.19765	0.779424	0.839071	0.890096	0.496925	0.892416	0.915804	0.877127	0.761468	0.772309	0.769405
463		27.78_218	0.0452713	0.116493	0.0627299	0.117841	0.0628912	0.103323	0.119465	0.034865	0.0811669	0.0716957	0.0542364	0.057412	0.0400183	0.0397347	0.0939417
464	1-palmitoylglycerol	27.82_371	1.67827	1.15634	1.3543	1.61145	1.30322	1.38725	1.24179	1.57625	1.23739	1.54675	1.56832	1.60504	1.59487	1.53619	1.49464
465		27.82_131	0.207826	0.189996	0.200591	0.212733	0.246066	0.208577	0.223505	0.215661	0.228319	0.205521	0.209571	0.215909	0.20984	0.216194	0.211
466		27.88_262	0.0298424	0.0229503	0.0262086	0.0215232	0.0247287	0.0226294	0.0248679	0.0252612	0.0351576	0.0218434	0.0242206	0.0320668	0.0221212	0.0252829	0.0230702
467		27.88_245	0.158908	0.290643	0.111129	0.20395	0.134317	0.279071	0.243171	0.244391	0.166009	0.285732	0.209634	0.12379	0.150413	0.146117	0.174824
468		27.88_285	0.571624	0.552961	0.533455	0.616625	0.617819	0.539365	0.658799	0.482896	0.608723	0.55317	0.525013	0.705736	0.551612	0.577752	0.574115
469		27.92_85	0.266904	0.232986	0.256736	0.245537	0.244192	0.261078	0.219228	0.268718	0.24517	0.233109	0.251861	0.265022	0.248935	0.234736	0.239027
470		27.94_156	0.0390985	0.0357427	0.0412508	0.0451595	0.0301585	0.0521581	0.0380608	0.0328782	0.0380386	0.0404646	0.0346451	0.0228171	0.0228743	0.0210433	0.033267
471		28_131	3.76689	4.63523	4.55117	4.27027	10.5549	6.20211	7.88479	5.69272	5.31428	3.72851	4.0545	3.84151	4.07626	5.12466	6.32697
472	sucrose	28.02_361	0.335213	0.462841	0.706784	0.351526	0.419814	0.768446	0.40827	0.308653	0.749568	0.219282	0.373325	0.595897	0.548147	0.802971	0.446097
473	adenosine	28.4_236	0.0516112	0.0541679	0.0514781	0.0481728	0.0441709	0.0519925	0.0408753	0.0759767	0.0572145	0.0512943	0.0506639	0.0447837	0.0518449	0.052928	0.0482345
474		28.11_245	0.570776	1.08804	0.364485	0.625396	0.394958	1.07617	0.823878	0.772067	0.836166	1.10262	0.791893	0.371648	0.488436	0.426039	0.588634
475		28.16_386	0.0620499	0.0646014	0.041615	0.0594766	0.0564742	0.102026	0.0858767	0.0649779	0.0543277	0.0901626	0.0642876	0.0543051	0.0376768	0.0487915	0.0646462
476		28.25_103	0.162845	0.225044	0.163245	0.177384	0.122184	0.290468	0.241135	0.174325	0.20479	0.203789	0.170911	0.13799	0.115723	0.137962	0.174082
477		28.26_204	0.156016	0.214853	0.136347	0.12621	0.169571	0.155586	0.144046	0.224336	0.517203	0.362436	0.115537	0.233753	0.210593	0.187187	0.186393
478		28.31_243	0.137931	0.218711	0.126222	0.138503	0.114886	0.200723	0.177609	0.163793	0.156537	0.163276	0.179612	0.1334	0.114387	0.141062	0.132707
479		28.46_245	0.90545	1.57828	0.589856	0.900143	0.921097	1.2488	1.26692	0.994517	0.908336	1.29239	0.988828	0.639848	1.13179	1.1401	1.16751
480		28.46_356	0.0374701	0.0336317	0.0234085	0.0276	0.0282318	0.0347942	0.0289841	0.0328346	0.033407	0.0370703	0.0276265	0.0245064	0.0354435	0.0314566	0.039059
481	maltose	28.5_361	0.229254	2.37153	1.61454	1.48039	0.282105	0.320284	0.639645	0.0850012	0.397336	1.07749	1.23647	1.08338	1.20146	1.20448	1.16869
482		28.55_174	0.31436	0.637416	0.290594	0.742672	0.502944	0.398775	0.67562	0.286966	0.262798	0.572266	0.224981	0.326344	0.223951	0.407218	0.650681
483		28.57_204	0.0573197	1.0472	0.102928	0.66089	0.0516972	0.0614307	0.365988	0.0570557	0.0550117	0.0799737	0.300313	0.12913	0.313003	0.462993	0.375999
484		28.64_361	0.0760052	0.700204	0.464885	0.44738	0.0917227	0.101121	0.198345	0.0146361	0.122069	0.325942	0.354245	0.299605	0.340963	0.39436	0.365106
485		28.66_340	1.81936	1.18894	0.966212	0.966949	2.16996	1.49397	1.56735	1.58967	0.892105	1.6013	1.67201	1.73984	1.34919	1.4547	1.31631
486		28.68_245	0.866872	1.67758	0.517695	1.07989	1.03055	1.50183	1.79938	1.03994	1.09899	1.52125	1.14913	0.549531	0.850546	1.21571	1.24752
487		28.69_243	0.243531	0.553242	0.132654	0.343174	0.310332	0.385126	0.561795	0.318549	0.298309	0.402883	0.311846	0.157404	0.253241	0.36263	0.37406
488	1-stearoylglycerol	28.74_399	1.37167	0.84566	0.988744	1.07164	1.19462	1.20315	1.09896	1.29812	0.877306	1.29179	1.30297	1.35808	1.20875	1.22294	1.15968
489		28.79_245	4.68691	6.81073	2.3526	3.94853	6.14335	2.76952	6.60315	2.57213	1.87814	4.05637	3.79884	3.56897	7.08808	8.2825	5.40554
490		28.91_217	0.255858	0.236596	0	0.214242	0.243147	0.299989	0.261862	0.222854	0.227994	0.301802	0	0.304201	0.255856	0.240879	0.22424
491	uridine 5-phosphate	28.98_169	0.18033	0.257728	0.995568	0.456258	0.260105	0.241379	0.476265	0.151081	0.207079	0.20726	0.253647	1.06158	0.462797	0.67486	0.474552
492		29.03_131	0.386248	0.362977	0.256497	0.36183	0.340013	0.313832	0.340858	0.364967	0.282774	0.320281	0.291905	0.329865	0.441873	0.618987	0.61662
493	tetracosanoic acid	29.07_425	0.0546264	0.0528506	0.0447054	0.0417997	0.0459755	0.0540899	0.0446999	0.0530448	0.0452615	0.0485883	0.0525822	0.0481091	0.0983361	0.082992	0.0786699
494		29.23_245	0.448391	0.874596	0.356374	0.667442	0.685768	0.778547	0.941056	0.532379	0.494885	0.870015	0.63093	0.447004	0.619224	0.832071	0.748171
495		29.28_83	0.134675	0.115247	0.110475	0.127596	0.154481	0.128684	0.133698	0.148129	0.119629	0.133381	0.11668	0.138633	0.144626	0.18988	0.192004
496		29.61_204	0.0558213	0.0609637	0.112535	0.0847957	0.0939679	0.0872724	0.0297581	0.0214496	0.0531799	0.0301689	0.0276437	0.0752439	0.065229	0.0845342	0.0767667
497		29.65_91	0.0373401	0.0304626	0.030921	0.0342582	0.0271065	0.0288995	0.0231792	0.038334	0.0338997	0.0353256	0.0387288	0.0399285	0.0320188	0.0348865	0.0310801
498		29.72_357	0.0623037	0.0626227	0.0801795	0.062283	0.0616492	0.0524506	0.0578023	0.0759705	0.0667212	0.050054	0.0761653	0.093513	0.04498	0.0590295	0.0525876
499		29.72_129	0.107915	0.113825	0.115972	0.0950597	0.123293	0.100353	0.100115	0.171454	0.103154	0.109781	0.135255	0.113501	0.111638	0.110451	0.113732
500		29.73_340	1.86711	1.23744	0.908212	0.961107	2.35039	1.5348	1.72028	1.57115	0.871967	1.78418	1.72028	1.88803	1.48475	1.71219	1.53017
501		29.79_204	0.0588861	0.0562789	0.0535384	0.0677225	0.0532577	0.072475	0.0774635	0.0454714	0.0440152	0.0380791	0.0523525	0.0875473	0.0511176	0.0548827	0.052046
502		29.9_193	0.648682	0.725965	0.732281	0.751662	0.98281	0.69426	0.629724	0.69137	0.653057	0.516592	0.85046	0.779592	0.73113	0.785188	0.76254
503		29.91_209	0.0290189	0.0338963	0.0495146	0.0391833	0.0541016	0.0280384	0.0323162	0.0343231	0.0306361	0.0233032	0.036058	0.10747	0.0366091	0.0453101	0.0365833
504		29.92_259	0.021515	0.0281808	0.0343814	0.0346048	0.0360129	0.0286732	0.0378648	0.0269428	0.0278131	0.0199741	0.0246399	0.0868681	0.0270623	0.0416378	0.0306778
505	inosine 5-phoaphste	29.92_169	0.0637772	0.102587	0.17222	0.123392	0.185951	0.0837676	0.0912544	0.0874862	0.086755	0.0642543	0.0884105	0.580534	0.089862	0.137715	0.111896
506		30.25_299	0.146872	0.129148	0.167496	0.139554	0.138739	0.1135	0.135577	0.164578	0.152189	0.106837	0.129575	0.200038	0.135492	0.172034	0.134218
507	adenosine 5-phosphate	30.44_169	0.720446	0.861396	1.11527	0.860966	1.09568	0.89978	0.675997	1.08474	1.06493	0.313077	1.0296	1.07121	0.776678	1.27145	1.08898
508		30.59_370	0.0511283	0.0369442	0.032378	0.0398989	0.0382634	0.0344078	0.0473285	0.0404267	0.0346649	0.0302105	0.071714	0.0364318	0.0404722	0.0416585	0.0424373
509		30.94_456	0.550078	0.513195	1.29435	0.126506	0.121319	0.181814	0.219062	0.11124	0.0822103	0.185654	0.111304	0.295536	0.44717	0.508108	0.425167
510		31.08_467	0.0165309	0.0461541	0.0410971	0.0404915	0.0661501	0.128706	0.0308437	0.0190767	0.0370822	0.010177	0.0375801	0.0573411	0.0356807	0.105108	0.0315649
511		31.13_340	1.59434	1.14129	0.750078	0.864448	2.06133	1.38409	1.51426	1.34957	0.737244	1.55426	1.45228	1.68113	1.27486	1.55897	1.38022
512	cholesterol	31.38_329	50.664	43.4214	46.2825	46.0557	44.0186	44.4935	45.2323	41.8836	37.2234	45.2033	48.4668	54.3431	50.9983	54.986	48.6741
513	dihydrocholesterol	31.45_215	0.16521	0.09152	0.240328	0.130861	0.226512	0.145684	0.0968281	0.114074	0.118058	0.0845133	0.0930226	0.0836017	0.129566	0.158686	0.124171
514	desmosterol	31.65_343	0.0462557	0.026158	0.0241028	0.0379926	0.0147502	0.0236009	0.0329193	0.0200607	0.0366416	0.0215051	0.0475509	0.0276428	0.0290428	0.03402	0.0321065
515		31.81_243	0.0364176	0.0309366	0.0447567	0.0486759	0.0620579	0.0429739	0.0471727	0.0925185	0.106951	0.0439894	0.0294415	0.0480737	0.0428808	0.0653528	0.054434
516	7beta-hydroxycholesterol	32.04_456	0.787009	0.664174	1.58353	0.138106	0.129859	0.237753	0.271909	0.115077	0.0824828	0.240313	0.121356	0.378151	0.552443	0.634099	0.538595
517		#REF!	19.4148	14.0658	24.7713	19.9021	16.702	27.7111	17.8728	26.9248	15.2871	16.0049	19.1614	13.2995	16.0925	17.1525	16.5312
518	25-hydroxy-24-methylcholesterol	32.19_386	0.0462	0.0299665	0.045451	0.045713	0.0523925	0.0264157	0.0300848	0.0284562	0.0181266	0.026739	0.0236634	0.0149259	0.0359747	0.0434069	0.0375581
519	campesterol	32.27_343	0.292338	0.256923	0.360444	0.339177	0.39516	0.192328	0.224686	0.203908	0.121768	0.201332	0.209605	0.115054	0.305716	0.355234	0.314783
520	allocholic acid	32.62_253	0.0539268	0.0198307	0.0234255	0.0434153	0.0235981	0.032763	0.0422825	0.0179805	0.0158369	0.0919784	0.0267248	0.114381	0.0381925	0.0458568	0.0386361
521	4-Methylcholest-7-en-3-ol	32.7_269	0.0158375	0.0325184	0.0135966	0.0201032	0.0187787	0.0976709	0.0351759	0.0413733	0.0600549	0.035385	0.0275116	0.0198934	0.0306726	0.0387134	0.0263866
522		33.08_340	1.03808	0.710813	0.494031	0.594386	1.33499	0.879209	0.996235	0.850946	0.490108	1.01287	0.852143	1.08217	0.734782	1.03653	0.886515
523	beta-sitosterol	33.18_357	0.0987399	0.102951	0.107959	0.121005	0.131982	0.120587	0.112499	0.0954022	0.0949401	0.0875278	0.0832528	0.0804654	0.104236	0.122355	0.108987

## Sheet: Identified metabolites
	Compounds	rt_mz	1-t28	4-t28	5-t28	7-t28	10-t28	11-t28	12-t28	14-t28	15-t28	18-t28	8-t28	9-t28
		class	A	A	A	A	B	B	B	B	B	B	B	B		P value	FC
No.		Y	0	0	0	0	1	1	1	1	1	1	1	1
1	1-propanamine	6.56_174	0.333281	0.298624	0.294572	0.294744	0.252456	0.294807	0.272808	0.308684	0.323786	0.331775	0.30886	0.309747		0.746749	0.98382
2	2-hydroxypyridine	6.86_152	8.03985	7.06257	6.93349	7.16876	5.76617	6.74788	6.83951	7.23676	7.65773	7.84328	7.74808	8.29948		0.940729	0.99537
3	pyruvic acid	7.06_174	2.67719	2.85936	3.15044	4.38654	3.42191	3.14906	3.02167	3.13787	4.93464	4.94397	3.4197	3.27719		0.433931	1.12081
4	lactic acid	7.26_219	4.27012	5.17438	4.47212	5.17453	4.9855	4.80412	4.74088	4.94641	6.08842	6.43443	5.52728	4.79086		0.193493	1.10831
5	hexanoic acid	7.54_173	0.170454	0.213084	0.413163	0.107392	0.0968553	0.114637	0.110493	0.110125	0.100633	0.2658	0.131763	0.148167		0.113844	0.59644
6	glycolic acid	7.56_205	0.126712	0.128927	0.157018	0.115107	0.0997746	0.102903	0.10392	0.106681	0.13106	0.101331	0.113435	0.12597		0.0313381	0.838512
7	2-ketobutanoic acid	8.06_188	0.0954461	0.117485	0.106331	0.0961554	0.0889893	0.0856994	0.0703921	0.327966	0.24979	0.0715948	0.133239	0.116897		0.439537	1.37761
8	alanine	8.09_116	17.0796	15.1635	14.0384	18.0061	1.1047	14.5534	15.0776	13.7674	18.2786	14.6839	17.1759	17.2764		0.482311	0.870446
9	hydroxylamine	8.33_133	0.427142	0.467907	0.622205	0.636454	0.604677	0.742412	0.744072	1.16575	0.867741	0.79737	0.498765	0.593983		0.0846565	1.39637
10	glycine (2tms)	8.5_102	2.48356	2.24632	2.42978	2.13636	1.36215	1.02899	1.30004	0.728166	1.01555	0.965933	2.08899	2.07272		0.00366698	0.568122
11	2-hydroxybutyric acid	8.57_131	0.32657	0.417845	0.382014	0.421608	0.286957	0.464274	0.39843	0.34163	0.504096	0.713343	0.488466	0.354418		0.433092	1.14714
12	glyoxylic acid	8.64_218	0.176051	0.229056	0.221501	0.164795	0.196306	0.15935	0.175925	0.222885	0.183979	0.26812	0.220059	0.209849		0.749095	1.03391
13	oxalic acid	8.73_219	0.049921	0.0585937	0.0440965	0.0436669	0.0467876	0.0585164	0.0560282	0.0505909	0.0514988	0.0525582	0.0474647	0.0486466		0.455379	1.04976
14	sarcosine	8.8_116	0.0941335	0.0653234	0.0672602	0.0739335	0.0771424	0.0725191	0.0546964	0.0701036	0.061081	0.0583796	0.0570105	0.0751494		0.170032	0.874906
15	3-hydroxypyridine	8.81_152	0.365278	0.369475	0.343842	0.365933	0.361185	0.346998	0.354986	0.404671	0.420164	0.385496	0.352809	0.393207		0.286366	1.04516
16	p-cresol	9.15_165	0.0922389	0.0288587	0.0404199	0.0391442	0.0344259	0.0320786	0.0256117	0.0437525	0.0551102	0.0655064	0.0568842	0.0592725		0.774192	0.928533
17	4-hydroxypyridine	9.17_152	0.112609	0.113831	0.119416	0.107415	0.118437	0.119208	0.118575	0.148279	0.138764	0.136638	0.127134	0.138119		0.0169818	1.1529
18	3-hydroxybutyric acid	9.29_233	2.12625	2.51434	3.66539	2.64621	1.57563	2.43061	2.63205	2.41905	2.62238	2.60159	2.766	1.97046		0.259717	0.868219
19	2-aminobutyric acid	9.54_130	1.87411	2.72453	2.37407	2.41063	4.31996	3.21008	3.22342	3.15112	3.26598	2.91335	3.51697	1.32677		0.113811	1.32829
20	methylphosphate	9.62_241	1.30887	1.27804	1.57608	1.35085	1.31349	1.12007	1.4653	1.55804	1.41442	1.3161	1.56592	1.74997		0.596703	1.04313
21	beta-alanine(2tms)	9.96_102	0.157589	0.209562	0.166477	0.347758	0.192214	0.154344	0.333948	0.109945	0.246695	0.192342	0.248064	0.264627		0.956913	0.988317
22	valine	10.47_144	24.4526	31.6381	25.5632	24.3794	30.8651	27.5139	31.1387	31.5765	30.8099	25.6727	28.6067	24.9873		0.206634	1.09009
23	2-ethyl-3-hydroxypropionic acid	10.75_247	0.0869763	0.126557	0.0532709	0.109785	0.0646374	0.0610167	0.0755989	0.0861472	0.0740368	0.120688	0.213051	0.138208		0.732998	1.10649
24	benzoic acid	11.18_179	0.295749	0.252381	0.243771	0.263097	0.270917	0.317077	0.213649	0.284431	0.279429	0.263699	0.301387	0.304195		0.409023	1.05914
25	urea	11.37_189	16.3639	14.7628	14.8598	14.3913	14.6913	12.9568	11.983	20.7222	25.8326	48.0719	16.1419	17.1069		0.358515	1.38715
26	ethanolamine	11.56_174	0.17924	0.186826	0.221165	0.224478	0.270864	0.317585	0.249086	0.237733	0.305451	0.228373	0.214935	0.221467		0.0327167	1.25999
27	leucine	11.7_158	25.5365	31.2923	26.6997	27.2637	31.2146	24.8219	27.9754	27.1378	29.546	25.8245	26.8094	26.1446		0.850167	0.990476
28	phosphate	11.75_299	293.672	251.343	265.43	264.512	248.219	252.419	242.714	280.2	262.898	256.464	284.291	290.544		0.722149	0.985039
29	glycerol	11.77_205	3.45299	2.9306	5.84597	5.28516	2.82963	3.41912	3.27541	5.28694	3.58905	2.87786	3.37297	3.4858		0.190501	0.803233
30	isoleucine	12.16_158	11.6696	15.3693	12.5671	11.9624	14.4771	12.5879	14.0383	13.8409	12.342	12.1499	12.9143	10.7042		0.99055	0.999204
31	proline	12.24_142	19.4824	22.8674	20.1994	20.5982	28.8782	22.542	25.3284	22.8803	26.5672	21.3367	22.0959	21.7156		0.0593894	1.15063
32	glycine (3tms)	12.41_248	4.24357	3.7548	5.34185	4.37301	4.6203	3.60772	3.86135	4.12693	4.90951	4.79253	3.9125	4.23071		0.6152	0.961472
33	2,3-dihydroxypyridine	12.58_240	0.236151	0.201735	0.194001	0.199249	0.201025	0.21259	0.206859	0.258155	0.256572	0.251083	0.197952	0.227303		0.22915	1.0898
34	succinic acid	12.63_247	0.0687118	0.0562568	0.0573231	0.0553844	0.0690959	0.06068	0.0524347	0.0504726	0.0604665	0.0514842	0.0579295	0.109343		0.661354	1.0769
35	glyceric acid	12.95_189	0.152221	0.161997	0.208303	0.204414	0.143367	0.162976	0.163109	0.117157	0.190773	0.311142	0.144226	0.193565		0.916102	0.981048
36	uracil	13.09_241	0.451611	0.381149	0.46472	0.45074	0.469877	0.467293	0.412542	0.508942	0.457849	0.441366	0.411417	0.478906		0.39282	1.0434
37	fumaric acid	13.43_245	1.34492	1.19661	1.19261	1.35867	1.81844	1.1962	1.56483	1.21577	1.91769	1.23256	1.1135	1.72021		0.259743	1.15646
38	2,5-pyrazinediol	13.58_241	12.6763	13.1367	12.0012	12.445	6.45106	9.8846	9.74119	3.77707	7.32006	7.06782	5.95553	7.23042		0.000379531	0.571315
39	serine	13.61_204	11.1835	10.9517	11.1783	11.6355	15.1713	9.29203	11.1908	12.4121	12.7777	11.9694	10.7985	12.0367		0.431374	1.06397
40	nonanoic acid	13.64_215	0.398495	0.313984	0.257254	0.297886	0.292832	0.411111	0.306537	0.298769	0.337438	0.270541	0.368604	0.443348		0.529864	1.0765
41	pipecolinic acid	13.65_156	2.27014	1.97748	1.88993	2.30097	1.82954	1.7566	1.74818	1.74695	1.83266	2.19041	2.19111	2.09568		0.163839	0.911956
42	threonine	14.14_218	6.25931	7.89356	7.10567	7.53262	9.27021	7.34246	8.58052	8.2739	9.08303	7.41386	7.82164	7.01568		0.0948469	1.12537
43	glutaric acid	14.59_261	0.0240596	0.0190922	0.0166187	0.0374559	0.0502164	0.0247103	0.03596	0.0237851	0.029471	0.0225139	0.0192294	0.0669924		0.303258	1.40332
44	thymine	14.7_270	0.347794	0.28221	0.385007	0.259894	0.183085	0.359334	0.264636	0.196391	0.313816	0.255362	0.205056	0.20005		0.0878166	0.775638
45	2,4-dihydroxybutyric acid	14.71_103	0.157236	0.172094	0.150502	0.193697	0.176577	0.153748	0.168954	0.149113	0.186066	0.185909	0.164151	0.155184		0.927043	0.99454
46	S-methyl-L-cysteine	14.87_218	0.112002	0.117711	0.213397	0.106218	0.125554	0.106778	0.109669	0.121878	0.136747	0.140685	0.0936372	0.0897269		0.29351	0.841643
47	aspartic acid	14.96_160	0.0512335	0.16004	0.354343	0.229375	0.0848652	0.363252	0.232008	0.299435	0.0458354	0.388089	0.220576	0.0330119		0.910455	1.04848
48	beta-alanine	15.02_248	0.136681	0.227111	0.236543	0.252984	0.461278	0.219075	0.295485	0.288355	0.225641	0.355357	0.187929	0.273055		0.150203	1.3513
49	3,4-dihydroxybutyric acid	15.16_233	0.0185927	0.0489484	0.0457299	0.0409835	0.0266554	0.028331	0.0291499	0.0255851	0.0381488	0.0276351	0.0376031	0.0384755		0.218446	0.815483
50	homoserine	15.5_218	0.0789523	0.128618	0.0926834	0.075605	0.161917	0.0808975	0.165662	0.0906563	0.127478	0.200341	0.144531	0.117541		0.0856169	1.44871
51	ornithine-1,5-lactam	15.61_128	0.166938	0.293729	0.159187	0.232182	0.22725	0.139121	0.193721	0.145464	0.210117	0.258756	0.200915	0.161202		0.5004	0.901692
52	aminomalonic acid	15.89_320	0.218673	0.362128	0.576088	0.452495	0.380675	0.289536	0.504978	0.370815	0.50005	0.806259	0.402675	0.433118		0.549219	1.14581
53	nicotinamide	16.16_179		1.3363	1.44507	1.17849	1.00908	0.990916	1.40355	1.12044	0.802139		1.24806	2.32567		0.877223	0.963224
54	malic acid	16.31_233	0.850706	0.724306	0.673251	0.887397	0.993367	0.781113	1.01579	0.841143	1.51192	0.699416	0.860551	1.36183		0.167951	1.28603
55	asparagine [-H2O]	16.56_243	0.159942	0.185245	0.16728	0.154139	0.138914	0.138073	0.180041	0.101531	0.132828	0.140982	0.106991	0.137576		0.0341446	0.807776
56	erythritol	16.71_217	0.120917	0.163612		0.157617	0.131653	0.152699	0.154545	0.126997	0.139471	0.186485	0.15507	0.160246		0.799119	1.02384
57	methionine (2tms)	16.89_176	2.9192	3.00283	2.70703	3.25721	3.83601	2.47938	2.83009	2.79633	2.9552	2.80294	3.07293	2.99476		0.997792	0.999794
58	pyroglutamic acid	16.92_156	41.4711	40.8122	38.7031	43.0458	36.0987	44.0885	37.8888	30.0214	40.4401	30.2456	30.0407	39.8411		0.115341	0.879903
59	aspartic acid	16.95_232	4.55155	15.1681	28.2315	19.4461	7.67514	29.6457	20.4668	21.373	4.50139	32.3439	20.7786	2.52399		0.934147	1.03349
60	4-hydroxyproline	17.05_230	0.911486	0.784779	1.05182	1.26532	1.25991	0.694553	0.703132	0.8517	0.681426	0.74893	0.879453	0.864617		0.189367	0.832675
61	erythronic acid	17.39_292	0.229892	0.289204	0.286058	0.301559	0.2633	0.259643	0.250705	0.241277	0.316471	0.271164	0.29573	0.349557		0.846998	1.01555
62	creatinine	17.52_115	4.31463	5.8203	5.82188	6.1816	3.86629	4.22003	5.07898	2.76225	4.04086	5.03769	5.33561	5.07413		0.0616745	0.799873
63	cysteine	17.6_220	0.222066	0.258753	0.295898	0.420451	0.508931	0.89356	0.573389	0.481221	0.84896	0.394279	0.272664	0.302748		0.082796	1.78578
64	threonic acid	17.72_292	0.151744	0.299671	0.257419	0.207494	0.268889	0.251159	0.234099	0.294702	0.2316	0.18909	0.304184	0.213198		0.527663	1.08418
65	3-hydroxybenzoic acid	17.82_267	0.0282822	0.0220353	0.0234426	0.019997	0.0217617	0.0207694	0.0231189	0.0210448	0.0218482	0.0197368	0.0233073	0.0249789		0.370083	0.941614
66	2-hydroxyglutaric acid	18_129	0.403169	0.343791	0.176824	0.350425	0.662664	1.94348	0.647797	1.10061	0.722004	0.43574	0.561858	3.96714		0.157848	3.94021
67	2-ketoglutaric acid	18.01_198	0.0815774	0.040185	0.0204376	0.0651844	0.0902631	0.0345237	0.0486352	0.0542842	0.214389	0.0174818	0.0225951	0.227911		0.424987	1.712
68	proline [+CO2]	18.06_142	0.102715	0.204397	0.249406	0.209535	0.412214	0.180605	0.27111	0.32256	0.3085	0.352212	0.251769	0.273575		0.0294039	1.54855
69	hypotaurine	18.33_188	0.0540816	0.0966678	0.0577955	0.101684	0.0798653	0.0825368	0.12061	0.0986719	0.0830451	0.165193	0.0810473	0.0803354		0.253922	1.27536
70	pyrogalic acid	18.4_342	0.127901	0.0960174	0.116058	0.111294	0.106457	0.0989514	0.08749	0.11352	0.108829	0.110374	0.117077	0.11607		0.435241	0.9515
71	ornithine(3tms,N2N5O)	18.67_142	1.19778	1.88746	1.13787	1.6893	1.19632	1.03709	1.2004	0.943976	1.44614	1.73957	1.30865	1.04937		0.217624	0.83904
72	glutamic acid	18.75_246	14.3373	9.2755	10.1681	21.4964	9.02531	14.2708	12.8588	9.50208	18.5728	5.96041	8.69289	21.9651		0.725575	0.912203
73	phenylalanine	18.8_218	8.48899	7.40561	6.35518	6.93154	7.70765	6.29578	6.72887	5.84409	7.0767	7.58265	7.12208	6.716		0.373506	0.943649
74	4-hydroxybenzoic acid	18.86_267	0.165867	0.130933	0.133701	0.110752	0.123458	0.129065	0.109292	0.123279	0.121994	0.117554	0.151469	0.144386		0.47557	0.942718
75	lauric acid	19.27_257	0.0706435	0.070394	0.0588655	0.0679797	0.0634485	0.0770284	0.0673766	0.0750549	0.0756889	0.0757487	0.0643565	0.0726569		0.217579	1.06644
76	lyxose	19.29_103	0.140953	0.127814	0.133206	0.145368	0.132698	0.123342	0.133311	0.133356	0.150131	0.211301	0.125031	0.119189		0.791956	1.03077
77	pyrophosphate	19.34_451	0.274246	0.309972	1.07508	0.526546	0.442271	0.449752	0.625839	0.521255	0.477645	0.597563	0.307458	0.41251		0.6286	0.877075
78	asparagine	19.5_116	0.547577	0.566801	0.633537	0.528765	0.459314	0.613269	0.654431	0.42746	0.51471	0.583725	0.281354	0.424494		0.274814	0.869415
79	2-hydroxyadipic acid	19.53_129	0.0655913	0.073949	0.0514269	0.059935	0.0593828	0.141235	0.125496	0.0917525	0.054832	0.0772262	0.0601178	0.119053		0.136721	1.45295
80	xylitol	20.01_217	0.153725	0.159015	0.210892	0.151093	0.173138	0.214489	0.171849	0.12549	0.173243	0.227572	0.16291	0.176347		0.623284	1.05601
81	lysine(3tms,N2N6O)	20.05_84	0.403157	0.291817	0.194644	0.200149	0.211269	0.155293	0.212835	0.134814	0.159319	0.145213	0.279131	0.212064		0.0697959	0.692781
82	2-aminoadipic acid	20.16_260	0.19361	0.201664	0.189374	0.319767	0.205149	0.384353	0.263199	0.268612	0.0978327	0.216755	0.331047	0.316924		0.507708	1.15206
83	arabitol	20.21_103	0.0843326	0.121134	0.166819	0.109131	0.0902366	0.0917983	0.0844293	0.0794956	0.0935431	0.109039	0.109472	0.176536		0.434209	0.866766
84	gycerol-2-phosphate	20.28_243	0.0827847	0.0884776	0.114726	0.0901066	0.0890105	0.0846452	0.0859923	0.0862219	0.0939083	0.0851245	0.0807142	0.0842574		0.160951	0.917155
85	putrescine	20.47_174	0.0639011	0.0835833	0.0800828	0.0699698	0.0569465	0.120201	0.086118	0.0887941	0.0911722	0.0372305	0.066855	0.0439213		0.974351	0.993555
86	DHAP 1	20.53_315	0.0149212	0.0360127	0.0257533	0.0213219	0.104541	0.0494757	0.0293007	0.127128	0.188872	0.0217128	0.0208376	0.0202773		0.189072	2.86782
87	orotic acid	20.55_357	0.023651	0.0228566	0.0244841	0.0251234	0.0180781	0.0357104	0.0243352	0.0367458	0.0404211	0.0323408	0.0277471	0.0294266		0.108923	1.2735
88	ornithine(3tms,N5N5O)	20.63_174	0.378497	0.396168	0.430652	0.464693	0.540204	0.391512	0.445411	0.65909	0.597117	0.448997	0.33304	0.344283		0.418371	1.12564
89	DHAP 2	20.68_315	0.0147107	0.0357757	0.0251614	0.018482	0.113527	0.0508887	0.0325072	0.130385	0.211004		0.016507	0.0167806		0.155421	3.46998
90	2-aminobenzoic acid	20.71_266	1.07033	0.667388	0.931034	1.01985	0.938039	0.705205	0.849545	0.885027	0.909971	0.844872	0.78847	1.09108		0.597177	0.950526
91	lyxonic acid	20.77_357	0.48765	0.495288	0.699403	0.55054	0.522853	0.378856	0.425077	0.528175	0.65839	0.440244	0.499551	0.473613		0.244658	0.879303
92	lyxonic acid	20.78_292	0.221292	0.257562	0.200625	0.296997	0.251963	0.297301	0.304029	0.282401	0.24386	0.235126	0.331685	0.465633		0.187258	1.23505
93	glucopyranose[-H2O]	20.85_217	0.262477	0.279653	0.696341	0.480458	0.233497	0.471189	0.338426	0.340541	0.91691	0.235358	0.214263	0.582791		0.927352	0.969492
94	glutamine	20.92_156	0.0918551	0.0909082	0.142141	0.106023	0.081723	0.127956	0.113569	0.0898031	0.117356	0.117839	0.0787671	0.115267		0.849432	0.977289
95	phosphoethanolamine	21.02_188	0.81409	0.929921	1.09895	1.44996	1.586	1.3317	1.68779	2.07353	1.76982	2.06683	1.03003	1.19732		0.0383981	1.48419
96	glycerate-3-phosphate	21.33_357	0.012488	0.010946	0.0175578	0.0205392	0.00848174	0.0108732	0.0112378	0.00988401	0.0104516	0.029261	0.0124922	0.022445		0.812442	0.935517
97	hypoxanthine	21.33_265	0.103284	0.0959348	0.114242	0.117874	0.125931	0.104498	0.110609	0.110213	0.0929692	0.1053	0.0881866	0.100808		0.668074	0.971998
98	ornithine (4tms)	21.46_142	6.27658	7.98306	7.29967	7.6461	8.47138	6.46778	7.98285	8.17497	8.37262	6.39329	6.53122	5.69567		0.949186	0.994504
99	citric acid	21.48_273	0.127443	0.320339	0.192606	0.201446	0.213965	0.0942931	0.1906	0.166969	0.201462	0.260845	0.278976	0.218549		0.858872	0.965547
100	AMDA	21.56_157	0.19478	0.341807	0.204074	0.277526	0.201258	0.216161	0.233169	0.179986	0.25732	0.287293	0.234079	0.221952		0.391802	0.899254
101	phosphoserine	21.68_356	0.447301	0.308864	0.480411	0.499259	0.386094	0.306723	0.373612	0.350468	0.39707	0.363006	0.445924	0.476945		0.271057	0.892896
102	1,5-anhydro-D-sorbitol	21.86_217	0.349738	0.304196	0.324719	0.257406	0.369906	0.264737	0.295374	0.25704	0.402246	0.30614	0.152463	0.15679		0.499122	0.891825
103	lysine (3tms，N2N2O)	21.88_174	1.01103	1.06729	1.27127	1.17235	1.91277	1.3345	1.72893	1.67735	1.99918	1.3253	0.948261	1.16158		0.0802337	1.33658
104	ononitol	21.99_217	0.203745	0.199327	0.199533	0.198846	0.17403	0.184358	0.170236	0.205092	0.192645	0.190627	0.193311	0.202413		0.107821	0.943733
105	adenine	22.06_264	0.197727	0.216639	0.202981	0.173656	0.199608	0.177796	0.186766	0.187142	0.202633	0.214482	0.2108	0.203458		0.992579	1.00043
106	fructose	22.09_103	0.248837	2.6277	3.31052	0.294213	0.629347	1.2033	0.615049	0.436659	2.02722	0.653236	0.649728	1.15941		0.267313	0.568867
107	allantoin	22.24_331	0.412302	0.77095	0.351406	0.733711	0.54108	0.723303	0.589593	0.505461	0.478416	0.734854	0.95544	0.650716		0.474746	1.14154
108	tyrosine (2tms)	22.28_179	0.974793	0.898929	0.752486	0.995555	1.24869	1.07612	1.25557	1.47038	1.43884	1.51425	1.08861	1.0294		0.00644635	1.39737
109	glucose 1	22.37_319	0.48445	5.95001	11.634	0.673295	0.999237	1.71361	1.08528	0.711038	3.02228	0.740764	1.2267	1.8296		0.101653	0.302227
110	4-hydroxyphenyllactic acid	22.41_179	0.190781	0.328579	0.107327	0.211821	0.279298	0.25048	0.427303	0.27479	0.22891	0.400771	0.506559	0.501664		0.0470523	1.71124
111	allantoin(5tms)	22.47_518	0.0195833	0.067302	0.0122364	0.0469037	0.0329822	0.0238051	0.047429	0.0157073	0.0151471	0.0252555	0.0501068	0.030915		0.571827	0.82639
112	glucose 2	22.58_319	0.0908521	1.09827	2.25443	0.125774	0.170988	0.330732	0.208528	0.138825	0.568649	0.151218	0.221299	0.320379		0.102923	0.295661
113	histidine	22.63_154	4.43726	6.75113	4.60487	5.79406	8.09359	7.59575	13.2026	5.00729	8.87638	6.35791	5.57342	4.84676		0.19008	1.37937
114	lysine (4tms)	22.67_317	4.78282	5.46502	5.50383	5.44308	7.17453	6.17297	6.84712	5.7456	7.15631	5.12796	4.9438	5.39748		0.137114	1.1457
115	mannitol	22.73_205	0.112708	0.121101	0.112563	0.111087	0.104833	0.112038	0.112197	0.0945302	0.105235	0.120581	0.142561	0.114263		0.886486	0.990512
116	sorbitol	22.8_205	0.355069	0.575311	0.534906	0.373407	0.39465	0.390943	0.510672	0.388017	0.584967	0.735578	0.415592	0.340077		0.896387	1.0226
117	tyrosine (3tms)	22.85_218	15.413	19.1491	11.837	17.382	18.9185	17.5948	20.4055	18.4057	18.9677	20.9365	20.8238	17.8322		0.0252411	1.20635
118	pentadecanoic acid	22.98_299	0.0900658	0.103122	0.0907996	0.0848628	0.089053	0.0970141	0.0833739	0.0910549	0.0807089	0.112237	0.0976806	0.0995141		0.784981	1.01754
119	1-hexadecanol	23.11_299	0.407794	0.403625	0.456997	0.437205	0.42716	0.430136	0.426047	0.531469	0.494004	0.511869	0.394266	0.434169		0.289722	1.06973
120	pantothenic acid	23.41_291	0.00744202	0.0119546			0.0167777	0.00649079	0.00788556	0.00757338	0.00639388	0.00923344	0.174908			0.636076	3.37707
121	palmitoleic acid	23.78_311		0.0136412	0.0150877			0.00662877			0.00924591			0.00600699		0.0146812	0.507773
122	palmitic acid	23.99_313	14.9116	14.2215	14.0722	13.5986	12.651	13.9244	11.9213	15.1719	13.5704	13.6979	13.8724	14.0716		0.290845	0.958392
123	putreanine	24.08_246	0.0854408	0.239793	0.152169	0.0850808	0.159179		0.087098	0.07929	0.0463223	0.215051	0.165541	0.163949		0.817058	0.931004
124	myo-inositol	24.38_217	1.78362	0.77025	2.24596	0.525327	1.15839	1.32075	0.530036	0.550608	0.83143	0.671258	0.839168	0.876336		0.14839	0.636412
125	uric acid	24.48_441	2.0757	3.16605	1.36825	2.12146	1.31796	3.0928	2.47478	2.45926	2.68735	3.09849	2.48867	1.44493		0.646985	1.0917
126	ribose 5-phosphate	24.53_315	0.0756089	0.186832	0.106513	0.0938466	0.145633	0.176134	0.153957	0.129893	0.133164	0.558143	0.165466	0.109886		0.320881	1.69865
127	margaric acid	24.94_327	0.199678	0.205913	0.23203	0.18539	0.183	0.180064	0.181715	0.192866	0.201769	0.1876	0.203649	0.211999		0.177674	0.937207
128	1-octadecanol	25.05_327	0.395932	0.373047	0.447658	0.432437	0.386078	0.438481	0.420031	0.550608	0.515875	0.507252	0.370029	0.416048		0.307957	1.09286
129	linoleic acid	25.52_337	1.03249	0.832741	1.15066	0.936722	0.967332	0.832195	0.684255	1.72507	1.68422	0.807096	1.05299	1.06226		0.594015	1.11514
130	tryptophan	25.53_202	15.4086	15.5524	14.743	17.3835	15.7399	13.9216	14.6705	12.672	14.8022	12.8188	15.3848	13.4437		0.04656	0.899176
131	oleic acid	25.58_339	2.07662	1.56162	1.87437	1.82966	1.52203	1.40848	1.23527	2.10494	2.20443	1.34824	1.86935	1.82033		0.477839	0.920223
132	trans-oleic acid	25.63_339	0.178441	0.164532	0.17391	0.156012	0.14738	0.135815	0.15458	0.144853	0.145738	0.22038	0.168711	0.177747		0.669461	0.962411
133	palmitic acid-amide	25.78_312	7.86219	7.36258	8.16123	7.74104	12.5598	8.04479	8.4419	9.85951	8.49895	6.66951	7.6941	7.84799		0.344752	1.11827
134	stearic acid	25.79_341	20.0338	18.4082	18.9465	17.8084	16.8554	17.88	15.9924	19.1225	18.1567	17.9705	18.6227	19.1046		0.220545	0.955522
135	fructose-6-phosphate	26.16_315	0.17755	0.206095	0.229344	0.139168	0.110406	0.0917541	0.160114	0.0832262	0.11393	0.117412	0.100759	0.275991		0.135108	0.700381
136	glucose-6-phosphate	26.26_387	0.0806549	0.0754757	0.144372	0.0287125	0.0147926	0.019787	0.0874247	0.0196372	0.034862	0.0226386	0.0355871	0.277284		0.713349	0.777627
137	pseudouridine	26.38_217	0.732637	1.18614	0.685163	0.815286	0.9434	0.815129	0.964366	0.593713	0.636907	1.39881	0.939094	0.853087		0.801161	1.04476
138	myo-inositol-1-phosphate	26.88_318	1.74426	1.45695	1.53069	1.58748	1.46392	1.61893	1.30798	1.71652	1.51949	1.53124	1.74898	1.76875		0.960547	1.00293
139	oleamide	26.95_338	19.5594	18.4521	20.4927	18.043	30.32	21.2989	23.1397	24.3198	20.4258	16.275	18.7418	19.7414		0.259531	1.13827
140	myo-inositol-2-phosphate	27.15_318	0.372949	0.414995	0.338811	0.25853	0.400266	0.326278	0.39849	0.297828	0.424825	0.320708	0.388586	0.380094		0.534075	1.0601
141	1-palmitoylglycerol	27.82_371	1.67827	1.15634	1.3543	1.61145	1.30322	1.38725	1.24179	1.57625	1.23739	1.54675	1.56832	1.60504		0.885832	0.988385
142	sucrose	28.02_361	0.335213	0.462841	0.706784	0.351526	0.419814	0.768446	0.40827	0.308653	0.749568	0.219282	0.373325	0.595897		0.893292	1.03516
143	adenosine	28.4_236	0.0516112	0.0541679	0.0514781	0.0481728	0.0441709	0.0519925	0.0408753	0.0759767	0.0572145	0.0512943	0.0506639	0.0447837		0.895625	1.01488
144	maltose	28.5_361	0.229254	2.37153	1.61454	1.48039	0.282105	0.320284	0.639645	0.0850012	0.397336	1.07749	1.23647	1.08338		0.0618314	0.449611
145	1-stearoylglycerol	28.74_399	1.37167	0.84566	0.988744	1.07164	1.19462	1.20315	1.09896	1.29812	0.877306	1.29179	1.30297	1.35808		0.247427	1.12502
146	uridine 5-phosphate	28.98_169	0.18033	0.257728	0.995568	0.456258	0.260105	0.241379	0.476265	0.151081	0.207079	0.20726	0.253647	1.06158		0.572088	0.756236
147	tetracosanoic acid	29.07_425	0.0546264	0.0528506	0.0447054	0.0417997	0.0459755	0.0540899	0.0446999	0.0530448	0.0452615	0.0485883	0.0525822	0.0481091		0.850182	1.01131
148	inosine 5-phoaphste	29.92_169	0.0637772	0.102587	0.17222	0.123392	0.185951	0.0837676	0.0912544	0.0874862	0.086755	0.0642543	0.0884105	0.580534		0.644962	1.37281
149	adenosine 5-phosphate	30.44_169	0.720446	0.861396	1.11527	0.860966	1.09568	0.89978	0.675997	1.08474	1.06493	0.313077	1.0296	1.07121		0.924396	1.0167
150	cholesterol	31.38_329	50.664	43.4214	46.2825	46.0557	44.0186	44.4935	45.2323	41.8836	37.2234	45.2033	48.4668	54.3431		0.594356	0.967862
151	dihydrocholesterol	31.45_215	0.16521	0.09152	0.240328	0.130861	0.226512	0.145684	0.0968281	0.114074	0.118058	0.0845133	0.0930226	0.0836017		0.282872	0.766256
152	desmosterol	31.65_343	0.0462557	0.026158	0.0241028	0.0379926	0.0147502	0.0236009	0.0329193	0.0200607	0.0366416	0.0215051	0.0475509	0.0276428		0.40961	0.835154
153	7beta-hydroxycholesterol	32.04_456	0.787009	0.664174	1.58353	0.138106	0.129859	0.237753	0.271909	0.115077	0.0824828	0.240313	0.121356	0.378151		0.0163888	0.248501
154	25-hydroxy-24-methylcholesterol	32.19_386	0.0462	0.0299665	0.045451	0.045713	0.0523925	0.0264157	0.0300848	0.0284562	0.0181266	0.026739	0.0236634	0.0149259		0.0491022	0.659785
155	campesterol	32.27_343	0.292338	0.256923	0.360444	0.339177	0.39516	0.192328	0.224686	0.203908	0.121768	0.201332	0.209605	0.115054		0.0497276	0.666133
156	allocholic acid	32.62_253	0.0539268	0.0198307	0.0234255	0.0434153	0.0235981	0.032763	0.0422825	0.0179805	0.0158369	0.0919784	0.0267248	0.114381		0.60404	1.29996
157	4-Methylcholest-7-en-3-ol	32.7_269	0.0158375	0.0325184	0.0135966	0.0201032	0.0187787	0.0976709	0.0351759	0.0413733	0.0600549	0.035385	0.0275116	0.0198934		0.146848	2.04644
158	beta-sitosterol	33.18_357	0.0987399	0.102951	0.107959	0.121005	0.131982	0.120587	0.112499	0.0954022	0.0949401	0.0875278	0.0832528	0.0804654		0.515734	0.936546

## Sheet: Differential metabolites
	Compounds	rt_mz	1-t28	4-t28	5-t28	7-t28	10-t28	11-t28	12-t28	14-t28	15-t28	18-t28	8-t28	9-t28
		class	A	A	A	A	B	B	B	B	B	B	B	B
No.		Y	0	0	0	0	1	1	1	1	1	1	1	1		P<0.05	FC
6	glycolic acid	7.56_205	0.126712	0.128927	0.157018	0.115107	0.0997746	0.102903	0.10392	0.106681	0.13106	0.101331	0.113435	0.12597		0.0313381	0.838512
10	glycine (2tms)	8.5_102	2.48356	2.24632	2.42978	2.13636	1.36215	1.02899	1.30004	0.728166	1.01555	0.965933	2.08899	2.07272		0.00366698	0.568122
17	4-hydroxypyridine	9.17_152	0.112609	0.113831	0.119416	0.107415	0.118437	0.119208	0.118575	0.148279	0.138764	0.136638	0.127134	0.138119		0.0169818	1.1529
26	ethanolamine	11.56_174	0.17924	0.186826	0.221165	0.224478	0.270864	0.317585	0.249086	0.237733	0.305451	0.228373	0.214935	0.221467		0.0327167	1.25999
38	2,5-pyrazinediol	13.58_241	12.6763	13.1367	12.0012	12.445	6.45106	9.8846	9.74119	3.77707	7.32006	7.06782	5.95553	7.23042		0.000379531	0.571315
55	asparagine [-H2O]	16.56_243	0.159942	0.185245	0.16728	0.154139	0.138914	0.138073	0.180041	0.101531	0.132828	0.140982	0.106991	0.137576		0.0341446	0.807776
68	proline [+CO2]	18.06_142	0.102715	0.204397	0.249406	0.209535	0.412214	0.180605	0.27111	0.32256	0.3085	0.352212	0.251769	0.273575		0.0294039	1.54855
95	phosphoethanolamine	21.02_188	0.81409	0.929921	1.09895	1.44996	1.586	1.3317	1.68779	2.07353	1.76982	2.06683	1.03003	1.19732		0.0383981	1.48419
108	tyrosine (2tms)	22.28_179	0.974793	0.898929	0.752486	0.995555	1.24869	1.07612	1.25557	1.47038	1.43884	1.51425	1.08861	1.0294		0.00644635	1.39737
110	4-hydroxyphenyllactic acid	22.41_179	0.190781	0.328579	0.107327	0.211821	0.279298	0.25048	0.427303	0.27479	0.22891	0.400771	0.506559	0.501664		0.0470523	1.71124
117	tyrosine (3tms)	22.85_218	15.413	19.1491	11.837	17.382	18.9185	17.5948	20.4055	18.4057	18.9677	20.9365	20.8238	17.8322		0.0252411	1.20635
121	palmitoleic acid	23.78_311		0.0136412	0.0150877			0.00662877			0.00924591			0.00600699		0.0146812	0.507773
130	tryptophan	25.53_202	15.4086	15.5524	14.743	17.3835	15.7399	13.9216	14.6705	12.672	14.8022	12.8188	15.3848	13.4437		0.04656	0.899176
153	7beta-hydroxycholesterol	32.04_456	0.787009	0.664174	1.58353	0.138106	0.129859	0.237753	0.271909	0.115077	0.0824828	0.240313	0.121356	0.378151		0.0163888	0.248501
154	25-hydroxy-24-methylcholesterol	32.19_386	0.0462	0.0299665	0.045451	0.045713	0.0523925	0.0264157	0.0300848	0.0284562	0.0181266	0.026739	0.0236634	0.0149259		0.0491022	0.659785
155	campesterol	32.27_343	0.292338	0.256923	0.360444	0.339177	0.39516	0.192328	0.224686	0.203908	0.121768	0.201332	0.209605	0.115054		0.0497276	0.666133
	Compounds	rt_mz	1-t28	4-t28	5-t28	7-t28	10-t28	11-t28	12-t28	14-t28	15-t28	18-t28	8-t28	9-t28
		class	A	A	A	A	B	B	B	B	B	B	B	B
No.		Y	0	0	0	0	1	1	1	1	1	1	1	1		P	FC<0.67 or >1.4
5	hexanoic acid	7.54_173	0.170454	0.213084	0.413163	0.107392	0.0968553	0.114637	0.110493	0.110125	0.100633	0.2658	0.131763	0.148167		0.113844	0.59644
10	glycine (2tms)	8.5_102	2.48356	2.24632	2.42978	2.13636	1.36215	1.02899	1.30004	0.728166	1.01555	0.965933	2.08899	2.07272		0.00366698	0.568122
38	2,5-pyrazinediol	13.58_241	12.6763	13.1367	12.0012	12.445	6.45106	9.8846	9.74119	3.77707	7.32006	7.06782	5.95553	7.23042		0.000379531	0.571315
43	glutaric acid	14.59_261	0.0240596	0.0190922	0.0166187	0.0374559	0.0502164	0.0247103	0.03596	0.0237851	0.029471	0.0225139	0.0192294	0.0669924		0.303258	1.40332
50	homoserine	15.5_218	0.0789523	0.128618	0.0926834	0.075605	0.161917	0.0808975	0.165662	0.0906563	0.127478	0.200341	0.144531	0.117541		0.0856169	1.44871
63	cysteine	17.6_220	0.222066	0.258753	0.295898	0.420451	0.508931	0.89356	0.573389	0.481221	0.84896	0.394279	0.272664	0.302748		0.082796	1.78578
66	2-hydroxyglutaric acid	18_129	0.403169	0.343791	0.176824	0.350425	0.662664	1.94348	0.647797	1.10061	0.722004	0.43574	0.561858	3.96714		0.157848	3.94021
67	2-ketoglutaric acid	18.01_198	0.0815774	0.040185	0.0204376	0.0651844	0.0902631	0.0345237	0.0486352	0.0542842	0.214389	0.0174818	0.0225951	0.227911		0.424987	1.712
68	proline [+CO2]	18.06_142	0.102715	0.204397	0.249406	0.209535	0.412214	0.180605	0.27111	0.32256	0.3085	0.352212	0.251769	0.273575		0.0294039	1.54855
79	2-hydroxyadipic acid	19.53_129	0.0655913	0.073949	0.0514269	0.059935	0.0593828	0.141235	0.125496	0.0917525	0.054832	0.0772262	0.0601178	0.119053		0.136721	1.45295
86	DHAP 1	20.53_315	0.0149212	0.0360127	0.0257533	0.0213219	0.104541	0.0494757	0.0293007	0.127128	0.188872	0.0217128	0.0208376	0.0202773		0.189072	2.86782
89	DHAP 2	20.68_315	0.0147107	0.0357757	0.0251614	0.018482	0.113527	0.0508887	0.0325072	0.130385	0.211004		0.016507	0.0167806		0.155421	3.46998
95	phosphoethanolamine	21.02_188	0.81409	0.929921	1.09895	1.44996	1.586	1.3317	1.68779	2.07353	1.76982	2.06683	1.03003	1.19732		0.0383981	1.48419
106	fructose	22.09_103	0.248837	2.6277	3.31052	0.294213	0.629347	1.2033	0.615049	0.436659	2.02722	0.653236	0.649728	1.15941		0.267313	0.568867
109	glucose 1	22.37_319	0.48445	5.95001	11.634	0.673295	0.999237	1.71361	1.08528	0.711038	3.02228	0.740764	1.2267	1.8296		0.101653	0.302227
110	4-hydroxyphenyllactic acid	22.41_179	0.190781	0.328579	0.107327	0.211821	0.279298	0.25048	0.427303	0.27479	0.22891	0.400771	0.506559	0.501664		0.0470523	1.71124
112	glucose 2	22.58_319	0.0908521	1.09827	2.25443	0.125774	0.170988	0.330732	0.208528	0.138825	0.568649	0.151218	0.221299	0.320379		0.102923	0.295661
120	pantothenic acid	23.41_291	0.00744202	0.0119546			0.0167777	0.00649079	0.00788556	0.00757338	0.00639388	0.00923344	0.174908			0.636076	3.37707
121	palmitoleic acid	23.78_311		0.0136412	0.0150877			0.00662877			0.00924591			0.00600699		0.0146812	0.507773
124	myo-inositol	24.38_217	1.78362	0.77025	2.24596	0.525327	1.15839	1.32075	0.530036	0.550608	0.83143	0.671258	0.839168	0.876336		0.14839	0.636412
126	ribose 5-phosphate	24.53_315	0.0756089	0.186832	0.106513	0.0938466	0.145633	0.176134	0.153957	0.129893	0.133164	0.558143	0.165466	0.109886		0.320881	1.69865
144	maltose	28.5_361	0.229254	2.37153	1.61454	1.48039	0.282105	0.320284	0.639645	0.0850012	0.397336	1.07749	1.23647	1.08338		0.0618314	0.449611
153	7beta-hydroxycholesterol	32.04_456	0.787009	0.664174	1.58353	0.138106	0.129859	0.237753	0.271909	0.115077	0.0824828	0.240313	0.121356	0.378151		0.0163888	0.248501
154	25-hydroxy-24-methylcholesterol	32.19_386	0.0462	0.0299665	0.045451	0.045713	0.0523925	0.0264157	0.0300848	0.0284562	0.0181266	0.026739	0.0236634	0.0149259		0.0491022	0.659785
155	campesterol	32.27_343	0.292338	0.256923	0.360444	0.339177	0.39516	0.192328	0.224686	0.203908	0.121768	0.201332	0.209605	0.115054		0.0497276	0.666133
157	4-Methylcholest-7-en-3-ol	32.7_269	0.0158375	0.0325184	0.0135966	0.0201032	0.0187787	0.0976709	0.0351759	0.0413733	0.0600549	0.035385	0.0275116	0.0198934		0.146848	2.04644
