# Supplementary material for: Multi-omics analyses of red blood cell reveal antioxidation mechanisms associated with hemolytic toxicity of gossypol
Source: Oncotarget. 2017 Oct 10;8(61):103693–709. doi: 10.18632/oncotarget.21779 (PMC5732760; doi:10.18632/oncotarget.21779)
Supplement: Supplementary file 3 [file oncotarget-08-103693-s003.xls]

## Sheet: All features(normalzied)
	Name	1-T28	4-T28	5-T28	7-T28	8-T28	9-T28	10-T28	11-T28	12-T28	14-T28	15-T28	18-T28	QC-1	QC-2	QC-3
	Label	A	A	A	A	B	B	B	B	B	B	B	B
No.	Y	1	1	1	1	2	2	2	2	2	2	2	2
1	M178T42	0.00552364	0.00741575	0.00416759	0.00246776	0.00258202	0.00434006	0.00255503	0.0021272	0.00382222	0.00373291	0.00342227	0.0040901	0.00515832	0.00474852	0.00319646
2	M127T42	0.00412539	0.00587225	0.00306013	0.00370571	0.0014449	0.002146	0.00313578	0.00215647	0.00228527	0.00345239	0.00385873	0.00247628	0.00387736	0.00397306	0.00182224
3	M150T42_1	0.000631157	0.001056	0.000663873	0.000671582	0.000293265	0.00038934	0.000625419	0.000650101	0.000362361	0.000619445	0.000608007	0.000452781	0.000650262	0.000675896	0.000471261
4	M284T42	0.00163493	0.00136016	0.00107324	0.000924712	0.000671959	0.00121219	0.000444791	0.000853797	0.00065629	0.000751726	0.00143228	0.000627916	0.001064	0.00103146	0.000646182
5	M239T42_2	0.0047738	0.00570073	0.00374848	0.0041873	0.00203349	0.0025993	0.00287942	0.00203091	0.00267545	0.00342967	0.00384827	0.00240649	0.00505216	0.00531434	0.00263674
6	M193T43	0.00113027	0.00202221	0.000734862	0.000820832	0.000472013	0.00103679	0.000896152	0.000650611	0.000656104	0.000825756	0.00127555	0.00053038	0.00088579	0.00144174	0.000593802
7	M275T43	0.00186237	0.00167472	0.00172433	0.00136733	0.000929408	0.00163281	0.000960501	0.00108477	0.000575558	0.00103969	0.00132754	0.00104623	0.00104493	0.00202558	0.00124449
8	M194T43	0.00132332	0.00316039	0.00225979	0.0016085	0.00117026	0.00156515	0.0010212	0.00141691	0.00100323	0.000953995	0.00183274	0.001295	0.00188937	0.00193167	0.00110685
9	M251T43	0.006151	0.00742169	0.00365481	0.00294267	0.00308328	0.00439186	0.0021562	0.00238352	0.00328476	0.00339881	0.00360082	0.00344149	0.00618044	0.00500596	0.00351021
10	M310T43	0.0356436	0.0469008	0.0245355	0.0188858	0.0169188	0.0261552	0.0138348	0.0144312	0.0218758	0.0202211	0.0200953	0.021726	0.0335268	0.0343715	0.0232653
11	M203T43	0.00622624	0.00798423	0.00796132	0.00528473	0.00298551	0.00523638	0.00343904	0.00390751	0.00355778	0.00463765	0.00530353	0.00383041	0.0069276	0.00601087	0.0041934
12	M352T43	0.00115179	0.00147269	0.00126102	0.000992357	0.000326769	0.000502054	0.000784813	0.0005541	0.000703628	0.000693034	0.00090758	0.000393788	0.000839606	0.000990519	0.000439394
13	M298T43	0.0348285	0.0505654	0.0343244	0.0284851	0.0117252	0.0170756	0.0239	0.017802	0.020535	0.0259851	0.0355836	0.0184736	0.0343117	0.0318588	0.0215688
14	M240T43	0.00549282	0.00114541	0.00495563	0.00300494	0.00250697	0.00392147	0.000452737	0.00281283	0.00259546	0.000539317	0.000807283	0.000489633	0.00075568	0.000624997	0.00283752
15	M181T43	0.00128804	0.00195564	0.00154859	0.00159631	0.000867648	0.00107889	0.000835663	0.00100363	0.000769898	0.00117957	0.00110272	0.000883294	0.00173046	0.00191038	0.00107597
16	M340T43	0.000670959	0.000977893	0.000634577	0.000502913	0.000374112	0.000578132	0.000376153	0.000367743	0.000341658	0.000479429	0.000479231	0.000381521	0.000736751	0.000840365	0.000503016
17	M404T43	0.00376807	0.00500842	0.00354948	0.00305128	0.00182207	0.0024974	0.00165605	0.00208453	0.00175716	0.00201504	0.00275359	0.00155949	0.00389173	0.00327853	0.00237197
18	M369T43	0.00894175	0.00990563	0.00615712	0.00765433	0.00443577	0.00666881	0.00218994	0.00298317	0.00351277	0.00360966	0.0039838	0.0033688	0.00769235	0.00666654	0.00447226
19	M231T44	0.00224086	0.00297349	0.00240609	0.00168675	0.0013695	0.00295498	0.00219578	0.00160599	0.0013704	0.00115082	0.00201315	0.00132411	0.00151095	0.00128688	0.000691283
20	M183T44	0.00408454	0.00845258	0.00533143	0.00256732	0.00255613	0.00392961	0.00220951	0.00142883	0.00261398	0.00293813	0.00364284	0.00387344	0.00560627	0.00389588	0.00367942
21	M332T44	0.00141248	0.00121441	0.000721759	0.000703552	0.000576905	0.000881791	0.000494948	0.000558797	0.000714893	0.000646474	0.000709831	0.00049117	0.00087004	0.00095533	0.000703234
22	M215T44	0.00281918	0.00446368	0.00296926	0.00193947	0.000701984	0.00252549	0.00105798	0.000625556	0.00160379	0.00072598	0.000910847	0.00166276	0.0013346	0.00209354	0.00199136
23	M233T44	0.00137586	0.00203438	0.00147465	0.0015435	0.000760086	0.000797047	0.000639377	0.000771372	0.000909681	0.00052228	0.00138145	0.000726274	0.00143067	0.00154126	0.00121361
24	M320T44	0.00198286	0.00221806	0.00187353	0.00137289	0.00054447	0.000530963	0.000322713	0.00104524	0.000890308	0.00136257	0.0016827	0.000446853	0.00135909	0.00123867	0.000802196
25	M253T44	0.00568433	0.00178194	0.00105613	0.00113455	0.000831941	0.00146107	0.00152745	0.00384795	0.000797445	0.00125607	0.00113996	0.00064102	0.0012097	0.00474359	0.000805956
26	M161T44	0.012167	0.0180439	0.0128985	0.0096928	0.00793066	0.0080906	0.00605514	0.00554565	0.00421553	0.00653408	0.00679268	0.00844779	0.0130446	0.00847856	0.00793328
27	M234T44	0.00814005	0.0127641	0.00358696	0.0068184	0.00423386	0.00697564	0.00333172	0.00403405	0.00432719	0.00435952	0.00678105	0.00411344	0.00916261	0.0062068	0.00416986
28	M391T44	0.00179981	0.00145219	0.00122714	0.00108734	0.000680663	0.00129355	0.000659862	0.000814411	0.000479288	0.000705374	0.000882518	0.000662768	0.00131896	0.00109456	0.000799599
29	M269T44	0.00250337	0.0023087	0.00242918	0.0018487	0.00138128	0.00209427	0.00155026	0.0019118	0.00217677	0.00233214	0.0030675	0.00145399	0.00234079	0.00275979	0.00175166
30	M342T44	0.00250337	0.00347121	0.00243694	0.00157926	0.000677136	0.00121269	0.00142717	0.00125996	0.00134579	0.00153166	0.00234507	0.00114334	0.00183706	0.00229403	0.00114995
31	M255T44	0.00195026	0.00293418	0.00192995	0.00151571	0.001193	0.00159715	0.00108674	0.00112343	0.00117503	0.00175854	0.00216013	0.00104086	0.00195288	0.00214578	0.00135419
32	M321T44	0.00176486	0.00233653	0.000982369	0.00138366	0.000894404	0.00101258	0.00152349	0.00105798	0.000855075	0.00121641	0.00144513	0.000741749	0.00118645	0.000805093	0.000857857
33	M115T44	0.00279048	0.00127263	0.00298279	0.00244906	0.00217509	0.00236453	0.00251822	0.00225304	0.00213045	0.00310047	0.00294306	0.00189728	0.00280146	0.00414356	0.0023437
34	M337T44	0.00141556	0.00154851	0.000994453	0.000673921	0.000490362	0.000954981	0.000668502	0.000766162	0.000728005	0.000969469	0.00122481	0.000554846	0.000987506	0.00112743	0.000801642
35	M133T44	0.00455893	0.0142525	0.0112691	0.0101834	0.00654818	0.00910513	0.00289479	0.00359634	0.00320161	0.00659694	0.00501393	0.00341841	0.0132304	0.00474301	0.00748408
36	M413T44	0.00248937	0.00242588	0.00167534	0.00141842	0.000900762	0.00173761	0.000633209	0.00106627	0.000733077	0.00108032	0.00100817	0.00092614	0.0014701	0.00152428	0.00101809
37	M354T44	0.00228415	0.00186423	0.00127422	0.000733584	0.000969216	0.00162706	0.000575276	0.000852196	0.00108842	0.000975358	0.00113962	0.00117882	0.00137209	0.00180596	0.00104776
38	M116T44	0.0166772	0.0350858	0.0196878	0.0132944	0.0138756	0.00877877	0.0121249	0.0083348	0.00856141	0.0142081	0.018959	0.00925522	0.0243016	0.0150285	0.014513
39	M459T44	0.00163331	0.00161353	0.00105787	0.000861262	0.000596065	0.000950307	0.000498029	0.000615857	0.000493808	0.000618926	0.000625801	0.000610543	0.000938953	0.00110332	0.000671453
40	M405T45	0.00214882	0.00304322	0.0018908	0.00120998	0.00093538	0.00188617	0.000410258	0.00131918	0.00158412	0.00184574	0.00213192	0.00115657	0.00212248	0.00209771	0.0015044
41	M217T45	0.000972848	0.00168542	0.00285467	0.00196773	0.00136506	0.000857578	0.000834404	0.00153353	0.00176994	0.00058983	0.00129858	0.00159458	0.00197746	0.0018552	0.00189132
42	M147T45	0.0200376	0.0280808	0.0203588	0.0140929	0.0111295	0.0174112	0.0153339	0.0173135	0.0155072	0.021396	0.0227093	0.0115011	0.0225228	0.0217531	0.015647
43	M256T45	0.00190708	0.00229249	0.0020851	0.00249037	0.00106217	0.00157273	0.000644228	0.000842376	0.000898519	0.00083962	0.00183271	0.00153177	0.00257675	0.00150561	0.00115664
44	M581T45	0.00101836	0.00188296	0.000955396	0.0016087	0.000561058	0.000714916	0.000479081	0.000641048	0.000570881	0.000671896	0.00107939	0.000654297	0.000903006	0.000926423	0.000588696
45	M221T45	0.00849244	0.00933565	0.00677984	0.00515255	0.00403812	0.00787575	0.0061933	0.00400142	0.00273608	0.00535323	0.00579168	0.00436621	0.00602228	0.00639068	0.00357988
46	M426T45	0.000817541	0.00104788	0.000710354	0.000825577	0.000464605	0.000562472	0.000362363	0.000564535	0.000386234	0.000637869	0.000909928	0.000515351	0.000956031	0.000758615	0.000551794
47	M671T45	0.00139615	0.00124208	0.000828576	0.000370123	0.000719533	0.00128381	0.000570787	0.000486952	0.000733738	0.00120919	0.00172093	0.00086979	0.00134921	0.00142291	0.000684977
48	M245T45	0.00229325	0.00360125	0.00277991	0.00114515	0.00133689	0.00172092	0.00166639	0.00153763	0.00157632	0.00182212	0.00269057	0.00145511	0.00301996	0.00263977	0.00183904
49	M375T45	0.000891232	0.00108742	0.00101019	0.000343941	0.000220765	0.000577031	0.000223555	0.000248776	0.00023871	0.000402781	0.000448778	0.000334978	0.00047925	0.000427122	0.000301213
50	M277T45	0.0342946	0.00354417	0.00323843	0.150352	0.00111942	0.0273694	0.0212449	0.000829145	0.00135761	0.0229006	0.0222781	0.000983193	0.00209809	0.0414117	0.00119114
51	M155T45	0.00269241	0.00372799	0.00206964	0.00212019	0.00169583	0.00186261	0.00171374	0.00179212	0.00179657	0.00294563	0.00252002	0.000940535	0.00280087	0.00328886	0.00180799
52	M516T45	0.000560646	0.000588076	0.000638652	0.000327247	0.000272605	0.000499051	0.000275868	0.000328105	0.000425499	0.000453749	0.00063758	0.00039495	0.000566735	0.000583423	0.000483636
53	M273T45	0.00450789	0.00378745	0.00371897	0.00174368	0.00194689	0.00329906	0.00186701	0.00119909	0.0017189	0.00177703	0.00242818	0.00247795	0.00301932	0.00421174	0.0016679
54	M341T45	0.00135917	0.0017349	0.00148525	0.00094663	0.000894299	0.000934014	0.000309168	0.000713988	0.00055377	0.000893663	0.000789868	0.000619801	0.00138994	0.0008351	0.000772348
55	M477T45	0.00133119	0.00306313	0.00131141	0.0019663	0.00167579	0.000997897	0.000634698	0.00174226	0.000521129	0.000836645	0.00100032	0.000804974	0.000935011	0.00255332	0.000594212
56	M254T45	0.00172846	0.00168005	0.00194292	0.000899193	0.000870002	0.000875854	0.000640268	0.000529592	0.000657692	0.00106476	0.00147777	0.000598556	0.0017815	0.00160108	0.00103793
57	M278T45	0.00188697	0.00211102	0.00102818	0.000660467	0.0011117	0.00054449	0.000795275	0.000862762	0.000694569	0.000848084	0.000906337	0.00090387	0.00199664	0.000858286	0.000879133
58	M681T45	0.000890379	0.00160844	0.00135025	0.000211652	0.000460297	0.000775078	0.000502738	0.000231638	0.000511018	0.000732559	0.00104004	0.000760631	0.000962519	0.000934913	0.000624298
59	M545T45	0.00148075	0.00162991	0.00160502	0.00101288	0.00061226	0.00155375	0.00066988	0.000751278	0.000543472	0.000610492	0.0016459	0.000811779	0.000905445	0.00181791	0.000550557
60	M344T45	0.00192215	0.00249906	0.00110775	0.00523789	0.00181208	0.00192263	0.00113145	0.00251979	0.00112948	0.000593202	0.00182709	0.00138198	0.00248548	0.00211003	0.00140805
61	M448T45	0.000639169	0.000763216	0.000736874	0.000441115	0.000335917	0.00040181	0.000305807	0.000307912	0.00034848	0.000463534	0.000560867	0.000321472	0.000691904	0.000588265	0.00043257
62	M259T45	0.00305418	0.0043289	0.00253328	0.00120528	0.00115398	0.00179901	0.00131895	0.00127393	0.00167013	0.00271424	0.00397557	0.00129483	0.000666031	0.00249319	0.00150706
63	M395T45	0.00359304	0.00468877	0.00266318	0.000801881	0.00119661	0.00209735	0.00165265	0.00119539	0.00238123	0.00298592	0.00404787	0.00193195	0.00289574	0.00274447	0.0020922
64	M749T45	0.00335429	0.00161275	0.0011537	0.00121969	0.000602533	0.000932452	0.00130121	0.00114297	0.000552066	0.000577847	0.00183263	0.000657593	0.0032734	0.00295301	0.00163384
65	M205T45	0.00126499	0.00179455	0.000598029	0.000598325	0.000877006	0.00150724	0.000396719	0.000507835	0.000693859	0.000505063	0.000934594	0.000919061	0.00113951	0.000970365	0.000906519
66	M169T45	0.010799	0.0159794	0.00799868	0.00710459	0.00553229	0.00949283	0.00672949	0.00845767	0.00800648	0.0114549	0.0137526	0.00521288	0.0125636	0.0115666	0.0079337
67	M237T45	0.00702792	0.0108371	0.00879039	0.00351504	0.00405829	0.00562755	0.00264962	0.00372134	0.00386505	0.00441577	0.00696986	0.00363661	0.00602305	0.00478657	0.00436533
68	M409T45	0.00237081	0.00369301	0.00248482	0.000740669	0.0010078	0.002781	0.000805729	0.00158155	0.00152174	0.00184757	0.00221107	0.00184838	0.0031014	0.00183685	0.00136191
69	M177T45	0.0261985	0.0381821	0.0235371	0.0136034	0.0118514	0.0186327	0.0165136	0.0124756	0.0146271	0.0249015	0.0270881	0.0140652	0.0257664	0.0246005	0.0179648
70	M827T45	0.000801022	0.00110897	0.000727004	0.00477798	0.00105048	0.00131365	0.000775559	0.00223563	0.00089366	0.000957125	0.000834079	0.000940723	0.00123259	0.000592174	0.00083416
71	M463T45	0.00348399	0.00808107	0.00656949	0.00141856	0.00214184	0.00462527	0.00284207	0.00208593	0.00390388	0.00572806	0.00790216	0.00309227	0.00509013	0.00541301	0.00401429
72	M346T45	0.00143387	0.00167348	0.000981291	0.000481762	0.000559969	0.000747072	0.000493747	0.000557488	0.000615894	0.000497012	0.000584235	0.000672348	0.00110325	0.000848207	0.000587107
73	M439T45	0.000788399	0.00181672	0.00100865	0.000580286	0.000527522	0.000586606	0.00040839	0.000470866	0.00054568	0.000434602	0.000957749	0.000479787	0.000970244	0.000769137	0.000468784
74	M225T45	0.00514889	0.012027	0.00485604	0.00264604	0.00295963	0.00774175	0.00192488	0.00562345	0.00277433	0.00337758	0.00305606	0.00324576	0.0045518	0.00846389	0.00205412
75	M379T45	0.000519798	0.0008335	0.000675959	0.000188045	0.000211157	0.000615661	0.000250431	0.000250098	0.000337407	0.000443302	0.000848676	0.000340683	0.000536076	0.000475865	0.000346459
76	M185T45	0.000781488	0.00181031	0.00111507	0.000429672	0.00089956	0.000777816	0.000642448	0.000812291	0.000824834	0.000929104	0.00106313	0.000635984	0.00145495	0.00119975	0.00106428
77	M271T45	0.00170526	0.00167702	0.00126721	0.000765737	0.000705997	0.00113177	0.000407466	0.00064884	0.000585068	0.000722518	0.00126342	0.000789099	0.00123268	0.00102434	0.000755326
78	M191T45	0.052052	0.0768288	0.0488545	0.0233078	0.0244043	0.0426117	0.0323784	0.0284658	0.0360917	0.0481813	0.0606343	0.0286142	0.0535037	0.0516467	0.0360288
79	M327T45	0.0279879	0.0383818	0.0269857	0.00857488	0.0112831	0.0232256	0.0154547	0.0107941	0.0191246	0.0257762	0.0334798	0.015258	0.0276777	0.0262248	0.0184422
80	M289T45	0.0227838	0.0277758	0.0231623	0.0101162	0.0113582	0.0198891	0.0187161	0.00953345	0.00907308	0.0136972	0.0164491	0.0130562	0.0182698	0.0167609	0.0109911
81	M357T45	0.00414793	0.00463191	0.00415557	0.00202945	0.00224862	0.00360914	0.00267767	0.00179952	0.0010988	0.00227629	0.00200086	0.00251063	0.00268459	0.0027471	0.00159811
82	M807T45	0.000765917	0.00175443	0.00213089	0.000968217	0.00167227	0.00243073	0.00107232	0.00138709	0.00123533	0.00158429	0.00189082	0.00143909	0.000846418	0.00219052	0.00159965
83	M381T46	0.00183993	0.00257768	0.00200958	0.00100235	0.00130627	0.00158444	0.00115892	0.00102064	0.00121393	0.00265041	0.00223192	0.00135517	0.00175659	0.00196033	0.00140064
84	M893T46	0.000606755	0.00312958	0.00111103	0.00124062	0.000935882	0.00170076	0.00108813	0.000793672	0.000662428	0.000403411	0.00122972	0.00123773	0.00251482	0.000594635	0.000451352
85	M413T46	0.00168788	0.00202083	0.00158071	0.000772391	0.000687382	0.0014833	0.000742985	0.000465664	0.000666841	0.000974776	0.0011373	0.000749291	0.00114712	0.0012356	0.00100412
86	M884T46	0.00102544	0.00105441	0.000899169	0.000316594	0.000358862	0.000750526	0.000388189	0.00034017	0.000528144	0.000374299	0.000920171	0.000608796	0.000549244	0.000785597	0.000702834
87	M373T46	0.00398371	0.00400876	0.00345894	0.00191989	0.0018321	0.00283057	0.00232065	0.00213603	0.00198999	0.00233774	0.00298812	0.00213351	0.00340706	0.00278996	0.00216994
88	M548T46_1	0.00438643	0.00195909	0.00154269	0.0127832	0.00436874	0.00333696	0.00236727	0.00718628	0.00240989	0.00259222	0.00271613	0.00262681	0.00509869	0.00478594	0.00321604
89	M313T46	0.0147327	0.0228867	0.0127041	0.00617017	0.00631151	0.010913	0.00820932	0.00438565	0.00778378	0.012498	0.0149401	0.0222003	0.0122704	0.0139071	0.00936692
90	M833T46	0.00308298	0.00497253	0.00386836	0.00180131	0.00116439	0.0022113	0.00168318	0.000697003	0.00133882	0.00167103	0.00259529	0.00212971	0.00277253	0.00171386	0.00153895
91	M421T46	0.00125428	0.00119403	0.00112265	0.000502653	0.000459647	0.000578063	0.000390577	0.000521257	0.000492708	0.000659434	0.00106062	0.000545004	0.000579086	0.000891196	0.000615597
92	M613T46	0.00268726	0.00221625	0.00232552	0.00135578	0.000810082	0.00126563	0.000825488	0.00111561	0.000790654	0.00139842	0.000754237	0.000868899	0.00123184	0.00123901	0.00078092
93	M449T46	0.00513128	0.0065979	0.00444376	0.00177537	0.00154672	0.00316369	0.00223604	0.00142381	0.00245846	0.0041122	0.00478273	0.00267235	0.00348497	0.00409256	0.00315709
94	M746T46	0.000880159	0.000987712	0.00086556	0.00013041	0.000197781	0.00100247	0.00020593	0.000216915	0.000393715	0.000521831	0.000747801	0.000398908	0.000569773	0.000966321	0.00045096
95	M599T46	0.00624082	0.00900924	0.00637709	0.00193428	0.00209726	0.00530964	0.00325892	0.00158164	0.00370991	0.00581449	0.0074422	0.00345017	0.00604022	0.00574727	0.00390798
96	M425T46	0.00983168	0.0104062	0.00901089	0.00333325	0.00411563	0.0084581	0.00754627	0.00339558	0.0040197	0.00579907	0.00717747	0.00530286	0.00776914	0.00596656	0.00456581
97	M667T46_2	0.0049053	0.00673628	0.00506706	0.000889318	0.00187901	0.00398464	0.00249309	0.00156079	0.00317379	0.00468357	0.0055018	0.00251907	0.00497846	0.00461826	0.00277928
98	M169T46	0.00283152	0.00380413	0.00308545	0.00253304	0.00126642	0.0024026	0.00157354	0.0015351	0.000731388	0.00144478	0.00203716	0.000969053	0.00161984	0.00175751	0.000885547
99	M481T46_1	0.00181569	0.00207122	0.00190395	0.000826561	0.000655666	0.00146981	0.000597696	0.000597477	0.000895809	0.00118956	0.00113037	0.000801034	0.00147019	0.00152717	0.000887241
100	M511T46	0.00143957	0.00142419	0.00116017	0.00133306	0.000435787	0.00103989	0.000583453	0.000483953	0.000663767	0.000580493	0.000802877	0.000673303	0.000885717	0.00104667	0.00053545
101	M759T46	0.00243295	0.000994336	0.00187524	0.0113634	0.00437348	0.00246838	0.000519163	0.00834361	0.00160642	0.00160735	0.00168748	0.000602934	0.00347912	0.00339469	0.00261316
102	M531T46	0.0118688	0.0170276	0.0115422	0.0024048	0.00403341	0.00928246	0.00613007	0.00376828	0.00749142	0.010463	0.0145772	0.00652249	0.0109625	0.01068	0.00725969
103	M742T46	0.0025324	0.00167878	0.0019059	0.00334644	0.000491908	0.000913155	0.000704342	0.00181656	0.000903037	0.00126349	0.00123783	0.00139616	0.00108428	0.0011152	0.000785914
104	M493T46	0.00655325	0.0075971	0.00619976	0.00170989	0.00297626	0.0059639	0.00479976	0.00237115	0.00258056	0.0038163	0.00419588	0.00316162	0.00502876	0.00461442	0.00302531
105	M679T46	0.00136437	0.00184662	0.00110178	0.00100677	0.000450261	0.00109099	0.000349705	0.000675551	0.000597312	0.000765047	0.00103199	0.000804724	0.000894743	0.00119263	0.000479474
106	M780T46	0.00119955	0.00152082	0.000994491	0.000650302	0.000481412	0.000796089	0.000544662	0.000344572	0.000534616	0.000729934	0.00082638	0.000548528	0.000868628	0.000977059	0.000647939
107	M571T46	0.00134197	0.00219906	0.00141874	0.000436654	0.000512289	0.000931896	0.000445594	0.000411423	0.000642923	0.000603321	0.00102801	0.000907296	0.00123643	0.00114578	0.000548107
108	M473T46	0.000850351	0.000891623	0.00103916	0.000449598	0.000449821	0.000638751	0.000331012	0.000391185	0.000497551	0.000596285	0.000864453	0.000610974	0.000837548	0.000836749	0.000503513
109	M735T46_2	0.00340877	0.00489519	0.00368092	0.000858744	0.00111433	0.00290199	0.00160594	0.00106794	0.00204415	0.00315948	0.0043427	0.00213205	0.00286581	0.0029789	0.0016412
110	M517T46	0.00824294	0.0122523	0.00710088	0.00256878	0.00331614	0.00537118	0.00304793	0.00244809	0.00439259	0.00683493	0.00838821	0.00456381	0.00711051	0.00711109	0.00473022
111	M208T46_1	0.00264819	0.00390204	0.00279779	0.000680459	0.00143546	0.00175702	0.000771896	0.00024845	0.00109442	0.00156952	0.00224223	0.00150913	0.00265476	0.00224751	0.0017521
112	M653T46	0.00388616	0.00569248	0.00312359	0.000852308	0.00164398	0.00266391	0.00231381	0.00115109	0.00221765	0.00365334	0.00360997	0.00240104	0.00443227	0.00382623	0.00257564
113	M647T46	0.00175886	0.00169405	0.00121238	0.000437858	0.000703938	0.00165086	0.000672783	0.00991158	0.00109327	0.000821471	0.00105091	0.0011052	0.00257177	0.00123754	0.000662787
114	M585T46	0.00417661	0.00617894	0.00426328	0.00121989	0.00222277	0.00355807	0.00298315	0.00209344	0.00253209	0.00451652	0.00527216	0.00234162	0.00347466	0.00438606	0.0027406
115	M722T46	0.000824035	0.000913826	0.00103886	0.000274811	0.000442582	0.000563286	0.000510045	0.000321183	0.00026392	0.000538207	0.000867736	0.000640583	0.000917556	0.0005759	0.000329335
116	M756T46	0.000957181	0.00104946	0.00105513	0.000842793	0.000669959	0.000799863	0.000420092	0.000795536	0.000364866	0.000617968	0.000974912	0.000836643	0.000914634	0.00101483	0.000687933
117	M503T46	0.00124992	0.00160216	0.00126236	0.000403769	0.00036025	0.000940621	0.000284146	0.000447399	0.000488575	0.000828551	0.00126109	0.000886115	0.00108539	0.00104301	0.000583294
118	M727T46	0.00206717	0.00306564	0.00201155	0.00321499	0.000666656	0.00188952	0.00120134	0.00041961	0.00111488	0.00158003	0.00173872	0.00107719	0.00133676	0.00128634	0.00105076
119	M305T46_1	0.0223617	0.0295353	0.0214116	0.0139027	0.0117291	0.0170106	0.0128495	0.011837	0.00907152	0.0137161	0.0155655	0.0133478	0.0205193	0.0186892	0.0120571
120	M629T46	0.00552043	0.00721059	0.00557133	0.00150914	0.00250561	0.00461254	0.00422817	0.00184596	0.00238421	0.0034477	0.00305948	0.00297963	0.00479107	0.00400241	0.00202493
121	M775T46	0.00145561	0.00302704	0.00242092	0.000867811	0.000948596	0.00177929	0.000679161	0.000653949	0.00115623	0.000993761	0.0014622	0.000888526	0.00121073	0.00180038	0.000780726
122	M804T46	0.000939358	0.00129159	0.000814283	0.000229143	0.000439882	0.000563964	0.000544327	0.000351461	0.000571759	0.000755282	0.00116701	0.000351808	0.0010306	0.000882301	0.000517215
123	M796T46	0.000801108	0.00106903	0.00115822	0.000624068	0.000648821	0.00106907	0.000716564	0.000536523	0.000619485	0.000912955	0.00124618	0.00084286	0.000581142	0.000576393	0.000873287
124	M561T46	0.00447066	0.00734703	0.00583299	0.00192174	0.00257642	0.00458307	0.00407199	0.00205732	0.00223618	0.00324897	0.00414592	0.0031634	0.00452948	0.00427579	0.00239856
125	M698T46	0.001055	0.0012501	0.000785088	0.000638377	0.000985959	0.00111576	0.000817223	0.000689144	0.000677211	0.00087837	0.00115952	0.00071489	0.00137081	0.000817961	0.000708482
126	M747T46	0.00159669	0.00202999	0.0019684	0.00141985	0.000685214	0.00158005	0.000538687	0.000777195	0.000756498	0.00114045	0.00135105	0.000886365	0.001208	0.00142505	0.000670286
127	M619T46	0.000717016	0.00090342	0.000941702	0.00322723	0.00122595	0.00132111	0.000848066	0.00224115	0.000818266	0.000953378	0.000682837	0.000714768	0.000825913	0.00177687	0.00105159
128	M857T46	0.00149255	0.00241527	0.00181818	0.000481521	0.000518231	0.00107423	0.000750982	0.000336969	0.000824099	0.00145209	0.00153714	0.00120791	0.00147386	0.00145541	0.000936326
129	M618T46_2	0.000787207	0.00157842	0.000766407	0.000677274	0.00043937	0.000727978	0.000649835	0.00048345	0.000570023	0.000681518	0.000743946	0.000629971	0.0010297	0.00103835	0.000739969
130	M509T46_1	0.00788677	0.00950898	0.00819084	0.00415848	0.00395977	0.00577032	0.00459052	0.00249777	0.00285211	0.0047559	0.00644363	0.00472787	0.00677874	0.00622307	0.00428576
131	M844T46_2	0.00074563	0.00117509	0.000659357	0.000438664	0.000483584	0.000484958	0.000395124	0.00027936	0.000372947	0.000678027	0.000827302	0.000538707	0.000835529	0.000983127	0.000632075
132	M209T46	0.000899688	0.00163474	0.00349205	0.00384882	0.000425968	0.00381556	0.000781136	0.00176631	0.00110588	0.00301612	0.00113566	0.00311989	0.0034217	0.00138505	0.000538893
133	M873T46_1	0.0111076	0.0127702	0.0118101	0.00948369	0.0132371	0.00662983	0.00871417	0.0105226	0.00341724	0.00550253	0.00876724	0.005342	0.0202603	0.0190544	0.0129124
134	M275T46	0.00109204	0.00171073	0.000921947	0.000912762	0.00053869	0.00115878	0.000746035	0.000405284	0.000672539	0.00115331	0.00136351	0.00056667	0.00149126	0.00111892	0.000883553
135	M975T46	0.00284502	0.00411782	0.00316633	0.0012789	0.000990541	0.00205007	0.000957524	0.00112456	0.000828475	0.00140841	0.00229348	0.00187903	0.00113119	0.00143749	0.000799661
136	M261T46	0.000953773	0.00102107	0.000744144	0.000736798	0.000539694	0.000506087	0.000536278	0.000548269	0.000494072	0.00064417	0.00109458	0.000644759	0.000861262	0.000752076	0.000656978
137	M397T46	0.00127868	0.00171107	0.000926541	0.00107881	0.000400696	0.000867068	0.000703414	0.000775559	0.000541414	0.00105496	0.00133585	0.000653398	0.00101894	0.000998644	0.000645331
138	M707T46	0.00133527	0.00261777	0.00157783	0.00254079	0.000585244	0.00137906	0.000588041	0.00044789	0.000604	0.000802373	0.00138152	0.0010162	0.00176087	0.00177183	0.000898339
139	M441T46	0.0169873	0.0196664	0.015781	0.0077058	0.00848965	0.012866	0.00785864	0.00666315	0.00794521	0.0100798	0.012606	0.010424	0.0142557	0.0145812	0.00838207
140	M795T46_1	0.00173175	0.00272552	0.00151794	0.00182387	0.000868975	0.0017551	0.00128193	0.000475508	0.0010956	0.00171376	0.00230221	0.00135681	0.00227164	0.00128131	0.000859585
141	M579T46	0.00138884	0.0017567	0.00130489	0.0270901	0.00209162	0.00120873	0.000604834	0.0077376	0.000629162	0.000758385	0.00102098	0.000834171	0.000886167	0.0008525	0.000660145
142	M639T46	0.00103452	0.00217956	0.00134937	0.000519924	0.000347555	0.00150492	0.000699098	0.000477235	0.000495678	0.000635044	0.00132965	0.000753687	0.000946669	0.000651895	0.000591216
143	M789T46	0.00250375	0.00399389	0.0025958	0.000583098	0.00120074	0.00182344	0.00138461	0.000844215	0.00129888	0.00239661	0.00255648	0.00152304	0.00264306	0.00262893	0.00178889
144	M798T46	0.00142271	0.00117436	0.00124277	0.00102167	0.000814692	0.00154674	0.00060569	0.00102373	0.000451652	0.000622571	0.00134964	0.000872474	0.000846294	0.000797022	0.00099897
145	M803T46_2	0.00303583	0.00466619	0.00332463	0.000645831	0.00107071	0.00269772	0.00149906	0.000967851	0.00177028	0.00252328	0.00326779	0.00166015	0.00306479	0.0022053	0.00192029
146	M874T46	0.00213943	0.00219065	0.00163138	0.00191109	0.00208681	0.00277233	0.00168301	0.00191815	0.00208191	0.00110593	0.00217156	0.00100408	0.00379068	0.00115471	0.00221982
147	M728T46	0.00123815	0.0011152	0.00063832	0.000903753	0.000318116	0.00086802	0.00052261	0.000795536	0.000448804	0.000576848	0.000706558	0.000644704	0.00152473	0.000889308	0.000653193
148	M855T46	0.000747354	0.00110066	0.00118897	0.000291762	0.000327184	0.000637505	0.00033553	0.0002665	0.000420966	0.000715541	0.000593381	0.000501232	0.00107333	0.000698379	0.000311765
149	M577T46	0.00587479	0.0100191	0.00767732	0.00323184	0.00409406	0.00623515	0.00378091	0.00329254	0.00366581	0.00465504	0.005694	0.00461334	0.00661984	0.00572873	0.00429609
150	M849T46	0.00544901	0.00760562	0.0058408	0.00143886	0.00267616	0.00428557	0.00251017	0.00179303	0.00266983	0.00292784	0.00432481	0.00300297	0.00509571	0.0042625	0.00243627
151	M669T46_1	0.00578999	0.00876334	0.0073196	0.00162431	0.00150312	0.00409999	0.00150317	0.00145793	0.00213013	0.00315406	0.0061537	0.00313855	0.00376039	0.00249207	0.00200515
152	M805T46_1	0.0122903	0.017821	0.0146239	0.012922	0.0148342	0.00681354	0.0105505	0.0133144	0.00335074	0.00696317	0.012245	0.00557713	0.0239955	0.0215516	0.00358831
153	M645T46	0.00857613	0.0115778	0.0090918	0.00344758	0.00463072	0.00680205	0.00412793	0.00331123	0.00353191	0.00498064	0.00675136	0.00494285	0.00756164	0.00692659	0.00416094
154	M781T46	0.0051265	0.00846653	0.00629076	0.00276727	0.00303261	0.00344547	0.00308033	0.00224517	0.00240921	0.00396568	0.00491615	0.00353195	0.00556675	0.0029013	0.00353132
155	M713T46	0.0082998	0.0100565	0.007795	0.00238526	0.00359307	0.00549351	0.00397591	0.00293696	0.00386604	0.0044527	0.00609964	0.00427333	0.00522589	0.00589462	0.00425274
156	M988T46_1	0.00125206	0.00221123	0.00230729	0.000307226	0.00105899	0.00204478	0.00135638	0.000965857	0.000783575	0.00147383	0.00193076	0.00131426	0.00198769	0.00164001	0.000848406
157	M411T46	0.00203642	0.001775	0.00111728	0.00118098	0.00102596	0.00123049	0.00114961	0.00132608	0.00146122	0.00131436	0.00216753	0.00120557	0.00210439	0.00214401	0.0015689
158	M708T46	0.00162293	0.00123335	0.00171802	0.0021107	0.000511259	0.00113275	0.000661678	0.000795392	0.000475401	0.000699685	0.001186	0.000829195	0.00129945	0.000567424	0.000631388
159	M986T46	0.000990395	0.00132816	0.00106524	0.000243597	0.000245813	0.000880879	0.000245695	0.000257398	0.000433886	0.000612402	0.00106285	0.000469963	0.000879541	0.000984005	0.000477302
160	M193T46	0.00552439	0.00777322	0.00478058	0.00898915	0.00383381	0.00398645	0.00439075	0.00581237	0.00338899	0.00606948	0.00560756	0.0032429	0.00573677	0.00651566	0.00325749
161	M754T46	0.00167082	0.00248686	0.00134285	0.000587279	0.000433935	0.00118151	0.000764165	0.000515294	0.000624437	0.00146511	0.00139732	0.000530529	0.00165119	0.00153455	0.000515432
162	M859T46	0.00299826	0.00320147	0.00248289	0.00126411	0.00135152	0.00191586	0.000806693	0.00119085	0.00129374	0.00181598	0.00175194	0.00107508	0.00216675	0.00139451	0.000843437
163	M659T46	0.00169037	0.0022625	0.00104964	0.00658729	0.00103594	0.000610677	0.000314545	0.00184672	0.000897792	0.0012528	0.000811995	0.000845187	0.00197543	0.000609196	0.000508593
164	M697T46	0.00518838	0.00671446	0.00519465	0.00119665	0.00238987	0.00446968	0.00375495	0.00153805	0.00205963	0.0031322	0.0037685	0.00276474	0.00467778	0.0032962	0.00272586
165	M654T46	0.000995131	0.00133497	0.000971997	0.000284375	0.00045495	0.000509099	0.000371175	0.000386175	0.000337269	0.000660368	0.00107506	0.000601461	0.000549013	0.000465176	0.000617902
166	M190T46	0.00381969	0.00351081	0.00278148	0.00215951	0.0019975	0.00229345	0.00152838	0.0004785	0.000504148	0.00233243	0.00242042	0.00160346	0.00130202	0.00303201	0.000395271
167	M745T46_2	0.00151274	0.00195323	0.00162749	0.000817657	0.000686144	0.00137115	0.000875517	0.000631674	0.00126683	0.00158974	0.00189831	0.00144539	0.000745616	0.000904986	0.0010347
168	M871T46_2	0.00207764	0.00314006	0.00208418	0.000687429	0.000569514	0.00162484	0.0011289	0.000642669	0.0012778	0.00135543	0.00176707	0.00119665	0.001921	0.00168161	0.00109674
169	M721T46	0.00303824	0.00436176	0.0030988	0.00108929	0.00137263	0.00215087	0.00158576	0.000871554	0.00168817	0.00299729	0.00315319	0.00147852	0.00292573	0.00234549	0.00155687
170	M197T46	0.00594678	0.00888622	0.00716241	0.00140513	0.0026176	0.00446846	0.0014781	0.00248236	0.00306197	0.0036908	0.00596127	0.00412078	0.00586262	0.00499884	0.00353466
171	M830T46	0.00210532	0.00143532	0.000956512	0.000433449	0.000759582	0.00164908	0.00105791	0.000749228	0.000965969	0.00179578	0.00202277	0.00102737	0.00196137	0.00179954	0.00124087
172	M993T46	0.00085296	0.00139403	0.000702881	0.000202204	0.000330018	0.000586606	0.000399182	0.000267124	0.000498873	0.000567201	0.000665636	0.000380416	0.000723654	0.000637465	0.000418942
173	M253T46	0.00237	0.00246943	0.00151154	0.00199097	0.00113173	0.00114817	0.00106332	0.00166934	0.00100698	0.00078892	0.00112268	0.000587016	0.00249021	0.00136405	0.00096683
174	M533T46_1	0.00309831	0.00492438	0.00340724	0.00303413	0.00267327	0.00258868	0.00293612	0.00311751	0.00212094	0.00414131	0.00385657	0.00210795	0.00407445	0.00439977	0.00245582
175	M818T46	0.00320136	0.00342743	0.00240194	0.000664263	0.00134203	0.00194669	0.000993656	0.000698818	0.00101415	0.00156697	0.0014783	0.00138266	0.00195176	0.00191059	0.00122939
176	M305T46_2	0.0217652	0.00180739	0.0210551	0.0137403	0.0113785	0.00154911	0.000478101	0.0114898	0.0107363	0.014302	0.00145909	0.000716715	0.00137825	0.000965907	0.00108288
177	M207T46	0.0135644	0.0149021	0.011223	0.0153426	0.00861086	0.0102413	0.00996774	0.0152381	0.00937828	0.0106963	0.0132321	0.0068863	0.0152052	0.0138608	0.0100922
178	M939T46_2	0.00139129	0.0020881	0.00153078	0.000426115	0.00057307	0.00113957	0.000727615	0.000421466	0.000873609	0.00138247	0.00170206	0.000858067	0.00137599	0.00116986	0.000742821
179	M876T46	0.000917447	0.00152328	0.000700045	0.00081527	0.000761738	0.00134433	0.000679776	0.000822949	0.000760397	0.00106175	0.000978027	0.000790755	0.00127433	0.00134838	0.000839199
180	M821T46	0.001164	0.00331951	0.00140295	0.000878684	0.000642309	0.00142362	0.000868678	0.000649621	0.0010703	0.00143361	0.00140497	0.00093615	0.00142026	0.00130509	0.00113703
181	M931T46_1	0.00167364	0.00201808	0.00131879	0.000870849	0.000584774	0.000985556	0.000548999	0.000554978	0.000653693	0.001547	0.00207127	0.000935348	0.00100977	0.00150337	0.000862491
182	M877T46_1	0.000791915	0.00248029	0.00102563	0.000606861	0.000815372	0.00126226	0.0008183	0.0013066	0.000815504	0.000764499	0.00119731	0.000880492	0.000651389	0.00140889	0.00109964
183	M615T46	0.004115	0.00506766	0.00397166	0.00143148	0.00189605	0.00296254	0.00242584	0.00243912	0.00275334	0.00340865	0.00468689	0.00164553	0.00381247	0.00433458	0.00284371
184	M803T46_1	0.00167552	0.00213718	0.0013568	0.000478584	0.000646006	0.00108256	0.00102931	0.000539693	0.00114217	0.00133869	0.00185473	0.000927496	0.00116827	0.00167907	0.000983611
185	M333T46	0.00170428	0.00230597	0.00151368	0.000984627	0.000762712	0.00104675	0.000628916	0.000499051	0.00032372	0.00109595	0.00159496	0.00107642	0.00187269	0.00143388	0.000438615
186	M843T46	0.00301445	0.00331632	0.00150557	0.00142027	0.00128223	0.00150211	0.00090917	0.00109633	0.0012681	0.00143264	0.00212917	0.00140235	0.00196042	0.0018829	0.00101444
187	M737T46_1	0.0114554	0.0134184	0.0132558	0.0179636	0.0182094	0.006783	0.0116208	0.0171006	0.00387555	0.0166488	0.0102292	0.00524069	0.00636017	0.0256849	0.00341715
188	M839T46_2	0.00431656	0.00545082	0.00389303	0.000930548	0.000560069	0.0025375	0.000523767	0.00115006	0.00142163	0.00170092	0.00373692	0.00169718	0.00184328	0.0014156	0.00101876
189	M737T46_3	0.00341911	0.0044198	0.0035384	0.000147565	0.000685588	0.00235935	0.000607622	0.000208779	0.00125028	0.00182071	0.00275483	0.00173242	0.00185887	0.0019355	0.00111324
190	M593T46	0.00402134	0.00438533	0.0037226	0.00318518	0.0020331	0.00289892	0.00220224	0.00291144	0.00145598	0.00202109	0.00306809	0.00207834	0.00378058	0.00327707	0.00229311
191	M505T46	0.000575993	0.00222188	0.00234259	0.000750611	0.00150974	0.00177029	0.000376811	0.00177912	0.000399888	0.00138647	0.00172448	0.0013969	0.000634326	0.00205961	0.000544465
192	M844T46_1	0.00303201	0.00294178	0.00269045	0.000661894	0.000901541	0.00212437	0.000962997	0.000784826	0.0011853	0.00152807	0.00177713	0.00148155	0.00175845	0.00148993	0.0013063
193	M465T46	0.00230746	0.00320896	0.00165113	0.00126736	0.00128818	0.00112798	0.00162012	0.00160342	0.000945038	0.00170088	0.00228684	0.00121705	0.00245024	0.00206594	0.00135943
194	M736T46	0.00068526	0.00161331	0.00119757	0.00032388	0.000424431	0.000807774	0.000502505	0.000459197	0.000474417	0.000929897	0.00110496	0.000622876	0.00105152	0.000970704	0.000646804
195	M928T46_2	0.00110398	0.00124533	0.000833775	0.000424149	0.000371178	0.000865448	0.000351106	0.000505932	0.000344561	0.000576128	0.000657376	0.00041906	0.000830567	0.000810734	0.000554283
196	M479T46	0.00428821	0.00553708	0.00346122	0.00192783	0.00191816	0.0034164	0.00233606	0.00232475	0.00278728	0.00402908	0.00461589	0.00231238	0.00415304	0.00406795	0.00283781
197	M886T46	0.00238583	0.00253354	0.00260572	0.00140496	0.00135672	0.00217979	0.000873007	0.00103592	0.00104705	0.00130316	0.00220589	0.00138245	0.00174363	0.00198198	0.00124039
198	M750T46_1	0.00209538	0.00276342	0.00166857	0.000672511	0.0010528	0.00183368	0.000993192	0.000566383	0.000792296	0.000972785	0.00175635	0.00126863	0.00185303	0.00115109	0.00104178
199	M753T46	0.00138683	0.00285853	0.00169955	0.00106186	0.000895708	0.00161897	0.000904073	0.000724616	0.00143715	0.00167694	0.00218267	0.00127351	0.00166881	0.00168267	0.00137531
200	M925T46	0.00128701	0.00196008	0.00126023	0.000401401	0.00046225	0.000941983	0.000654769	0.000392425	0.000675479	0.00107758	0.00128483	0.000911696	0.00124103	0.000871065	0.000841889
201	M787T46	0.000600997	0.000790955	0.000735059	0.000301293	0.000255391	0.000492427	0.000308775	0.000139189	0.000331508	0.000494511	0.000624226	0.000370147	0.000537388	0.000483401	0.000364121
202	M761T46_1	0.00140429	0.00447222	0.00340864	0.000517148	0.00130174	0.00146475	0.00135908	0.00101639	0.00205424	0.00132717	0.00257039	0.00176513	0.00145136	0.00172936	0.000885858
203	M573T46	0.00087196	0.00086943	0.00098208	0.000734601	0.000400608	0.000880826	0.000453788	0.000586962	0.000277694	0.00044171	0.000988781	0.000555652	0.00113782	0.000436039	0.000552738
204	M510T46	0.000507365	0.0011044	0.00102862	0.00143732	0.00107907	0.000981929	0.000793556	0.00106675	0.000609133	0.000493923	0.00104059	0.000726596	0.0010753	0.00136121	0.000777686
205	M771T46_2	0.00349032	0.00279566	0.00430174	0.000782983	0.000616882	0.00278346	0.000904406	0.000986954	0.00131568	0.00192649	0.0027902	0.0019493	0.00207747	0.00154581	0.0013965
206	M389T46	0.00195749	0.0018912	0.00181249	0.00245564	0.00133257	0.00155007	0.000961516	0.00190912	0.001056	0.00130551	0.00167085	0.0012522	0.0024193	0.00201424	0.000850337
207	M763T46_1	0.00100847	0.0013198	0.000424986	0.000360131	0.00054751	0.000986133	0.000404332	0.000406795	0.000523617	0.00075256	0.0012026	0.000553081	0.000693427	0.000976169	0.000643943
208	M928T46_1	0.00201062	0.00311994	0.00217465	0.00127809	0.0014212	0.00261344	0.00112427	0.00166964	0.000919035	0.00210692	0.00225648	0.00123694	0.00294718	0.00157006	0.000868643
209	M792T46	0.00255496	0.00305655	0.00277046	0.000947482	0.00125988	0.00191923	0.00106842	0.00103025	0.00126018	0.00145673	0.00234176	0.00161196	0.00166564	0.00195057	0.00134766
210	M939T46_1	0.0845364	0.091781	0.0716154	0.0269641	0.000811919	0.0617961	0.000543687	0.0338033	0.000786301	0.000800583	0.0578339	0.0441469	0.00137906	0.000604068	0.00101875
211	M158T46	0.00251302	0.00167284	0.00336913	0.000778225	0.00128245	0.00175454	0.000758254	0.000954563	0.00116541	0.00122851	0.00285808	0.00144691	0.00190028	0.00201692	0.00158057
212	M669T46_2	0.00174643	0.00288884	0.00199776	0.00157079	0.00125088	0.00170012	0.00114045	0.00136729	0.00111697	0.00219229	0.00190044	0.00135633	0.00233115	0.00181156	0.0023422
213	M769T46_1	0.00190382	0.00261888	0.00148943	0.00110811	0.00131308	0.00149045	0.000879045	0.00117871	0.00123766	0.00200611	0.00225079	0.00103161	0.0024411	0.00216984	0.00156682
214	M649T46	0.00130965	0.00271945	0.00237692	0.00200628	0.00175481	0.0016261	0.00106891	0.00168666	0.0011248	0.00165541	0.00206473	0.00138762	0.0017837	0.00230831	0.00155133
215	M907T46_2	0.00323803	0.00427051	0.00395912	0.000857169	0.000560373	0.00205527	0.000360564	0.00117379	0.0010076	0.00149577	0.00319212	0.00188991	0.00254223	0.00231915	0.00104562
216	M541T46	0.00109218	0.00180154	0.00135617	0.000794156	0.000605063	0.00102271	0.000432915	0.00048345	0.000590723	0.000825553	0.000721389	0.000702388	0.000913138	0.000795741	0.000465897
217	M240T46_1	0.000686508	0.0125078	0.00975504	0.00494832	0.00475344	0.00622259	0.00375345	0.00456745	0.00484748	0.00611633	0.00839113	0.00777207	0.00913938	0.00792425	0.00545935
218	M343T46	0.0132953	0.0186044	0.0131633	0.0104661	0.0085592	0.0111786	0.010728	0.0119506	0.0105686	0.0132491	0.0168242	0.00756611	0.0166828	0.0157477	0.0103644
219	M547T46	0.00645142	0.00965315	0.00625559	0.00351598	0.00373538	0.00585793	0.00487467	0.00366096	0.0056573	0.00691873	0.0075911	0.00375064	0.00743235	0.00729834	0.00451335
220	M985T46	0.00192422	0.00238602	0.00249288	0	0.000250418	0.00129697	0.00028749	9.19338e-05	0.000797522	0.00136081	0.00291417	0.000952123	0.000942488	0.000488529	0.000620324
221	M724T46	0.00135505	0.00101457	0.00132389	0.000669382	0.000937309	0.00126556	0.000687523	0.00040273	0.000544121	0.00062433	0.00110676	0.000790509	0.00146437	0.00150199	0.000895987
222	M983T46_2	0.00705184	0.00810542	0.00649544	0.000924904	0.00109512	0.00441489	0.00105722	0.0011471	0.0019027	0.00282506	0.00604076	0.00371422	0.00260408	0.00342389	0.00225393
223	M735T46_1	0.000922863	0.00243361	0.000998775	0.000553629	0.000806944	0.00124397	0.000596828	0.000546502	0.000815112	0.00116074	0.00162227	0.00103918	0.00124787	0.00140647	0.00119572
224	M969T46_1	0.00478246	0.00376324	0.00369287	0.00137889	0.00174903	0.00278636	0.00117978	0.00136833	0.00166774	0.00187259	0.00377956	0.00223495	0.00251596	0.00246905	0.00119526
225	M670T46_1	0.000732822	0.00114491	0.000875499	0.000370955	0.000531099	0.000773444	0.000446761	0.000566968	0.000526028	0.000655235	0.000884057	0.000738907	0.000915546	0.000852059	0.000634046
226	M509T46_2	0.00807493	0.00968506	0.000932788	0.0041389	0.0040775	0.00560339	0.00458862	0.00361051	0.00362649	0.00495916	0.000890096	0.00478511	0.00713934	0.00057751	0.000607153
227	M941T46_3	0.0037765	0.00401707	0.0038738	0.00070154	0.00101725	0.00202883	0.00119702	0.0011554	0.00132539	0.00140591	0.00285139	0.00177715	0.00229939	0.00128152	0.00104379
228	M941T46_1	0.0176598	0.0194029	0.00941426	0.00641949	0.00944742	0.01168	0.00574934	0.00694901	0.00733731	0.00993002	0.00872033	0.00904487	0.0142286	0.00432501	0.00979531
229	M912T46_2	0.0012119	0.00145986	0.00128991	0.00290032	0.000613077	0.000873985	0.000302481	0.00167946	0.000396453	0.000616738	0.000752035	0.000924314	0.000752652	0.000941885	0.000508243
230	M776T46	0.00306327	0.00229397	0.00256763	0.00134274	0.00113964	0.00218968	0.000942703	0.000615769	0.000976826	0.00158585	0.00196218	0.000976112	0.00177128	0.00133423	0.0013551
231	M630T46	0.00114275	0.00145737	0.00136608	0.000694822	0.00056128	0.000980167	0.000787807	0.000577026	0.000567853	0.000901185	0.000886966	0.000880088	0.00141101	0.000860343	0.000533942
232	M744T46	0.00437899	0.0066167	0.000550346	0.000976248	0.000466569	0.000565966	0.00215725	0.000352218	0.00315749	0.000514861	0.000856112	0.0028677	0.00473342	0.00394329	0.0027021
233	M751T46	0.00233411	0.00333558	0.00269062	0.00112239	0.00148297	0.00153907	0.00176944	0.00139462	0.00210591	0.00269941	0.00301766	0.0015914	0.00349183	0.00250043	0.00210425
234	M805T46_2	0.00531143	0.00597301	0.00455346	0.000788678	0.000696724	0.00264136	0.00106541	0.00119169	0.00151539	0.00160736	0.00375057	0.00220727	0.00197743	0.00177497	0.00127283
235	M457T46	0.010618	0.0132238	0.0109227	0.00813226	0.00596962	0.00817622	0.00504585	0.00646598	0.0052397	0.00623642	0.00813259	0.00581057	0.0105333	0.00860546	0.00603381
236	M819T46	0.00240343	0.00329884	0.0025	0.000877328	0.00131559	0.00189872	0.00155977	0.00115148	0.00179697	0.00216404	0.00288633	0.00152238	0.0028344	0.00248683	0.00169507
237	M946T46	0.00405516	0.00397891	0.00385043	0.00109073	0.00111645	0.00222182	0.00123081	0.00118516	0.00135817	0.00164916	0.00331302	0.00231045	0.00303914	0.00271905	0.00191868
238	M871T46_1	0.00237251	0.0025087	0.00145458	0.000642562	0.000559155	0.00182423	0.00128021	0.000641178	0.000923787	0.00170822	0.00191105	0.00111891	0.00194566	0.00151355	0.00125819
239	M609T46	0.00316672	0.00430576	0.00398138	0.00102266	0.000907014	0.00204244	0.000929312	0.000430258	0.00169246	0.00187903	0.0028775	0.00172701	0.00191415	0.00187874	0.00114127
240	M917T46_1	0.00693349	0.00794194	0.0064864	0.0021308	0.00295638	0.00428894	0.00293128	0.00152648	0.00281225	0.0035222	0.00507372	0.00344147	0.00565598	0.00529652	0.00289073
241	M213T46	0.0041496	0.00373974	0.00308437	0.00210919	0.00173611	0.00262763	0.000276608	0.00173468	0.00175263	0.00164632	0.00272487	0.00216974	0.00209655	0.00186446	0.00227636
242	M929T46	0.00300878	0.00392703	0.00334662	0.00076363	0.00114914	0.00115918	0.00119562	0.00111566	0.00159546	0.00143583	0.00233004	0.00149199	0.00132451	0.00130395	0.00125071
243	M729T46_2	0.000698535	0.00119729	0.000723734	0.00118657	0.000486886	0.00092657	0.000503276	0.000624081	0.000568389	0.000359314	0.00113674	0.000647507	0.00110396	0.000997555	0.000701705
244	M683T46	0.00349086	0.0045795	0.00329494	0.00156753	0.00185028	0.00290833	0.00259548	0.00209558	0.00226928	0.00293122	0.00393634	0.00191651	0.00427811	0.00341828	0.00236514
245	M663T46	0.000799503	0.00118143	0.000848238	0.000947683	0.000747362	0.000862333	0.000577259	0.000824666	0.000336549	0.000622571	0.000842364	0.000669902	0.00112163	0.000995934	0.000665632
246	M737T46_2	0.00142629	0.0029608	0.00179388	0.00110729	0.00141222	0.00145533	0.0011178	0.00124517	0.000874077	0.0015798	0.00108513	0.000962008	0.00180189	0.00224868	0.00125821
247	M321T46	0.00954732	0.0117663	0.00842684	0.012086	0.0065787	0.00663364	0.00485436	0.00722867	0.00495053	0.00555079	0.00476925	0.005233	0.00960259	0.00841663	0.00582607
248	M863T46_1	0.00192161	0.00332378	0.00175601	0.00155112	0.000948786	0.00161202	0.000625068	0.000826407	0.000868818	0.00169172	0.00172733	0.0012006	0.00187186	0.00174744	0.00140573
249	M920T46	0.00289541	0.00351862	0.00248775	0.00101602	0.00141104	0.00221049	0.00130722	0.000753264	0.000667388	0.00137209	0.00177604	0.00111733	0.00177724	0.00143612	0.00103377
250	M957T46_2	0.000978872	0.00152828	0.00119621	7.17667e-05	0.000294936	0.000661828	0.000179856	0.000116845	0.000207703	0.000310101	0.00110033	0.000766874	0.000568299	0.000574793	0.000473775
251	M481T46_2	0.000844037	0.0011356	0.00118605	0.00141402	0.000349831	0.000984383	0.000626574	0.000926917	0.000448975	0.000574228	0.000703023	0.000380663	0.000717626	0.00112123	0.000604149
252	M973T46	0.00143737	0.030842	0.0014739	0.000580814	0.0138331	0.000944825	0.0092804	0.00524593	0.000900963	0.00166523	0.00228889	0.000683926	0.00170593	0.00182872	0.000962753
253	M675T46	0.000796777	0.00116025	0.000925405	0.00277295	0.000482968	0.000671099	0.000429237	0.00046507	0.000605924	0.000730449	0.000660782	0.000522828	0.000934616	0.000769821	0.000429248
254	M999T46	0.00122919	0.00197146	0.025537	0.00186415	0.00972587	0.000823898	0.000406583	0.00342404	0.000791354	0.00102963	0.00134641	0.0155427	0.0010231	0.000956804	0.000756122
255	M963T46_1	0.00278485	0.00374903	0.00367025	0.00103922	0.00101224	0.00153425	0.00115396	0.00104303	0.00133464	0.00171234	0.00180768	0.00178386	0.00173509	0.00195356	0.00150721
256	M889T46_2	0.000856343	0.0013723	0.000796202	0.000110472	0.000191987	0.000501012	0.000146308	8.77819e-05	0.000252398	0.000449083	0.00074619	0.000445819	0.000505827	0.000524214	0.00030305
257	M221T46	0.00210109	0.00199715	0.00311135	0.00230723	0.00145927	0.00141257	0.000684736	0.000750619	0.0011775	0.00119231	0.00318856	0.00135809	0.0028294	0.00222893	0.00101616
258	M881T46_2	0.00722244	0.0103033	0.00895367	0.000932161	0.00176527	0.00404138	0.00143742	0.00138612	0.00252936	0.00499395	0.00655646	0.00474923	0.00469155	0.00448063	0.00359416
259	M837T46_1	0.00216166	0.00300751	0.00195686	0.000850389	0.000782836	0.00165263	0.000991842	0.00103063	0.0015492	0.00200501	0.00240949	0.000981988	0.00229881	0.00170805	0.00152202
260	M991T46_1	0.00198554	0.00171539	0.00133522	0.000289929	0.000426877	0.000704003	0.000438441	0.000280624	0.000366936	0.000932193	0.00166547	0.0011225	0.000808708	0.000930471	0.000589954
261	M969T46_2	0.000789995	0.00131717	0.000811406	0.000184239	0.000326304	0.000676956	0.000250944	0.000168626	0.000310062	0.000571344	0.000788866	0.000447927	0.000504811	0.000517334	0.000610867
262	M947T46	0.0210844	0.00226111	0.00202522	0.00541686	0.0010118	0.0146984	0.000691239	0.000551621	0.00100472	0.00177581	0.00180068	0.000619691	0.00154606	0.00109936	0.00106547
263	M241T46_2	0.0079447	0.00966591	0.00843562	0.00964254	0.00489578	0.00854714	0.00663553	0.00509888	0.00534135	0.00694107	0.00785759	0.00702582	0.0100569	0.00666305	0.00694571
264	M936T46	0.00150611	0.00163474	0.00256125	0.00126519	0.000929893	0.00113676	0.00101688	0.000946621	0.000856219	0.00107449	0.00153893	0.00182544	0.00225553	0.00195664	0.00101241
265	M758T46	0.00191847	0.00197158	0.00214296	0.000542977	0.00115643	0.0013297	0.000992727	0.000664497	0.000953996	0.00114992	0.00093412	0.000774453	0.0016326	0.00210246	0.00113296
266	M237T46	0.0150904	0.015511	0.0142185	0.00788097	0.006238	0.00930894	0.00568886	0.0070403	0.00523247	0.00839667	0.00662195	0.00722791	0.0151127	0.0102918	0.00656832
267	M309T46	0.0451803	0.0552805	0.0428553	0.0224131	0.0205788	0.0312526	0.0194059	0.0214889	0.0232972	0.0237678	0.0334533	0.0209938	0.0425374	0.0339217	0.0212962
268	M954T46	0.0029929	0.00250882	0.00290288	0.000725441	0.00137563	0.00158627	0.00105799	0.000833776	0.00127972	0.00150388	0.00225502	0.000953035	0.00241426	0.00222381	0.00141392
269	M895T46_1	0.00275329	0.00421836	0.00187367	0.000986994	0.00280802	0.00180577	0.00105537	0.00388554	0.000961671	0.00267827	0.00199433	0.00162079	0.00216941	0.00177432	0.00194014
270	M941T46_2	0.000864134	0.00111621	0.000815217	0.000590502	0.000564956	0.000566401	0.000589268	0.000474426	0.000413703	0.00108663	0.00110676	0.000567833	0.000979708	0.00096551	0.000549685
271	M917T46_2	0.00215929	0.00258279	0.00209105	4.03184e-05	0.000195882	0.00126968	0.000317777	0.000100237	0.000549451	0.00130739	0.00179256	0.00111313	0.00116884	0.000924105	0.000578187
272	M810T46	0.0028505	0.00349032	0.00271803	0.000939537	0.000800653	0.00193157	0.000797826	0.00110344	0.00129492	0.00151523	0.00193843	0.00126745	0.00231167	0.00110331	0.00139151
273	M445T46	0.00422966	0.00468451	0.00405839	0.000963488	0.0013639	0.00260662	0.00127006	0.000787251	0.000997778	0.00222277	0.00358893	0.00219813	0.00313255	0.00279595	0.00168203
274	M980T46	0.00191095	0.00159985	0.00179363	0.000223719	0.000591189	0.00103245	0.000327174	0.000307032	0.000733553	0.00084511	0.00139347	0.00100544	0.00120675	0.00139185	0.000690155
275	M957T46_1	0.00164206	0.00178753	0.000992316	0.000642944	0.000511707	0.00113927	0.000595222	0.000456306	0.00076619	0.000765858	0.00137012	0.000557177	0.000792391	0.00100504	0.000484537
276	M667T46_1	0.000932871	0.00120516	0.000947626	0.000556493	0.000619116	0.00046515	0.000421911	0.000420883	0.000625944	0.000395369	0.00101394	0.000524679	0.00116478	0.00095279	0.000589581
277	M860T46	0.00306736	0.00268643	0.00254084	0.00167161	0.00164754	0.00226567	0.00127563	0.000834655	0.000802848	0.00162665	0.00225101	0.00162842	0.00218302	0.00248575	0.00160152
278	M949T46	0.0226939	0.0283537	0.0222975	0.00132762	0.00442059	0.014707	0.00333774	0.00141143	0.00771483	0.0116567	0.0182502	0.0116642	0.0122692	0.0121105	0.00838582
279	M847T46_2	0.00862927	0.0112008	0.0090487	0.00110876	0.00179982	0.0058021	0.00160563	0.00152669	0.00313056	0.00487727	0.00744674	0.00492611	0.00494313	0.00505728	0.00355286
280	M847T46_1	0.0306092	0.0382148	0.030963	0.000822649	0.0064415	0.0193553	0.00586903	0.0012726	0.00980143	0.0164742	0.0270469	0.0159652	0.0174836	0.0156457	0.0113788
281	M839T46_1	0.205352	0.261056	0.206061	0.00981696	0.0563857	0.140887	0.046036	0.0194781	0.0758784	0.116555	0.170398	0.113208	0.128288	0.119644	0.0860523
282	M771T46_1	0.236962	0.296399	0.237207	0.0138728	0.0642022	0.162259	0.0553867	0.0247392	0.0906617	0.132243	0.20249	0.129097	0.145369	0.149875	0.102106
283	M968T46_2	0.0012912	0.00269141	0.00174471	0.000250947	0.000747914	0.00130958	0.000527463	0.000318756	0.00081676	0.00113351	0.0013371	0.00103324	0.0012958	0.00134726	0.000743145
284	M307T46_2	0.0148835	0.0207497	0.0156839	0.00851907	0.00807375	0.0103013	0.00741447	0.00641512	0.00646331	0.00880448	0.0136637	0.00776446	0.0129617	0.0161549	0.0082796
285	M905T46_1	0.0314716	0.00244561	0.00194124	0.000510344	0.000983155	0.00159651	0.000950454	0.000838005	0.0139818	0.00168801	0.00239406	0.000920173	0.00185091	0.00204907	0.00116656
286	M940T46_1	0.00196919	0.0027339	0.00285272	0.000207236	0.000510852	0.00138096	0.000403045	0.000312575	0.000603786	0.00110944	0.00161881	0.00117234	0.00142075	0.0010606	0.000513681
287	M703T46_2	0.00231345	0.00285575	0.00230974	0.000165953	0.00042761	0.00113237	0.000351194	0.000192495	0.000679647	0.00135785	0.00170714	0.00136737	0.00132331	0.00120919	0.000522333
288	M918T46	0.000699856	0.00120411	0.000725628	0.000253384	0.000246314	0.000490394	0.000198442	0.00021449	0.000331277	0.000451744	0.000611449	0.000511917	0.000419072	0.000531045	0.000312446
289	M887T46	0.00157503	0.00246272	0.00184264	0.000761941	0.000849222	0.00180249	0.00106904	0.000862028	0.00126693	0.00172335	0.00182245	0.00090853	0.00175387	0.00176995	0.00125096
290	M945T46	0.00380657	0.00405456	0.00309449	8.2837e-05	0.000477463	0.00236239	0.000479257	0.000116182	0.00124162	0.0019576	0.00322313	0.00217181	0.00135122	0.00183535	0.0012826
291	M513T46	0.00224228	0.00319773	0.001945	0.000810769	0.000795473	0.00175366	0.000671958	0.00051659	0.00086145	0.00137454	0.00173339	0.0012582	0.00162824	0.00149729	0.000666333
292	M489T46	0.00123816	0.0015704	0.00113632	0.00057716	0.000597281	0.000904032	0.000480255	0.000418106	0.000524214	0.000800972	0.000399487	0.000738494	0.00115422	0.000731513	0.000477477
293	M813T46	0.0089546	0.0119356	0.0091005	0.00135067	0.00202418	0.00616775	0.00202489	0.000441759	0.00301899	0.00487852	0.00762902	0.00464205	0.00492585	0.00528843	0.00331093
294	M881T46_1	0.0267134	0.0351133	0.0263713	0.00162086	0.00531725	0.0185545	0.00503053	0.000957834	0.00921415	0.0138742	0.0240548	0.0148951	0.0160007	0.0145975	0.0101498
295	M779T46	0.0324439	0.0426755	0.0334876	0.00157736	0.0069806	0.0207217	0.00655748	0.00189679	0.0116827	0.0173753	0.0273118	0.0179417	0.0204825	0.0179962	0.0129829
296	M968T46_1	0.00419403	0.004985	0.00436178	0.000408828	0.000636067	0.00259036	0.000878313	0.000404509	0.00110081	0.0012967	0.00289675	0.00221439	0.0024756	0.00206411	0.0016551
297	M601T46	0.00253527	0.00317777	0.00201417	0.00173429	0.00122065	0.00153092	0.00133271	0.00158985	0.00144803	0.00220596	0.00233776	0.00128563	0.00209279	0.00235431	0.0019896
298	M349T46_2	0.00237469	0.00168878	0.00187746	0.00147215	0.00140294	0.00181119	0.00104652	0.00122904	0.00114854	0.00149339	0.00128585	0.00160924	0.00184739	0.00220718	0.00138809
299	M557T46	0.00125379	0.00112897	0.00130799	0.00105224	0.000649808	0.00111798	0.00105329	0.000459162	0.00136681	0.00047894	0.000958138	0.000761443	0.0010945	0.00171958	0.000450802
300	M525T46	0.00412161	0.00522092	0.00303962	0.0042783	0.002531	0.00338423	0.00231105	0.00316656	0.00197311	0.002106	0.0028249	0.00169941	0.0033485	0.00362171	0.00259581
301	M241T46_1	0.00475985	0.00591164	0.00488035	0.00114951	0.00176937	0.00435341	0.00166542	0.00105452	0.00206466	0.00316009	0.00419315	0.00333714	0.00476121	0.00382291	0.00279603
302	M189T46	0.00098247	0.0021719	0.00184066	0.0013245	0.001087	0.000538612	0.000851575	0.000902125	0.000919313	0.000437461	0.000748743	0.00100569	0.000530462	0.0017528	0.000447291
303	M195T46	0.00127181	0.00172357	0.0016102	0.00103842	0.000397252	0.00124484	0.000749528	0.000808261	0.000721794	0.0014663	0.0012117	0.000924285	0.000689889	0.000593807	0.000970473
304	M701T46	0.00122648	0.00160059	0.00124907	0.00068775	0.00092555	0.000802859	0.000856807	0.000874499	0.000706024	0.00136128	0.00154533	0.000728718	0.00151416	0.00161558	0.00109063
305	M345T46	0.00138582	0.00132521	0.0016406	0.000773526	0.00066059	0.000762096	0.000538687	0.000689144	0.000482653	0.00127562	0.00142904	0.000338387	0.00120487	0.00107593	0.000823609
306	M186T46	0.0252328	0.0309969	0.0261086	0.018729	0.015078	0.024099	0.0101172	0.000287964	0.016697	0.0197569	0.0234641	0.0190946	0.0207544	0.0253095	0.0149081
307	M349T46_1	0.0129745	0.0160394	0.0132862	0.00186427	0.00729913	0.00985561	0.00528298	0.00613831	0.00667777	0.00780355	0.0102736	0.00834273	0.0120467	0.0120126	0.00657695
308	M889T46_1	0.00167013	0.00227858	0.0013437	0.000724118	0.000786338	0.00127491	0.000695675	0.000522777	0.000868951	0.00134913	0.00101278	0.000552405	0.00156276	0.00140666	0.00130459
309	M323T46	0.00115091	0.00233836	0.00189169	0.0022134	0.00129742	0.00121532	0.00103117	0.00113455	0.000817178	0.000437093	0.00162537	0.00110453	0.00200203	0.000994696	0.0011119
310	M595T46	0.000896182	0.00123402	0.000946349	0.000882262	0.000462901	0.000641811	0.000450606	0.000497723	0.000481742	0.00066834	0.000671866	0.000626982	0.00078559	0.000864702	0.000582804
311	M768T46	0.00274185	0.00142789	0.00176829	0.000686219	0.000829169	0.00126539	0.000578247	0.000443492	0.00143247	0.0018494	0.000931887	0.00142222	0.00378781	0.00326502	0.000650593
312	M915T46_2	0.00771262	0.00993691	0.00785261	0.00110714	0.00179872	0.00511203	0.00160685	0.00146264	0.00291522	0.0041779	0.00674898	0.00442794	0.00396737	0.00415887	0.00329413
313	M915T46_1	0.024515	0.0296599	0.0249582	0.00181501	0.00490099	0.0161349	0.00449259	0.00251902	0.00794628	0.0128878	0.0210548	0.0130988	0.0139139	0.0134402	0.00929456
314	M745T46_3	0.00832951	0.0102577	0.00853421	0.00066606	0.00195655	0.00580976	0.0014175	0.000776989	0.00319011	0.00485285	0.00671341	0.00455617	0.00424079	0.00419408	0.00318573
315	M745T46_1	0.0306424	0.0396912	0.0306441	0.000638394	0.00695899	0.0215416	0.00647627	0.0019404	0.0112514	0.017335	0.0260383	0.0170518	0.0185116	0.0174713	0.0117301
316	M907T46_1	0.104775	0.131255	0.100602	0.00430143	0.026727	0.069321	0.0236451	0.0097191	0.037588	0.0574587	0.0894713	0.0553732	0.0656454	0.0615819	0.0422231
317	M703T46_1	0.34255	0.42542	0.334888	0.0213609	0.0983045	0.227401	0.0828554	0.0381818	0.126038	0.189202	0.273828	0.181033	0.215951	0.212719	0.145343
318	M877T46_2	0.00109376	0.00179183	0.00118332	6.04776e-05	0.000277129	0.000844992	0.000301469	4.92291e-05	0.000434014	0.000693486	0.00103167	0.000768829	0.000586505	0.000797284	0.000577045
319	M983T46_1	0.0205764	0.0250362	0.0205349	0.000796734	0.00370641	0.0122804	0.00337026	0.00100808	0.00628572	0.00986511	0.0169865	0.0101207	0.0104276	0.00999467	0.00743722
320	M879T46	0.00140107	0.0018352	0.00131078	0.00789161	0.0148575	0.00149531	0.00103965	0.0114413	0.0101021	0.00148659	0.00185195	0.000751112	0.00208903	0.00172802	0.00108742
321	M661T46	0.00458401	0.00605807	0.00492242	0.00397977	0.00301345	0.00286941	0.00259224	0.00306451	0.0025957	0.00277986	0.00385731	0.00264616	0.00495815	0.00434453	0.00269712
322	M826T46	0.00289634	0.00332216	0.00232902	0.00142598	0.00145053	0.00210268	0.00129156	0.000846447	0.00121115	0.00155543	0.0014842	0.00124306	0.00222261	0.00233703	0.00140939
323	M955T46	0.00119695	0.00163791	0.00107887	0.000532499	0.000650532	0.00105061	0.000484922	0.000511993	0.00084007	0.000906927	0.00155634	0.000832599	0.00131879	0.00138585	0.000481527
324	M799T46	0.00112016	0.00144387	0.00115818	0.00103215	0.000731577	0.000751321	0.000434336	0.000528605	0.000425462	0.000806127	0.000603855	0.000653372	0.00113238	0.000801797	0.000808339
325	M820T46	0.000691152	0.0010736	0.00786844	0.0177432	0.000315823	0.00938165	0.00659183	0.0149856	0.000707005	0.000842667	0.000625801	0.000782461	0.00103646	0.00088757	0.000947903
326	M726T46	0.00106123	0.00109979	0.000532635	0.0052415	0.00165272	0.000915071	0.00081093	0.00277232	0.000545921	0.000534648	0.000801222	0.000493929	0.00159858	0.00136565	0.000627673
327	M813T47_2	0.0338006	0.0419663	0.0348629	0.00203836	0.00670736	0.0211094	0.00583743	0.00200031	0.0110299	0.017457	0.0276549	0.0167649	0.019389	0.0179489	0.012489
328	M711T47_3	0.00655023	0.00782223	0.00629099	0.000366897	0.0013643	0.00425885	0.00115299	0.000406359	0.00212477	0.00315022	0.00470803	0.00334584	0.00383548	0.00340839	0.00224238
329	M900T47_1	0.00195663	0.00271011	0.00232447	0.000224959	0.00046938	0.00169084	0.000380036	0.00021449	0.000592381	0.000621917	0.0022364	0.00123259	0.00120709	0.000914027	0.000716891
330	M685T47_3	0.00189215	0.00227779	0.00146824	0.00156902	0.000566209	0.0011297	0.00079703	0.00106091	0.00107404	0.00103836	0.001655	0.000593787	0.00161882	0.00162637	0.00092401
331	M669T47_2	0.00125192	0.00192765	0.00144306	6.45094e-05	0.000296606	0.000872568	0.000294945	0.000151839	0.000563552	0.000925257	0.00129509	0.000893838	0.000917944	0.00070172	0.000713713
332	M643T47_2	0.00157813	0.00187492	0.00141699	5.96141e-05	0.000385298	0.00111404	0.000360237	0.000136227	0.000786256	0.000863528	0.00142882	0.000747749	0.00103646	0.000971774	0.000581479
333	M949T47_1	0.00662301	0.00906196	0.00746604	0.000957965	0.00123728	0.00501457	0.0014259	0.00124911	0.00257644	0.00368319	0.00561775	0.00379027	0.00371606	0.0037994	0.00305197
334	M711T47_2	0.0250114	0.0311063	0.0271847	0.000562276	0.0062219	0.0158461	0.00496061	0.0015472	0.00891266	0.01359	0.020501	0.0128558	0.0144025	0.0139987	0.0073455
335	M567T47	0.39517	0.476241	0.372855	0.0329933	0.118928	0.271865	0.0990082	0.05436	0.145386	0.220441	0.310611	0.212361	0.248693	0.252838	0.171879
336	M984T47_1	0.00576483	0.00770445	0.00484546	0.000626548	0.00168559	0.00437433	0.00136336	0.000873074	0.00184944	0.0030566	0.00463706	0.00287447	0.00327329	0.00292852	0.00199883
337	M975T47	0.0582445	0.075651	0.0581333	0.0028997	0.015275	0.0389299	0.0125866	0.00544594	0.0213728	0.0327656	0.0500411	0.0321221	0.0365956	0.0346722	0.0254955
338	M905T47_3	0.00253892	0.00404637	0.0025168	6.30332e-05	0.00051058	0.00157081	0.000411328	8.1179e-05	0.000824963	0.00153305	0.0023975	0.00177656	0.00165105	0.00152962	0.000818759
339	M377T47	0.00267909	0.00420676	0.0031495	0.00120256	0.000839626	0.0018539	0.000803194	0.000529955	0.00122465	0.00102228	0.00278538	0.00148431	0.00249877	0.0017962	0.00130397
340	M677T47_4	0.0043379	0.00445037	0.0031237	0.000158854	0.000836959	0.00217565	0.000792322	0.000258008	0.00126325	0.00196583	0.00327149	0.00174377	0.00212371	0.00211277	0.00140032
341	M701T47_1	0.00131017	0.00213008	0.00137294	0.000196863	0.000550572	0.000623733	0.000392209	0.000282915	0.000555515	0.000580508	0.000945977	0.000852608	0.000889119	0.000838796	0.000592039
342	M581T47_2	0.00325784	0.00286116	0.00302946	0.000549877	0.0010168	0.00181775	0.000948684	0.000687323	0.0013526	0.00163412	0.00233661	0.00157389	0.00225611	0.00202709	0.0011503
343	M792T47_1	0.00256077	0.00231987	0.00262049	0.00104144	0.000830266	0.00191607	0.00103352	0.000912916	0.00125607	0.00145029	0.00229705	0.00107471	0.00241675	0.0018537	0.00139825
344	M212T47_1	0.00382961	0.00393287	0.00230641	0.00131245	0.0028289	0.00421117	0.00110641	0.0020075	0.00346859	0.00223173	0.00224778	0.00193759	0.00465312	0.00420051	0.00285736
345	M862T47_2	0.00274912	0.00282576	0.00235725	0.00833953	0.00260243	0.000933751	0.00225411	0.00686198	0.000999354	0.000660643	0.00226886	0.00092249	0.0033519	0.00419789	0.00160558
346	M345T47_2	0.00131424	0.00153683	0.0018291	0.00434788	0.00159868	0.000824049	0.00138114	0.00244592	0.000653363	0.0011881	0.000658954	0.000708247	0.00153091	0.00147989	0.000930799
347	M635T47	0.298167	0.36062	0.286652	0.0231881	0.0858321	0.200202	0.0731231	0.0392925	0.110595	0.162205	0.233701	0.156207	0.201511	0.185662	0.128785
348	M976T47	0.00983516	0.013963	0.0114679	0.000581391	0.00292622	0.00672425	0.00325877	0.00136348	0.00391731	0.00650594	0.00895719	0.00538912	0.00660942	0.00629893	0.00464466
349	M883T47_1	0.000861813	0.000557417	0.000658699	0.000135625	0.00019447	0.000522882	0.000218747	0.000125715	0.000269809	0.000357432	0.000620985	0.000284454	0.000540126	0.000313508	0.000367906
350	M946T47_2	0.00202923	0.0015838	0.001863	0.000281808	0.000349821	0.000921769	0.000328085	0.000269304	0.000508773	0.000954988	0.00140284	0.00105815	0.00103765	0.00109956	0.000581959
351	M951T47_2	0.00175615	0.00310106	0.00237366	0.000426367	0.000645952	0.00170462	0.000477385	0.000351525	0.000543396	0.000954263	0.0018287	0.00130151	0.00155771	0.00135631	0.00091083
352	M677T47_2	0.0175083	0.022158	0.0171372	0.000441031	0.00402417	0.0108791	0.00369985	0.00127401	0.00602955	0.00826169	0.0129301	0.00887113	0.00991789	0.00883779	0.00569805
353	M429T47_2	0.0035605	0.00313515	0.00281539	0.00357704	0.00181744	0.00211999	0.0013686	0.00229765	0.00133561	0.00185336	0.002599	0.00185912	0.00250294	0.00326884	0.00180325
354	M409T47_2	0.00437167	0.00415508	0.0036901	0.00459688	0.00204545	0.00279316	0.00120843	0.00317976	0.00182117	0.00237201	0.00326397	0.00200343	0.00376336	0.00344938	0.00206096
355	M743T47_2	0.00123343	0.00116126	0.00119958	0.000570908	0.000853627	0.00105626	0.000960628	0.00079825	0.000825179	0.00139788	0.000931806	0.000876706	0.00161847	0.00162617	0.00101999
356	M868T47_1	0.00178668	0.00206248	0.00193818	0.00128454	0.00117577	0.00140127	0.000815737	0.000938123	0.000961625	0.00119155	0.00165436	0.00111091	0.00151514	0.00199095	0.000968902
357	M644T47	0.00117568	0.00140935	0.00152982	0.000230547	0.000411459	0.000832614	0.00048537	0.000247716	0.000394241	0.00062241	0.000876232	0.000689331	0.00109026	0.000796128	0.000646875
358	M811T47_2	0.00159894	0.00268775	0.00137936	0.00155818	0.000917067	0.0014206	0.000952729	0.00088275	0.00099552	0.00164458	0.00123332	0.00103134	0.00219897	0.00132339	0.00127034
359	M430T47	0.00258096	0.00346384	0.00278592	0.00032416	0.000851286	0.00134955	0.000616912	0.000332842	0.00105622	0.00120055	0.00160171	0.00108908	0.00195951	0.0016966	0.00115983
360	M643T47_1	0.0071459	0.00948808	0.00692768	0.000532373	0.00163049	0.00493011	0.00167175	0.000741944	0.0023648	0.00391071	0.00629837	0.00316206	0.00403258	0.00401908	0.0028303
361	M974T47_2	0.00280063	0.00335994	0.0027826	0.000478343	0.000727888	0.00191591	0.000550061	0.00039621	0.00123568	0.00177251	0.00247833	0.00150282	0.0013939	0.00158856	0.00117478
362	M649T47_2	0.00246221	0.00299416	0.00230538	0.000892536	0.000855155	0.00150997	0.000819926	0.000690953	0.00100485	0.00161476	0.00218219	0.00112479	0.00180931	0.00153964	0.000951831
363	M187T47	0.0024289	0.0127617	0.00975084	0.000942209	0.00415481	0.00690483	0.00311742	0.00359877	0.00375735	0.0049792	0.00565017	0.000985189	0.00191819	0.00646359	0.0017404
364	M985T47_1	0.00728225	0.00726951	0.00552546	0.0016079	0.00172193	0.00506867	0.00260237	0.00158684	0.0026879	0.00445658	0.00513092	0.00353204	0.00533861	0.00520232	0.00341981
365	M173T47	0.0010183	0.00135205	0.000964604	0.000720357	0.000840385	0.000940939	0.000632354	0.000862822	0.000517319	0.000481419	0.000859884	0.00059568	0.000529384	0.000855386	0.000310189
366	M904T47_2	0.00243419	0.00162651	0.00188026	0.000875256	0.000697599	0.000844965	0.000989475	0.000499594	0.000447526	0.000955252	0.00124097	0.000622399	0.00143338	0.00149644	0.000960987
367	M946T47_4	0.000796504	0.000857029	0.000643868	0.00011773	0.000214246	0.000623532	0.000185447	0.000158956	0.00034492	0.000446277	0.000543226	0.000334038	0.000238807	0.000385716	0.000264086
368	M812T47_2	0.00390898	0.0012364	0.000789982	0.000754004	0.00126999	0.0008207	0.000461755	0.00104533	0.000617347	0.00410371	0.00421505	0.00260579	0.00341096	0.000892721	0.000791559
369	M484T47_1	0.0014604	0.00174352	0.000734053	0.000419715	0.000718943	0.00101852	0.000348647	0.000477388	0.00102618	0.000545434	0.000772247	0.000647034	0.00150553	0.00125249	0.000890687
370	M431T47	0.682414	0.83094	0.657406	0.0662553	0.211923	0.460124	0.178539	0.100319	0.260441	0.386336	0.53277	0.368711	0.467077	0.434382	0.295954
371	M363T47	0.607256	0.740743	0.568495	0.0696264	0.19678	0.406441	0.158151	0.0992643	0.231587	0.340832	0.480759	0.316812	0.410603	0.381058	0.269087
372	M499T47_2	0.311787	0.37732	0.300543	0.0294086	0.0999385	0.214505	0.0802165	0.0467965	0.119726	0.1774	0.247188	0.165294	0.206812	0.196262	0.13822
373	M227T47	1.96825	2.38889	1.87544	0.275438	0.68043	1.31913	0.547915	0.376365	0.757367	1.14375	1.51216	1.0731	1.34342	1.29386	0.896012
374	M678T47_1	0.00327878	0.00458027	0.00344528	0.00103385	0.000721579	0.00136383	0.000552413	0.000713741	0.0010751	0.00144308	0.00247112	0.00159027	0.00168594	0.00175246	0.00142041
375	M997T47_3	0.00158069	0.00140071	0.0012145	0.000232766	0.000409498	0.000776739	0.000326522	0.000299175	0.00040079	0.000752363	0.00134904	0.000875308	0.000640348	0.000755813	0.000517521
376	M922T47_2	0.00613169	0.00592428	0.00465269	0.00169459	0.000889617	0.0011087	0.00433495	0.000528058	0.000878124	0.00393888	0.00468762	0.00349601	0.00690908	0.00158124	0.000934995
377	M996T47_2	0.00495936	0.00673075	0.00319895	0.000366897	0.00150139	0.00342243	0.000813641	0.000441875	0.00148696	0.00285691	0.00439939	0.0029219	0.00239906	0.00272735	0.00247287
378	M785T47_3	0.00323794	0.00391271	0.00284765	0.00121887	0.00109925	0.00228202	0.00151056	0.00122149	0.00158327	0.00171846	0.00233536	0.00165075	0.00270236	0.00241926	0.0017767
379	M405T47	0.000808309	0.00108342	0.000582998	0.00165528	0.000532087	0.000554856	0.000323668	0.00088634	0.000476457	0.000496678	0.000539747	0.000501044	0.00105825	0.000935825	0.000689718
380	M779T47_3	0.0102793	0.0105592	0.00935093	0.000845073	0.00200052	0.00551533	0.00188579	0.000960263	0.00301416	0.00489191	0.00756934	0.00524011	0.00628797	0.00492335	0.00335582
381	M295T47_1	0.0783574	0.1023	0.0774371	0.0128311	0.0287492	0.0556509	0.0240691	0.0164976	0.0328283	0.0464041	0.0654564	0.0425666	0.0578514	0.0560339	0.037316
382	M906T47_2	0.00140442	0.00209718	0.00148983	0.000176595	0.000376739	0.00105837	0.00024006	0.000131673	0.000483147	0.000663245	0.00111118	0.000686058	0.00065357	0.000723902	0.000792877
383	M834T47	0.00163335	0.00233585	0.00120917	0.000992639	0.00137438	0.00150032	0.000755455	0.000759083	0.000767725	0.000713904	0.00155055	0.000989446	0.000937414	0.00180368	0.00124917
384	M549T47_2	0.00139464	0.00224805	0.00066986	0.00288664	0.000824343	0.00103939	0.000975372	0.00153259	0.000893206	0.00109649	0.00114656	0.000780143	0.00166182	0.00194232	0.000832257
385	M497T47_3	0.0013467	0.00139879	0.0013243	0.00017095	0.000391208	0.00105407	0.000329891	0.000281733	0.000457299	0.000827162	0.00112878	0.000973771	0.00090473	0.000745816	0.000602924
386	M973T47_4	0.00514699	0.00680061	0.0048483	0.000337062	0.000838572	0.0033861	0.000740968	0.000784699	0.00159425	0.0027121	0.0045524	0.00255879	0.00285489	0.0027621	0.00198767
387	M239T47	0.127381	0.142818	0.10885	0.0655688	0.0657702	0.0796237	0.0504764	0.0594715	0.0539656	0.0590625	0.0926994	0.0491671	0.128242	0.111782	0.0558369
388	M617T47_3	0.000885931	0.00137498	0.0024398	0.00143225	0.00117866	0.00210392	0.000755049	0.00113741	0.000486474	0.000764136	0.00121601	0.000545808	0.00124384	0.00107342	0.000792084
389	M902T47	0.00234611	0.00141613	0.00162711	0.000803453	0.000786189	0.00107393	0.00100124	0.00101906	0.000575516	0.00151164	0.00145383	0.00118037	0.00195898	0.00177173	0.00112766
390	M473T47	0.00357828	0.00241311	0.00377031	0.0063734	0.00245356	0.00275996	0.00186714	0.00415348	0.00154565	0.00123949	0.00283553	0.00232304	0.00415604	0.00394393	0.00278598
391	M822T47_3	0.00162371	0.00199846	0.00101786	0.000451134	0.000835826	0.00124082	0.0008081	0.000474426	0.000808858	0.00130661	0.000528139	0.00078253	0.00136899	0.00145111	0.000687119
392	M226T47	0.00678898	0.00644755	0.0063449	0.000959935	0.0015706	0.00404705	0.00201742	0.000807254	0.00240103	0.00360195	0.00504283	0.00317889	0.00474624	0.00402353	0.00281316
393	M889T47_4	0.0116909	0.0137399	0.0111003	0.00106118	0.00286938	0.0071884	0.00262234	0.00165421	0.00407574	0.00653921	0.00961216	0.00578173	0.00741557	0.00741391	0.00487066
394	M753T47_3	0.0115548	0.013738	0.00988765	0.000634957	0.00296442	0.00693144	0.00280231	0.00102591	0.00392974	0.00617697	0.00869988	0.00580619	0.0077582	0.00654349	0.00345592
395	M800T47_1	0.00111692	0.00203389	0.00153794	0.000796105	0.00075997	0.000820017	0.000820258	0.000802186	0.000758086	0.000923222	0.00080046	0.000825882	0.00140602	0.00132008	0.000826669
396	M802T47_2	0.00207387	0.00208689	0.00205325	0.0007915	0.0016226	0.00177695	0.000471112	0.000539315	0.000252102	0.000939502	0.000495297	0.000905848	0.00242307	0.00155994	0.00111318
397	M223T47	0.00250058	0.00177463	0.00128781	0.00590132	0.00140992	0.00113252	0.00155145	0.00401316	0.00123987	0.00100951	0.00177794	0.000926754	0.00208591	0.0021625	0.00143314
398	M923T47_2	0.00078496	0.00148712	0.00124004	0.000148619	0.000278971	0.000724183	0.000183465	0.000287178	0.000342156	0.00069026	0.000551606	0.00058554	0.000544392	0.000637985	0.000468427
399	M957T47_3	0.010316	0.0120781	0.00980289	0.00102328	0.00257154	0.00650073	0.00224157	0.000686019	0.00349533	0.00513675	0.00887467	0.0052641	0.00660655	0.00594339	0.00374896
400	M755T47_2	0.00597795	0.00647543	0.00520336	0.000884825	0.00154569	0.00388942	0.00150184	0.000713243	0.00236089	0.00342688	0.00546834	0.00361291	0.00483606	0.00394027	0.00258732
401	M617T47_2	0.00265427	0.00324008	0.00257643	0.0325453	0.011414	0.00185028	0.00636451	0.0206884	0.00122461	0.00186005	0.00279841	0.00143285	0.00133188	0.00220257	0.0014821
402	M362T47	0.00257284	0.00297271	0.002833	0.000886494	0.000847737	0.0013129	0.000878182	0.000413385	0.000998575	0.000965135	0.00174463	0.00139113	0.00152338	0.00208083	0.00135375
403	M563T47_2	0.00263364	0.0027459	0.00202081	0.00373804	0.0020638	0.0021626	0.00230737	0.00398582	0.00174296	0.00205646	0.00220952	0.00140727	0.00354882	0.00327297	0.0021073
404	M768T47_2	0.00119763	0.00183181	0.0013507	0.000140308	0.000391208	0.000566738	0.000301469	0.000227165	0.000346529	0.000654411	0.00101048	0.000371825	0.000940112	0.000821726	0.000396875
405	M997T47_2	0.00332384	0.00511859	0.00328337	0.000684606	0.000765165	0.00219902	0.00104093	0.000909848	0.000937757	0.00177047	0.00404023	0.00101772	0.00190082	0.00189551	0.000937599
406	M996T47_4	0.00294693	0.00343346	0.00268626	0.000309645	0.000939344	0.00174648	0.000514407	0.000479242	0.00117047	0.00121016	0.0027469	0.00134852	0.00200502	0.00194038	0.00073103
407	M989T47_2	0.00183881	0.00180363	0.00166873	0.000814457	0.00084028	0.00150301	0.000864978	0.00072321	0.00102366	0.00131018	0.00159077	0.000780754	0.00230345	0.00194255	0.00160569
408	M980T47	0.00472694	0.00466347	0.00380024	0.0010658	0.00145661	0.0029544	0.0015703	0.00111956	0.00169515	0.00177703	0.00304787	0.00190206	0.00267804	0.00251947	0.00190365
409	M794T47_2	0.00091129	0.0032529	0.00106511	0.00998637	0.00354862	0.00245599	0.0017868	0.000956211	0.00172211	0.00208713	0.00191976	0.00114267	0.00136109	0.000979993	0.00268031
410	M889T47_2	0.0404423	0.0463871	0.0375111	0.0148133	0.00912175	0.0262719	0.00877672	0.0124687	0.0140022	0.0221404	0.0303111	0.020886	0.0254375	0.0225695	0.0164312
411	M957T47_1	0.0327331	0.038567	0.0311846	0.000395547	0.00645253	0.0206714	0.00700243	0.00091213	0.0110093	0.0168607	0.0257733	0.0178953	0.0208384	0.0187545	0.0132236
412	M159T47	0.799892	0.979742	0.734458	0.155685	0.290833	0.551231	0.229905	0.184793	0.320522	0.459683	0.643346	0.450424	0.578325	0.561254	0.395973
413	M625T47	0.00360231	0.00452639	0.00359256	0.000531995	0.00155685	0.00275567	0.00148828	0.00111483	0.00166229	0.00223441	0.00278467	0.00206725	0.00366188	0.00284865	0.0022326
414	M873T47_2	0.00136635	0.00117572	0.00116357	0.000546717	0.000653276	0.00109174	0.000664565	0.000895233	0.000680995	0.00121414	0.00129452	0.000768917	0.000593463	0.000948868	0.000820217
415	M928T47_1	0.00410188	0.00447558	0.00338048	0.000329724	0.000734223	0.00312667	0.000768044	0.000358079	0.00141026	0.00211749	0.00304754	0.00222437	0.00229163	0.00227855	0.00144962
416	M979T47_2	0.00724912	0.00603684	0.00719118	0.00106258	0.0022543	0.00532761	0.00150438	0.00109041	0.0018308	0.00366372	0.00400316	0.00400181	0.00545795	0.00544348	0.00324248
417	M853T47_3	0.00287836	0.00362197	0.00227316	0.000805077	0.00103273	0.00247556	0.00142896	0.00076021	0.00137781	0.00234328	0.00275125	0.00153077	0.00302954	0.00282149	0.00169427
418	M821T47_3	0.0135214	0.0153887	0.0119172	0.00142429	0.00347479	0.00893334	0.00276914	0.00104484	0.0048864	0.0065487	0.00886089	0.00666533	0.0090093	0.00797838	0.00554714
419	M687T47_2	0.00638768	0.00865593	0.00387008	0.000809113	0.002325	0.00420231	0.00194742	0.00126558	0.00239244	0.00491754	0.00478325	0.00430132	0.00517013	0.00468618	0.00301674
420	M888T47_3	0.00215653	0.00279632	0.00170338	8.60855e-05	0.000695401	0.00148456	0.000436667	0.000243684	0.000548766	0.00120118	0.0013833	0.00100387	0.00118557	0.00113101	0.00073102
421	M205T47	0.0126033	0.010275	0.0060551	0.0102184	0.0117135	0.0108824	0.00340927	0.00627084	0.0045866	0.00949829	0.00701671	0.0105375	0.0142509	0.0093227	0.00635894
422	M987T47_2	0.00227776	0.00317186	0.00100527	0.000796138	0.000679677	0.000721027	0.000462091	0.000652615	0.000502353	0.00143583	0.00108221	0.00108562	0.000718875	0.000798801	0.00121374
423	M979T47_1	0.00767432	0.00885606	0.0068928	0.00105436	0.00223188	0.00558463	0.00201516	0.00108729	0.00309277	0.00421619	0.00550082	0.00447529	0.00464393	0.00544927	0.00380666
424	M475T47	0.000638347	0.00124719	0.000461032	0.00192787	0.000890679	0.000923445	0.000422074	0.000998542	0.000434548	0.000510991	0.000631147	0.000681208	0.000932423	0.00101845	0.000661978
425	M887T47_2	0.00121303	0.00256061	0.0302259	0.0567494	0.000722941	0.0312166	0.000680294	0.0519671	0.000972377	0.00105279	0.0217845	0.0215348	0.0520256	0.00147268	0.000924625
426	M835T47_2	0.00256486	0.00386579	0.00178904	0.00103389	0.000939856	0.00144746	0.00111445	0.00139074	0.00128623	0.00132482	0.00108345	0.00118342	0.00135433	0.00196025	0.00136411
427	M911T47_1	0.00448725	0.00403348	0.00312752	0.00138804	0.00136983	0.00276558	0.00158685	0.00127165	0.00205201	0.0030973	0.00392552	0.00244877	0.00364775	0.00340611	0.00256409
428	M970T47	0.00264347	0.00300211	0.00237935	0.00120317	0.00108293	0.00167847	0.00147849	0.000977589	0.000580936	0.00106648	0.00205125	0.00155093	0.0021896	0.00211331	0.00146788
429	M717T47_4	0.00323027	0.0038509	0.00321979	0.00119636	0.00126675	0.00255599	0.00128167	0.00111593	0.00146242	0.00207029	0.00276184	0.00170194	0.00226942	0.00172182	0.00185315
430	M821T47_2	0.0438664	0.0519114	0.0412118	0.0193201	0.0120923	0.0293974	0.00966221	0.0155946	0.0164676	0.0243208	0.0351863	0.0238492	0.0280924	0.0270488	0.0185099
431	M931T47_1	0.0378666	0.0412868	0.0316151	0.0016595	0.0129128	0.025246	0.0101251	0.00346714	0.0138037	0.0200477	0.0265239	0.0180602	0.0261673	0.0251264	0.0166716
432	M979T47_5	0.00388406	0.00323447	0.00404835	0.000501895	0.00111632	0.00253487	0.00083621	0.000455791	0.0013931	0.00200244	0.00297054	0.00219511	0.00232051	0.00253545	0.00143132
433	M836T47_4	0.00111343	0.00122673	0.00100426	0.00337223	0.000818587	0.000780009	0.000213835	0.00188019	0.000335264	0.000710901	0.000941328	0.000620614	0.000492449	0.000881114	0.000554767
434	M999T47_1	0.0284315	0.0320134	0.0255805	0.00112366	0.0096381	0.0199555	0.00737926	0.00277518	0.0120518	0.0169504	0.021783	0.0154416	0.0198851	0.0196183	0.0138276
435	M685T47_4	0.00462234	0.00563873	0.0043607	0.000370123	0.00174845	0.00324022	0.00143729	0.000408146	0.00181686	0.00266654	0.00376677	0.00249913	0.00369141	0.00326101	0.0021889
436	M805T47_2	0.00162003	0.00357682	0.00141663	0.000998794	0.000282035	0.00149431	0.000978715	0.00102791	0.000928583	0.00140112	0.00187424	0.000969783	0.0019433	0.00208216	0.00117103
437	M339T47	0.000933401	0.000867319	0.00105403	0.00223651	0.000635058	0.000727879	0.000634572	0.00129478	0.000400679	0.000561166	0.000577873	0.000413727	0.00116866	0.00103515	0.000706996
438	M609T47	0.0011205	0.000905512	0.00105522	0.00280547	0.00123803	0.00104827	0.000763366	0.000989133	0.000809193	0.000888389	0.000909532	0.000618339	0.001208	0.00149527	0.000785812
439	M787T47_2	0.0117808	0.0127166	0.0110573	0.00109424	0.00337253	0.00832028	0.002434	0.000832451	0.00455544	0.00609221	0.0102384	0.00607041	0.00763176	0.00739856	0.00537242
440	M719T47_2	0.00765594	0.00919188	0.00747147	0.00054833	0.00240239	0.00550761	0.00188601	0.000778055	0.00280236	0.0042783	0.00625771	0.00417639	0.00473088	0.00428167	0.00326148
441	M965T47_2	0.0114124	0.0125683	0.0105528	0.000803142	0.0035672	0.0073275	0.00277488	0.00100314	0.00403283	0.005985	0.00790527	0.00560372	0.00782692	0.00678819	0.00563243
442	M962T47_1	0.00485088	0.00577439	0.00491849	0.000897894	0.0019576	0.00386164	0.00165836	0.000865339	0.00200639	0.00323305	0.00362786	0.00256881	0.00441084	0.00330948	0.00239713
443	M685T47_2	0.0197982	0.0227844	0.0188086	0.026047	0.00641164	0.0137445	0.0049274	0.00180421	0.00741663	0.0110981	0.0169359	0.0105924	0.014738	0.0137847	0.00989772
444	M929T47_2	0.000768169	0.00115071	0.000822332	0.000123443	0.000324913	0.000466855	0.000249924	0.000207936	0.000278512	0.000442176	0.000660724	0.000448515	0.000534366	0.000510936	0.000347058
445	M311T47_2	0.00118528	0.00124654	0.00130372	0.00324896	0.000956089	0.000698202	0.000434771	0.00137437	0.000454596	0.000482259	0.000804988	0.000646941	0.0010598	0.00085172	0.000738224
446	M1000T47	0.012487	0.014344	0.0116025	0.0011773	0.00422213	0.00788468	0.00327549	0.00130068	0.00470121	0.00676119	0.00942099	0.00625369	0.00834735	0.00808479	0.00557527
447	M293T47_3	0.00580763	0.00804782	0.00549659	0.0037454	0.00295174	0.00421231	0.00250797	0.00296323	0.00278178	0.00393857	0.00512548	0.00317733	0.00561225	0.00447374	0.00329398
448	M947T47_3	0.00637322	0.00693632	0.00365197	0.00178449	0.00414246	0.00488433	0.000327761	0.00261982	0.000288095	0.00389006	0.00450187	0.00355509	0.000485781	0.00714854	0.000444023
449	M541T47_1	0.000789485	0.00157594	0.001063	0.00298611	0.00112985	0.000869007	0.00072507	0.00162175	0.000782226	0.000645448	0.000749258	0.00081635	0.00117539	0.00080454	0.000541458
450	M938T47_2	0.00224937	0.00266178	0.00189403	0.000780564	0.00108292	0.00175365	0.000960209	0.0010398	0.000906055	0.00091536	0.0015137	0.000934014	0.00152013	0.000982226	0.00121847
451	M984T47_2	0.00587479	0.00599408	0.00494677	0.000670817	0.00231591	0.00382251	0.00138201	0.000812678	0.00233612	0.00310869	0.00382474	0.00315839	0.0041473	0.00451011	0.00250633
452	M285T47	0.00286568	0.0027828	0.0022635	0.00293076	0.00447659	0.00170617	0.00121887	0.00156343	0.00101403	0.00146646	0.00175795	0.00129112	0.00247279	0.00217405	0.00124234
453	M353T47	0.00111675	0.00133893	0.000882555	0.00621107	0.0016287	0.00115035	0.000710743	0.00290839	0.000431914	0.000911495	0.000866628	0.000790852	0.00165813	0.0017744	0.00117673
454	M965T47_1	0.0316651	0.0388092	0.029166	0.00202707	0.0126092	0.0232227	0.00809364	0.00388815	0.0124434	0.017644	0.0233177	0.0172041	0.0234018	0.0226767	0.0160618
455	M863T47_1	0.0417904	0.0461634	0.0381165	0.00270939	0.0155369	0.0275783	0.011392	0.00637013	0.0162445	0.024241	0.0305474	0.0208657	0.0308819	0.0295756	0.0203279
456	M787T47_1	0.257673	0.309805	0.232574	0.0387378	0.102304	0.184016	0.0805865	0.0563323	0.107586	0.149307	0.194887	0.1404	0.19667	0.194356	0.132633
457	M991T47_1	0.0867449	0.100618	0.0793332	0.00733755	0.0294726	0.0589893	0.0226464	0.0125206	0.0341937	0.0481888	0.0674886	0.0468046	0.0608415	0.0593808	0.04123
458	M923T47_1	0.137653	0.157098	0.120139	0.0142295	0.0475528	0.0937333	0.0369766	0.0227772	0.0533375	0.0746022	0.102574	0.0722969	0.0992776	0.0958313	0.0662
459	M855T47_1	0.21828	0.248405	0.193665	0.0265651	0.0857142	0.151248	0.0657401	0.0420078	0.086167	0.127366	0.16846	0.1142	0.167791	0.155391	0.10808
460	M337T47	0.00399982	0.00425105	0.00417732	0.00877755	0.00325986	0.00279279	0.00194826	0.00508677	0.00193488	0.00275417	0.002292	0.00221311	0.0042404	0.00391573	0.00307725
461	M677T47_1	0.000782841	0.00179573	0.00129265	0.00309242	0.00139636	0.00121064	0.000795297	0.00182922	0.000842993	0.00253871	0.00113165	0.000509685	0.00183904	0.00118839	0.000893982
462	M699T47_2	0.00134256	0.00368653	0.00094476	0.00156942	0.00108235	0.00163366	0.00141923	0.00178496	0.00124841	0.00125065	0.00192146	0.000630264	0.00211769	0.00205596	0.0012733
463	M753T47_2	0.0410505	0.0485142	0.0397195	0.0262609	0.0122065	0.0279204	0.00964267	0.018736	0.0159091	0.0237333	0.0337989	0.0228377	0.0280508	0.0283197	0.0187906
464	M686T47_2	0.00595917	0.00619585	0.00542366	0.000275483	0.00170276	0.00417025	0.00137905	0.000581424	0.00214614	0.00343826	0.00342898	0.00306857	0.00371039	0.00399226	0.00279445
465	M378T47	0.00219372	0.00231207	0.00214162	0.00100814	0.00126421	0.00127167	0.000928156	0.00102881	0.00090336	0.00131869	0.00142905	0.00131281	0.00197697	0.00188309	0.0014133
466	M565T47_3	0.00152263	0.00233045	0.00167394	0.000408625	0.000603693	0.00121249	0.000405241	0.000422057	0.000663555	0.000661152	0.00162635	0.000875266	0.00124876	0.000827079	0.000835019
467	M959T47_3	0.00338905	0.00360552	0.00260342	0.00109311	0.00142771	0.00187601	0.000656298	0.00112059	0.000978112	0.00070077	0.00194343	0.00140103	0.00196677	0.00268399	0.00104917
468	M651T47_1	0.270516	0.319179	0.242989	0.0636235	0.124802	0.186779	0.0891452	0.081435	0.112149	0.162632	0.206876	0.14718	0.224486	0.219609	0.139708
469	M897T47_1	0.0388997	0.0430557	0.0360403	0.00182575	0.014332	0.0270774	0.0109177	0.0056042	0.0153867	0.0207866	0.0288977	0.0197754	0.0307028	0.027178	0.0182907
470	M719T47_1	0.333245	0.38224	0.279694	0.0583769	0.140444	0.234162	0.102678	0.08436	0.133478	0.189391	0.233589	0.169538	0.267144	0.255636	0.169654
471	M863T47_2	0.0129368	0.0147844	0.0116357	0.000793125	0.0047473	0.00874908	0.00389751	0.00163481	0.00485731	0.0072535	0.00976989	0.00654178	0.0100519	0.00972449	0.00625645
472	M814T47_1	0.0073018	0.00888816	0.00724503	0.00100709	0.000533988	0.00477501	0.000555128	0.000651327	0.00241976	0.000406314	0.00606929	0.00414018	0.0042038	0.00414069	0.00295566
473	M767T47_2	0.000993765	0.0033407	0.00176607	0.00133493	0.000897783	0.0018067	0.00161301	0.00128674	0.00147726	0.00183136	0.000875791	0.000408998	0.00122109	0.00237529	0.00137431
474	M551T47_2	0.00619523	0.00811691	0.00551691	0.00167083	0.00215667	0.00355865	0.00180289	0.000975504	0.00228016	0.00386234	0.0048777	0.00346119	0.00486856	0.00430691	0.00237339
475	M347T47_1	0.00311647	0.00488219	0.00341839	0.00242394	0.00170589	0.00204161	0.00118451	0.000716734	0.00187341	0.0025925	0.00303041	0.00253734	0.00282093	0.00274068	0.00182202
476	M927T47_1	0.00445343	0.00364104	0.00346748	0.00155462	0.00212324	0.00326204	0.00135955	0.00148296	0.00170433	0.0021621	0.0024701	0.00200836	0.00437816	0.00367684	0.00249466
477	M269T47	0.00085503	0.00188207	0.00164705	0.00373219	0.00111555	0.000785195	0.000909609	0.00173404	0.000828841	0.000892018	0.00107675	0.00080897	0.00190137	0.001191	0.00098017
478	M956T47_2	0.00563889	0.00601455	0.00508862	0.000458823	0.00141789	0.00358106	0.00118458	0.000483987	0.00193785	0.00283088	0.00373448	0.0024558	0.00300977	0.00331915	0.00199097
479	M956T47_4	0.00180709	0.00286477	0.00270282	0.000369518	0.000789542	0.000932141	0.000651022	0.000464132	0.00085023	0.00102608	0.00191331	0.00149427	0.00132899	0.00160991	0.00126113
480	M931T47_2	0.0116312	0.013198	0.0103498	0.000895068	0.00377727	0.00777063	0.00287041	0.00124281	0.00452097	0.00638849	0.00795397	0.00568394	0.00909026	0.00749337	0.00608893
481	M829T47_2	0.0122302	0.0149733	0.0119656	0.00144662	0.00469565	0.00889625	0.00355588	0.00168066	0.00404235	0.00759175	0.00867431	0.00620509	0.00976191	0.0093254	0.00621321
482	M897T47_2	0.0121904	0.0140575	0.0106029	0.00109666	0.00461297	0.00802687	0.00356443	0.00140954	0.00490558	0.00651682	0.00897345	0.00648147	0.00849322	0.00804596	0.00576307
483	M631T47_2	0.00148074	0.00225255	0.0012025	0.00176446	0.00116175	0.00166919	0.0011629	0.00218898	0.00101873	0.00156958	0.00145003	0.000828451	0.00218312	0.00216557	0.00141318
484	M763T47_2	0.000888507	0.000993767	0.00107939	0.000537977	0.000391501	0.000612142	0.000304336	0.000346335	0.000347068	0.000530084	0.000524168	0.000388806	0.000752927	0.000674888	0.000400983
485	M895T47_2	0.00235332	0.00345246	0.00234008	0.000802654	0.000485343	0.00108504	0.000612627	0.000816196	0.000850526	0.0025545	0.00264159	0.00145272	0.00186544	0.00158116	0.00168951
486	M928T47_2	0.00206385	0.00201312	0.00151964	0.00024176	0.000608614	0.00120708	0.000498611	0.000281185	0.00061461	0.00112109	0.001887	0.000827049	0.00129353	0.00126577	0.000598927
487	M293T47_2	0.00209021	0.00246973	0.00218027	0.00143152	0.000859025	0.000804722	0.00112211	0.00103888	0.000320571	0.00123957	0.00181102	0.00134546	0.00144294	0.0016334	0.0011372
488	M819T47_2	0.000833102	0.00124853	0.000828431	0.000634603	0.000648414	0.00111642	0.000645694	0.000600497	0.000638754	0.00101005	0.00102749	0.00101742	0.00125762	0.0014693	0.000714392
489	M793T47_2	0.0008426	0.00536982	0.00082556	0.00118536	0.000515746	0.000730024	0.000473478	0.0011829	0.00239962	0.000472802	0.00246222	0.00220504	0.00554101	0.000886817	0.00426095
490	M244T47_2	0.0008181	0.00100069	0.000715102	0.000556307	0.000559622	0.000505005	0.000348678	0.000304456	0.000349373	0.000432568	0.000554413	0.000471259	0.000702812	0.000476939	0.000473373
491	M926T47	0.00359185	0.00258222	0.0025459	0.000744406	0.00109827	0.00208805	0.00127716	0.00108482	0.00109488	0.00193206	0.00244979	0.00115005	0.0015671	0.00277927	0.00183158
492	M808T47	0.00139772	0.00158803	0.000753212	0.00229674	0.000788821	0.00105397	0.000565813	0.000860255	0.000627393	0.000742671	0.000930392	0.000801659	0.00174109	0.000850746	0.00081734
493	M823T47_2	0.0056929	0.00817256	0.00457906	0.000634403	0.00144946	0.00213272	0.00158095	0.000885791	0.00209524	0.00348098	0.00470246	0.00177035	0.00444609	0.00402444	0.0024049
494	M447T47	0.63987	0.723446	0.538421	0.204279	0.309103	0.451407	0.221264	0.228538	0.272441	0.37243	0.47712	0.330903	0.537315	0.499448	0.340053
495	M733T47_2	0.00209542	0.00267647	0.0020861	0.000916067	0.00103832	0.00153835	0.000960332	0.00117528	0.00122158	0.00144974	0.00220647	0.00140309	0.00217471	0.00191451	0.00140785
496	M829T47_1	0.0460574	0.0522224	0.0397436	0.00356092	0.0169644	0.0315719	0.0125673	0.00685648	0.0177154	0.0246793	0.0320201	0.0240183	0.0327922	0.0321676	0.022363
497	M467T47_2	0.00843614	0.0104925	0.00742315	0.00426005	0.00407836	0.00539947	0.00262745	0.00365932	0.0036738	0.00464741	0.00580778	0.00395316	0.00764416	0.00670287	0.00444301
498	M836T47_3	0.00167843	0.00232644	0.00135082	0.00116489	0.000722323	0.00122189	0.0012147	0.00080611	0.000669892	0.00101457	0.000773626	0.00118315	0.00195617	0.00281754	0.0020701
499	M359T47_2	0.00275671	0.00251449	0.00222535	0.00657779	0.00245761	0.00266546	0.00278429	0.00573188	0.00180658	0.00220405	0.00155477	0.0017418	0.00386591	0.00200164	0.0027825
500	M211T47_1	0.00439901	0.00659243	0.00519767	0.0011665	0.00206927	0.00230902	0.0017016	0.00128444	0.002047	0.00312952	0.00385108	0.00294942	0.00329573	0.00312261	0.00244464
501	M854T47_2	0.00122033	0.0065275	0.00103901	0.00725201	0.00673961	0.00117444	0.00419171	0.00819614	0.00376149	0.00118575	0.00378797	0.00319346	0.00920945	0.00837502	0.00556821
502	M619T47_2	0.00575023	0.00704431	0.00566383	0.00124327	0.00192935	0.0036401	0.00168019	0.00096443	0.00185455	0.00379667	0.00406441	0.00384048	0.00471251	0.0041104	0.00254633
503	M319T47	0.00451254	0.00417638	0.00424035	0.00284182	0.00138585	0.00292903	0.0016607	0.00211746	0.00257778	0.00220334	0.00407782	0.00237108	0.00423421	0.00335851	0.00270284
504	M543T47	0.00245292	0.00305101	0.00233369	0.000948861	0.00121407	0.0014187	0.000899295	0.000986688	0.000940166	0.00143633	0.00180574	0.00122977	0.00168621	0.00176413	0.0013675
505	M845T47_4	0.000519833	0.000977526	0.000448476	0.000235833	0.000394687	0.000567703	0.000571575	0.00024314	0.000474336	0.000440152	0.000555713	0.000432884	0.000598823	0.00061653	0.000490399
506	M415T47_2	0.00667709	0.00919748	0.0059485	0.000590678	0.00253792	0.00359771	0.00193715	0.00132519	0.00136231	0.00412879	0.004967	0.00346875	0.00410456	0.00466451	0.00324492
507	M497T47_2	0.00169155	0.00175443	0.000655544	0.0014392	0.000760575	0.000742396	0.000650578	0.000364445	0.000730817	0.000668415	0.000744134	0.000773995	0.00140764	0.00137976	0.000510809
508	M542T47	0.0035139	0.00404157	0.00319156	0.00174793	0.00164234	0.00234855	0.00121639	0.00116675	0.00136624	0.00179944	0.00196521	0.00160391	0.00240617	0.00138518	0.00181281
509	M280T47_1	0.00172121	0.00228947	0.0023367	0.00142538	0.000625248	0.000979113	0.00167033	0.000295895	0.000972365	0.000537993	0.00175313	0.000906997	0.000999516	0.00199137	0.0006117
510	M919T47_2	0.00175457	0.00120316	0.00161339	0.00115442	0.000934776	0.00180739	0.000852144	0.00105724	0.000927792	0.00153691	0.00126136	0.00101189	0.0016661	0.00152639	0.000752758
511	M651T47_2	0.00170937	0.00213189	0.00160313	0.000104764	0.000714532	0.001187	0.000614435	0.00020734	0.000824136	0.000923713	0.00144411	0.000922411	0.0014261	0.00131634	0.000995987
512	M686T47_3	0.000805296	0.00118275	0.00110957	0.000113698	0.00022315	0.000897971	0.000159354	0.000194544	0.000224115	0.000519934	0.00112963	0.000557121	0.000711216	0.000807125	0.000473694
513	M876T47	0.00161719	0.00207001	0.00160561	0.00162507	0.000965712	0.00106767	0.00104463	0.00102675	0.000607767	0.000798179	0.000678218	0.000452631	0.00167383	0.00187761	0.000675137
514	M933T47_3	0.0043375	0.00528101	0.00332624	0.000411749	0.00101238	0.00332836	0.000727619	0.000376549	0.0014489	0.00274457	0.003606	0.00221961	0.0027009	0.00271892	0.00147337
515	M921T47_2	0.00272227	0.00274767	0.00567942	0.000560967	0.000790072	0.00169803	0.000948854	0.000938123	0.00258072	0.00191496	0.00164238	0.00114045	0.00235015	0.00217578	0.00139832
516	M999T47_2	0.0100364	0.0107494	0.00908507	0.00108537	0.00344826	0.00695889	0.00268979	0.000817463	0.00409398	0.00540829	0.00784304	0.00576312	0.00834065	0.00772271	0.00467665
517	M174T47_2	0.00133099	0.00156811	0.0008142	0.000957158	0.000478157	0.000473984	0.000531794	0.000648728	0.000575137	0.000843448	0.00150261	0.000635141	0.00108219	0.00154743	0.000976945
518	M937T47_2	0.00221745	0.00324642	0.00225782	0.000956352	0.00100008	0.00176947	0.0008829	0.00114235	0.00108069	0.000906132	0.00176612	0.000814502	0.00215027	0.00159226	0.001326
519	M896T47_3	0.0013141	0.00175983	0.00125242	0.000638837	0.000775676	0.000963657	0.000727474	0.000789526	0.000888339	0.00091316	0.00120299	0.000701387	0.00143504	0.00136274	0.00148346
520	M583T47	0.33085	0.379532	0.292653	0.0924721	0.15488	0.239503	0.11714	0.111861	0.14348	0.198222	0.242376	0.17421	0.288708	0.269417	0.176738
521	M515T47	0.30436	0.348168	0.254448	0.0937734	0.145641	0.210102	0.103968	0.104947	0.127953	0.17589	0.216725	0.160916	0.245209	0.234051	0.163669
522	M761T47_1	0.0387417	0.045479	0.0356665	0.00398437	0.0172485	0.0289023	0.0109799	0.00756236	0.0164626	0.0231959	0.0301273	0.0206361	0.0328099	0.0302234	0.021146
523	M961T47_2	0.00601407	0.00607147	0.00441165	0.000538654	0.00183579	0.00367988	0.00135165	0.000825625	0.00209622	0.00317599	0.00425611	0.00264025	0.00412914	0.00361353	0.00275138
524	M761T47_2	0.0111076	0.012349	0.00972804	0.00101602	0.0043992	0.00744883	0.00330568	0.00203963	0.00401699	0.00664571	0.00760016	0.00524478	0.00817197	0.00761075	0.00557136
525	M693T47_1	0.0202843	0.0226935	0.0177884	0.00261778	0.0091281	0.0148428	0.00612581	0.00471325	0.00821839	0.0115901	0.0145409	0.00987181	0.016146	0.0152775	0.0102856
526	M597T47_1	0.00230849	0.00237942	0.00158617	0.000858223	0.00115366	0.00172725	0.000854137	0.000835978	0.00106799	0.00166369	0.00119044	0.0014406	0.0018311	0.00171824	0.00121372
527	M529T47_1	0.00171176	0.00211269	0.0016118	0.000655723	0.000955688	0.00133162	0.000756647	0.000822109	0.000885618	0.000908066	0.00173722	0.000907355	0.00128633	0.000866505	0.00118506
528	M865T47_3	0.000927382	0.000763307	0.000690781	2.43638e-05	0.000247975	0.00089193	0.000238692	8.28169e-05	0.000355756	0.000603465	0.000564929	0.000604707	0.000603855	0.000668117	0.000328663
529	M784T47	0.00197003	0.00198565	0.00141948	0.000450731	0.000392122	0.00123283	0.000672551	0.00039919	0.000499392	0.000613308	0.00144525	0.000856904	0.00135073	0.00108005	0.000876843
530	M979T47_3	0.00313973	0.00301644	0.00270266	0.000387385	0.000785566	0.00207849	0.000769958	0.000376549	0.00105095	0.00175215	0.00203219	0.00164025	0.0028985	0.0020595	0.00128508
531	M665T47_2	0.00185344	0.00251747	0.00213921	0.000615549	0.000940627	0.00140622	0.000658331	0.000750104	0.00081199	0.000846769	0.00143672	0.00105906	0.00163876	0.00145009	0.00097358
532	M483T47_2	0.00481674	0.00516103	0.00337199	0.00033692	0.00169901	0.00193707	0.000965853	0.00115206	0.00182824	0.00292402	0.00416624	0.00260861	0.00386983	0.00307746	0.0019579
533	M945T47_1	0.00288781	0.00325552	0.00303044	0.000827333	0.00199665	0.00252014	0.00143354	0.000931793	0.00170046	0.00240074	0.00281847	0.00152464	0.00360607	0.00243519	0.00198488
534	M286T47	0.00124303	0.00146323	0.00126267	0.00140147	0.001063	0.000727218	0.000419482	0.00113197	0.000542696	0.000814688	0.00117795	0.00111338	0.00166468	0.00141254	0.000731142
535	M766T47	0.00191413	0.00213905	0.00173052	0.000932322	0.000567759	0.00165636	0.000604446	0.00053975	0.000820305	0.001101	0.0011922	0.001067	0.00179258	0.000890345	0.000551726
536	M889T47_3	0.0110794	0.0135808	0.0109844	0.000833525	0.00285315	0.00698988	0.00243696	0.000857677	0.0040706	0.00605295	0.00963787	0.00524442	0.000610657	0.00719298	0.000537997
537	M717T47_1	0.00165353	0.00158139	0.000856815	0.000411248	0.000587023	0.00110023	0.000460826	0.00041993	0.000671591	0.000921187	0.00106188	0.000771578	0.00101447	0.00114852	0.000700082
538	M355T47	0.000493533	0.000617667	0.000468752	0.00146332	0.000420057	0.00039803	0.000279977	0.000968348	0.000338433	0.000375244	0.000443431	0.00032142	0.000603328	0.000599223	0.000308815
539	M620T47_2	0.00124314	0.000710997	0.000815192	0.000795786	0.000666656	0.00157905	0.000404935	0.000514217	0.00100056	0.000863608	0.000733851	0.000767823	0.00124787	0.00101571	0.000701003
540	M899T47_2	0.000541965	0.00101774	0.000346472	0.000260623	0.000344798	0.000413256	0.000226323	0.000232386	0.00030578	0.000325264	0.000415383	0.000255544	0.000543695	0.00071675	0.000437808
541	M469T47	0.00142572	0.00340847	0.00254107	0.00111942	0.00103551	0.00140179	0.00106137	0.00115811	0.0010069	0.000975795	0.00139493	0.00116891	0.0023917	0.00197586	0.00135469
542	M945T47_2	0.00137861	0.00120268	0.000884671	0.000284245	0.000673289	0.000806783	0.000553813	0.000315777	0.000388176	0.000759173	0.00101467	0.000425312	0.000832353	0.000916875	0.000665326
543	M495T47_2	0.00164515	0.00182654	0.00120497	0.00168752	0.0011185	0.00135947	0.00161279	0.00192235	0.00110665	0.00166662	0.00101574	0.00104751	0.00207073	0.00215619	0.0015264
544	M877T47_2	0.00152207	0.00150315	0.0011903	0.000859588	0.000765721	0.000841688	0.000787453	0.00126157	0.000783315	0.000799013	0.000683199	0.000859204	0.00136734	0.00107466	0.000851831
545	M842T47_1	0.00146075	0.00212454	0.00102766	0.00141607	0.000960784	0.000769235	0.000823634	0.00140105	0.000796111	0.000647742	0.000772667	0.000697429	0.00203347	0.00119727	0.00136576
546	M860T47	0.000777537	0.000570513	0.000743051	3.41094e-05	0.000169375	0.000581334	0.000224652	0.000120353	0.000249276	0.000492067	0.000845397	0.000517636	0.000647656	0.000426976	0.000277156
547	M379T47	0.568287	0.67455	0.49152	0.215149	0.283498	0.414899	0.202842	0.229711	0.249137	0.346114	0.418738	0.309232	0.472303	0.451267	0.308453
548	M243T47_1	1.69787	1.92241	1.58066	0.773106	0.861446	1.20856	0.645023	0.743509	0.768117	1.03344	1.27548	0.953743	1.52731	1.39319	0.978558
549	M255T47_1	0.0111644	0.0123353	0.0106603	0.0156868	0.00697217	0.00566067	0.00607782	0.0102586	0.00564275	0.00756607	0.00594689	0.00729312	0.0116487	0.0110625	0.00706084
550	M513T47	0.00150841	0.00140294	0.00113866	0.000481592	0.00131647	0.00095273	0.000460826	0.000598084	0.000647875	0.000771274	0.00101242	0.000857489	0.00133913	0.00114109	0.000775829
551	M631T47_3	0.00446444	0.00455427	0.00348134	0.00420484	0.00291035	0.00265187	0.00204355	0.00293583	0.00192077	0.0025765	0.00325788	0.00241223	0.00430561	0.00352814	0.00252269
552	M445T47	0.00259345	0.0032293	0.0023584	0.000949174	0.0012151	0.00151551	0.000921652	0.00097411	0.00108679	0.00150985	0.00162806	0.00134604	0.00198488	0.00124884	0.00138686
553	M174T47_1	0.00307562	0.00386646	0.00276889	0.00134618	0.00227361	0.00322815	0.00126777	0.00117991	0.000967978	0.00146114	0.0022428	0.00234854	0.00161909	0.00141955	0.00216292
554	M393T47_1	0.00219817	0.00243271	0.0027882	0.00108622	0.000733201	0.00164731	0.000777476	0.00125503	0.00103313	0.00154689	0.00186362	0.00145967	0.00182232	0.00221167	0.00139742
555	M984T47_3	0.00352697	0.00362803	0.0025151	0.000495916	0.00121668	0.00213456	0.000883162	0.000633453	0.00126719	0.00151474	0.00267617	0.0016867	0.00202291	0.00240178	0.00144923
556	M795T47_1	0.0441158	0.0519853	0.0374074	0.00237383	0.0180074	0.0326038	0.0125938	0.00766007	0.017962	0.0255426	0.0325303	0.0237537	0.0355095	0.0349302	0.0231764
557	M367T47	0.00381438	0.00472825	0.00354859	0.00458247	0.00215284	0.00260941	0.00177687	0.00309494	0.00211915	0.0024742	0.00260297	0.00215893	0.00360597	0.00362751	0.0015234
558	M795T47_2	0.0119717	0.0128792	0.010694	0.000888267	0.00492695	0.00881588	0.0033605	0.00208847	0.00491585	0.00692315	0.00862633	0.00639012	0.0095179	0.0085832	0.00621876
559	M962T47_2	0.00307126	0.00508744	0.00311261	0.0004353	0.00129522	0.00221054	0.00120319	0.000365824	0.00161085	0.00200189	0.0025388	0.00186076	0.0030674	0.00255484	0.00168561
560	M541T47_2	0.00680177	0.0079718	0.00622303	0.00298908	0.00288277	0.00447868	0.00229756	0.00263876	0.003038	0.00356652	0.00456608	0.00334054	0.00367162	0.00539457	0.00333702
561	M348T47_1	0.00143838	0.00273315	0.000663065	0.00107515	0.00170781	0.00264443	0.000666962	0.000729033	0.00190455	0.00199525	0.00134071	0.001787	0.00276291	0.00284918	0.00183974
562	M229T47_1	0.00222545	0.00507419	0.00305812	0.0060324	0.002414	0.00272389	0.0017325	0.00218492	0.00162052	0.001766	0.00272225	0.00167547	0.00416628	0.00289748	0.00241649
563	M461T47_1	0.00315217	0.00345956	0.00328344	0.00103582	0.00137234	0.00215137	0.00111351	0.00128328	0.00142746	0.00200869	0.00223015	0.00169659	0.00316801	0.00239057	0.00184361
564	M916T47_2	0.00332172	0.0042218	0.00285332	0.000286681	0.0012482	0.00215606	0.000908579	0.000431363	0.00104525	0.00179041	0.00222067	0.0019782	0.00263583	0.00260855	0.00157196
565	M985T47_2	0.0013111	0.00194108	0.00140718	0.000607471	0.000649683	0.00154909	0.00044822	0.000400381	0.000734597	0.000975966	0.00125139	0.00119085	0.00147823	0.00115163	0.00117439
566	M311T47_1	0.115673	0.139448	0.101873	0.0490997	0.0614163	0.083785	0.0435957	0.0510422	0.0486206	0.0719963	0.0883949	0.0638216	0.0985282	0.0943886	0.0650438
567	M317T47	0.0300483	0.0354395	0.028056	0.038364	0.0178345	0.0231709	0.0135485	0.0252335	0.0162913	0.0166903	0.021086	0.0163098	0.029502	0.0275638	0.0187359
568	M727T47_1	0.0312694	0.0358436	0.0272663	0.00342424	0.0138052	0.0218908	0.0100652	0.00680511	0.0127836	0.0173603	0.0219388	0.0149997	0.0237457	0.0234853	0.0168422
569	M893T47_2	0.0028306	0.0028255	0.00160211	0.000274733	0.000740258	0.0018012	0.000639675	0.000364197	0.00112833	0.00140426	0.00119213	0.00107447	0.00169221	0.00159908	0.000952344
570	M257T47_2	0.00355315	0.00442264	0.00353692	0.00233036	0.00166515	0.00180328	0.00130583	0.00136271	0.00103042	0.00256187	0.00219164	0.00138226	0.00322583	0.00269787	0.00121345
571	M581T47_3	0.00169051	0.00179493	0.0012555	0.000718676	0.000882398	0.00102827	0.000780369	0.000705296	0.000873662	0.000834898	0.00142369	0.000792303	0.00124144	0.00113864	0.000391827
572	M971T47_3	0.00125496	0.00124855	0.00121645	0.000593739	0.000556078	0.00128615	0.000457077	0.000549823	0.000543508	0.000954774	0.00102099	0.000786281	0.000521026	0.00126309	0.000779271
573	M858T47	0.00405837	0.00473955	0.00336252	0.00128087	0.00172804	0.00316253	0.00139444	0.00132252	0.00188883	0.00167598	0.00266181	0.00245011	0.00345396	0.00278959	0.00217921
574	M952T47_1	0.000511055	0.000339688	0.000674922	0.00146629	0.000440598	0.000723327	0.0004341	0.00117095	0.000492274	0.000319899	0.000364685	0.000265395	0.000474213	0.000942045	0.000199108
575	M869T47_2	0.00178269	0.00209634	0.00205525	0.00151218	0.00104708	0.00129466	0.000949241	0.00116893	0.000933652	0.00124649	0.00140043	0.00117633	0.00250262	0.00168137	0.00139864
576	M633T47_2	0.00153217	0.00344053	0.00235462	0.0254207	0.00146997	0.00163504	0.000600669	0.000987562	0.000717859	0.00201918	0.00115174	0.00148587	0.0016359	0.00153998	0.0011677
577	M659T47_1	0.00842458	0.00409146	0.00799557	0.0014686	0.00394695	0.0066711	0.00289195	0.00196039	0.0037849	0.00541327	0.00634501	0.0047977	0.00754823	0.0062691	0.00452692
578	M939T47_2	0.00152891	0.00158112	0.00148303	0.000309421	0.000490967	0.000947989	0.000452889	0.000384294	0.00061445	0.00102294	0.00115717	0.00076514	0.00114593	0.00111839	0.000711437
579	M995T47_1	0.00511838	0.00480977	0.00429787	0.00891762	0.00321527	0.00441298	0.00188766	0.00149445	0.00261431	0.00351486	0.004449	0.00314434	0.00448167	0.00424234	0.00234878
580	M801T47_2	0.00198111	0.00226674	0.00187189	0.00132894	0.0011779	0.00169182	0.00084198	0.00124885	0.00102462	0.00124233	0.00149629	0.00127053	0.0012563	0.00151605	0.00140702
581	M950T47_1	0.00548626	0.00690787	0.00595644	0.00119564	0.00128236	0.00360173	0.000951699	0.000809687	0.00216322	0.00110502	0.000921115	0.00102324	0.0017291	0.00240366	0.00126755
582	M982T47_2	0.00353469	0.00342391	0.00234388	0.000805384	0.00227282	0.00268504	0.00134009	0.00128178	0.00142765	0.00185734	0.00200097	0.00167078	0.00184404	0.00332186	0.0017961
583	M667T47_2	0.00125664	0.00114938	0.00128457	0.000470222	0.000807465	0.000874837	0.000458619	0.000649331	0.000513969	0.000952391	0.000975012	0.000590583	0.00129866	0.000985238	0.00082335
584	M922T47_3	0.00194434	0.00183153	0.00183865	0.000394694	0.000890787	0.00143196	0.00073901	0.00059929	0.000873026	0.00105739	0.00132024	0.00102841	0.00156901	0.0019142	0.00140838
585	M777T47_4	0.000704635	0.000685135	0.000519969	0.000283035	0.000360601	0.000485306	0.000447776	0.000269277	0.000372986	0.000602115	0.000435426	0.000299928	0.00069526	0.000446617	0.000409564
586	M893T47_1	0.000332804	0.000421004	0.000283797	0.00794499	0.000653966	0.000257514	0.000280953	0.00237129	0.000285998	0.000142848	0.000101121	0.000148922	0.000430026	0.000706012	0.000395844
587	M916T47_3	0.00152417	0.00160112	0.00128614	0.000337136	0.000620485	0.00123107	0.000473066	0.000389381	0.000751608	0.000728717	0.000585706	0.00087831	0.0014922	0.000833349	0.000743906
588	M871T47_2	0.00969916	0.00980273	0.00823704	0.00145796	0.00555547	0.00776412	0.00329756	0.00265298	0.00403551	0.00639336	0.00621201	0.00484267	0.00935868	0.00798095	0.00585104
589	M939T47_3	0.00955465	0.0102849	0.00795781	0.000931402	0.00482309	0.00718122	0.00305437	0.00250793	0.00373726	0.00498385	0.00604064	0.00447107	0.0082253	0.00718719	0.00540441
590	M906T47_1	0.0132562	0.0163189	0.0118834	0.00145502	0.00764773	0.0105276	0.00492095	0.00394422	0.00638826	0.00753944	0.0101041	0.00735294	0.0126435	0.0116233	0.00844743
591	M913T47_2	0.00616496	0.00696201	0.00497059	0.00181757	0.00444704	0.00514449	0.00264	0.00311398	0.0029927	0.00504007	0.00445244	0.00241019	0.00659007	0.00615002	0.0039821
592	M641T47	0.00193096	0.00136104	0.00134981	0.00122741	0.00108282	0.00107061	0.00077599	0.00162418	0.000926275	0.00128356	0.00135741	0.000812284	0.00206502	0.00190938	0.0013119
593	M837T47_3	0.00902318	0.00966688	0.00771407	0.0016716	0.00520832	0.00708258	0.0036002	0.00309231	0.00473393	0.00620479	0.00644359	0.00400473	0.00846576	0.0089227	0.00557262
594	M990T47_2	0.00335365	0.0037502	0.00294596	0.000384538	0.00218702	0.00267562	0.00124148	0.000901346	0.00157028	0.00214481	0.00264244	0.00217213	0.00348122	0.00241719	0.00190557
595	M689T47	0.00171094	0.0023033	0.00179407	0.00100866	0.000889771	0.00140754	0.000830795	0.00093868	0.000815717	0.00126471	0.0014993	0.00103521	0.00182869	0.00168692	0.00102896
596	M973T47_3	0.0100961	0.00979267	0.00728714	0.000708645	0.0040929	0.00670001	0.00303393	0.00155	0.00323746	0.00526393	0.00716146	0.00522546	0.00776447	0.00733265	0.00492492
597	M944T47_2	0.0018127	0.00179392	0.00137733	0.000369518	0.000704539	0.0010562	0.000638824	0.000461153	0.000644322	0.00088777	0.000815321	0.000981987	0.00162341	0.00138509	0.000828634
598	M258T47_1	0.00149981	0.00196115	0.000811602	0.00153562	0.00109631	0.00107622	0.000503623	0.000858245	0.000739475	0.000834065	0.000727395	0.000720464	0.00166209	0.000598634	0.00114629
599	M796T47_1	0.0156127	0.017393	0.0142798	0.00233945	0.00651416	0.0118721	0.00515921	0.00230333	0.00590816	0.00975726	0.0109662	0.00834484	0.0116579	0.011343	0.00848713
600	M732T47_2	0.000829425	0.00113585	0.000563452	0.000577597	0.000624097	0.0006686	0.000397791	0.000593637	0.000396446	0.000730911	0.000748096	0.000506519	0.000990985	0.000571032	0.00055725
601	M973T47_1	0.0298458	0.0309859	0.0236244	0.00173853	0.0137244	0.0211948	0.00922278	0.0052055	0.0130481	0.0165963	0.0199548	0.0145431	0.0239059	0.0227167	0.0161517
602	M552T47	0.00183541	0.00249618	0.00107692	0.000730738	0.000964599	0.00165375	0.000480318	0.00052823	0.00133353	0.00117627	0.00077972	0.000979537	0.00202432	0.00163313	0.00108348
603	M852T47	0.000763408	0.00117867	0.00110189	0.000222523	0.000537463	0.000630142	0.000388928	0.000231172	0.000458553	0.000730582	0.00100214	0.000477531	0.000937988	0.000804506	0.000575554
604	M923T47_3	0.0103778	0.0127954	0.0106009	0.0010965	0.00284317	0.00707001	0.00223561	0.00160924	0.00408353	0.00544261	0.0090175	0.00528667	0.00066544	0.00100757	0.00416431
605	M920T47_2	0.00136498	0.00203953	0.000900408	0.000451555	0.000561831	0.00121251	0.000425286	0.000615182	0.000771615	0.00105637	0.000661056	0.000488366	0.000541692	0.000637346	0.000465134
606	M394T47	0.00131528	0.00118383	0.000912069	0.00160188	0.000826386	0.000615146	0.000464065	0.0010585	0.000653829	0.000746301	0.000449466	0.00066514	0.00101649	0.00131436	0.000808594
607	M735T47_1	0.154003	0.168656	0.124887	0.101573	0.104819	0.117064	0.0707159	0.102117	0.0748359	0.10003	0.106846	0.0821451	0.158341	0.152752	0.103756
608	M803T47_1	0.13968	0.152395	0.111069	0.0694794	0.0926602	0.105217	0.0612025	0.0739842	0.0662906	0.0855387	0.097926	0.0736817	0.141087	0.134276	0.0917726
609	M871T47_1	0.123277	0.123574	0.0990691	0.0464437	0.0731758	0.0889149	0.0484554	0.0546129	0.0548175	0.0719281	0.0831961	0.0619016	0.118155	0.111971	0.0738752
610	M921T47_4	0.00193748	0.00266331	0.00240499	0.00061478	0.00142334	0.0020115	0.00127192	0.000713179	0.00116851	0.00160292	0.00168308	0.0012279	0.00282353	0.001619	0.00163214
611	M735T47_2	0.00541193	0.00556761	0.00418891	0.00165439	0.00323378	0.00439094	0.00238708	0.00200708	0.00190457	0.00344507	0.0041045	0.0026797	0.00499026	0.00540761	0.00340444
612	M939T47_1	0.0848356	0.0924194	0.0724508	0.0266815	0.0474725	0.0618898	0.0337291	0.034418	0.0382002	0.0514412	0.0578024	0.0442987	0.0760096	0.074563	0.0519644
613	M803T47_2	0.0085121	0.0109466	0.00699354	0.00144281	0.0051243	0.00684758	0.00335883	0.00278362	0.00429245	0.00506517	0.00626896	0.00446014	0.00814675	0.00748524	0.00515459
614	M989T47_4	0.00531663	0.0052527	0.00410015	0.000817	0.00228742	0.00309456	0.00175366	0.000938393	0.00230904	0.00277441	0.00328846	0.00248051	0.00472285	0.00405142	0.0027302
615	M769T47_2	0.0288659	0.0302511	0.0220795	0.00516424	0.017321	0.0229545	0.0107077	0.00989176	0.013629	0.0168742	0.0194939	0.0141299	0.0261026	0.0247113	0.0172845
616	M701T47_3	0.0142685	0.0139507	0.010436	0.00230779	0.00836968	0.00909209	0.0057004	0.00603841	0.00633992	0.00675173	0.00927673	0.00635624	0.0129284	0.0118159	0.0086649
617	M838T47_1	0.0154774	0.0157712	0.0134207	0.00247753	0.00737581	0.0114984	0.00495574	0.00475995	0.00641902	0.00939702	0.0100872	0.00712105	0.0145195	0.0119774	0.00892664
618	M981T47_1	0.0177792	0.0217256	0.0127748	0.00495754	0.0119922	0.0151838	0.00841654	0.00834721	0.0088381	0.0116276	0.0119654	0.00975325	0.0193908	0.0185062	0.0123881
619	M982T47_1	0.00957666	0.010106	0.00758192	0.00261018	0.00648089	0.00708432	0.0042975	0.00396592	0.00531068	0.00625149	0.00629876	0.00536985	0.00998947	0.00957807	0.00667136
620	M947T47_1	0.0207543	0.0203618	0.0156698	0.00532006	0.0138547	0.0143836	0.0085046	0.00896802	0.00896933	0.0114548	0.0134226	0.00979394	0.0204004	0.0198488	0.0132985
621	M981T47_3	0.00582662	0.00727214	0.00561808	0.00133812	0.00411328	0.00426628	0.00270388	0.00249701	0.00240638	0.00391878	0.00384626	0.00324571	0.00625973	0.00579271	0.00414583
622	M994T47	0.00221518	0.00320919	0.00278883	0.00135989	0.000903312	0.00221757	0.00122314	0.000762934	0.00119658	0.00181307	0.00206955	0.00131324	0.00227928	0.00141292	0.00094652
623	M774T47_1	0.00096412	0.00099635	0.00123985	0.00143396	0.000706706	0.000487955	0.00060225	0.0010685	0.000554606	0.000709441	0.000518692	0.00043781	0.00113292	0.00120623	0.000575
624	M201T47_1	0.00288194	0.00250456	0.00229308	0.00268261	0.00162076	0.00199149	0.00113441	0.00207917	0.00119181	0.00174643	0.00156906	0.00137308	0.00252768	0.00236208	0.0016112
625	M972T47_2	0.00312499	0.00366313	0.0023028	0.000623345	0.00231722	0.00244726	0.00150535	0.00117076	0.00141963	0.00225599	0.00171049	0.00191564	0.00282121	0.00374894	0.00238737
626	M974T47_1	0.0145757	0.0129693	0.011672	0.0011781	0.00643966	0.0093857	0.00467423	0.00293999	0.00615192	0.00808108	0.00993548	0.00728835	0.0114384	0.0111404	0.00779872
627	M706T47_2	0.00114564	0.00153494	0.00142346	0.0010257	0.000919487	0.00126162	0.000678748	0.00105579	0.000862683	0.00083827	0.00101218	0.000685043	0.00137124	0.00135118	0.00080221
628	M967T47_2	0.00207974	0.00195026	0.00168903	0.000497022	0.00125813	0.00133867	0.000676532	0.000589847	0.00135548	0.00120761	0.00154911	0.00104404	0.00204693	0.00206976	0.0013282
629	M837T47_2	0.0328737	0.0377702	0.0253193	0.00373152	0.0185778	0.0244829	0.0124411	0.0104628	0.0147603	0.021095	0.0240267	0.0168831	0.030418	0.0296096	0.018856
630	M905T47_1	0.031262	0.0363571	0.0264026	0.00184497	0.0156176	0.0228511	0.0108922	0.00703485	0.0138234	0.018828	0.0217728	0.016885	0.0276588	0.02531	0.0183014
631	M905T47_2	0.00986148	0.010708	0.00854979	0.00128538	0.00405667	0.00728114	0.00355189	0.00247925	0.00412509	0.00535421	0.00693501	0.00504492	0.00883239	0.00848872	0.00550592
632	M967T47_4	0.00421656	0.00385018	0.00302915	0.000491116	0.00150933	0.00246594	0.00125362	0.000807891	0.00198298	0.00240286	0.00284307	0.00145767	0.00317035	0.00291744	0.00175873
633	M409T47_1	0.00105302	0.00114871	0.000825859	0.00142832	0.000760364	0.000648701	0.000465936	0.00192507	0.00060754	0.000538068	0.000946878	0.000642245	0.0010662	0.001417	0.00183856
634	M779T47_2	0.000770739	0.000800652	0.000720684	0.000805893	0.000302412	0.000515059	0.000416092	0.000637931	0.000379251	0.000446334	0.000455389	0.000407549	0.000661	0.000865224	0.000325315
635	M691T47	0.00134356	0.00148401	0.000613826	0.000662063	0.000469147	0.000758298	0.00044864	0.000454491	0.00044294	0.000702842	0.000683303	0.00066824	0.00101679	0.000906175	0.000472965
636	M917T47	0.000523419	0.00116273	0.000748486	0.000167086	0.000290039	0.000444867	0.000289676	0.000206895	0.000409533	0.000364004	0.000566942	0.000333771	0.000682356	0.000600464	0.000461222
637	M947T47_2	0.00588258	0.00660805	0.00412595	0.00178768	0.00397778	0.00481056	0.00311584	0.00266304	0.00246025	0.00404416	0.00443947	0.00337012	0.00664953	0.00614562	0.00449581
638	M175T47	0.265199	0.312218	0.246472	0.162439	0.144351	0.188063	0.104349	0.140902	0.121426	0.161372	0.191136	0.14297	0.250334	0.224961	0.159972
639	M347T47_2	0.00743202	0.00922261	0.00696388	0.00218898	0.00360842	0.00540296	0.00235616	0.00136831	0.00330428	0.00441283	0.00581044	0.00406503	0.00599913	0.00531183	0.00385629
640	M211T47_2	0.0612204	0.0773721	0.0565276	0.0271438	0.0289015	0.043238	0.0237811	0.0234938	0.0263615	0.0360438	0.0465402	0.0335651	0.0471302	0.0470085	0.0332691
641	M279T47_2	0.035202	0.0446143	0.0338032	0.0133357	0.0153746	0.0280523	0.0130185	0.0117299	0.0165487	0.0207053	0.0279626	0.0200554	0.0287892	0.0275624	0.0202273
642	M325T47	0.00829091	0.00965526	0.00754834	0.0108171	0.00540195	0.00631377	0.00384577	0.00696122	0.00187273	0.00460585	0.00481277	0.00309757	0.00732159	0.0076446	0.00538326
643	M914T47_1	0.0103258	0.0105498	0.00846475	0.00271237	0.00775388	0.00777218	0.00433515	0.00545691	0.00493998	0.00719106	0.00634146	0.00585182	0.0114337	0.010977	0.00665092
644	M865T47_2	0.000995909	0.00524602	0.00443444	0.00286681	0.002233	0.00311563	0.00180522	0.00217309	0.00210045	0.00256365	0.00368288	0.00265068	0.00440487	0.00415265	0.000688152
645	M107T47_2	0.13403	0.145492	0.111187	0.0812359	0.0709078	0.0878824	0.0492341	0.0724932	0.0593407	0.0797443	0.0923755	0.0682743	0.117015	0.108415	0.0742752
646	M201T47_2	0.00892969	0.0102733	0.00844486	0.0129869	0.00603809	0.00905875	0.00489444	0.00847352	0.00498661	0.00524987	0.00749967	0.00530892	0.0089346	0.00881466	0.00583312
647	M879T47_2	0.00665809	0.00660393	0.00482957	0.00245781	0.00477119	0.00444036	0.00292666	0.00321293	0.00345552	0.00371187	0.00440025	0.00337912	0.00750708	0.00689286	0.00396384
648	M632T47_2	0.00223806	0.00273749	0.00208333	0.00141501	0.00146723	0.0016722	0.00122059	0.00128414	0.00103208	0.00141618	0.00151382	0.00136983	0.0023812	0.00218379	0.0014743
649	M944T47_1	0.00380749	0.00374444	0.00281129	0.000454091	0.00213732	0.0029124	0.00136894	0.000727106	0.00149072	0.00226507	0.00206027	0.00191468	0.00345041	0.0031196	0.00235948
650	M415T47_3	0.00480752	0.00585022	0.00483111	0.00141367	0.00194583	0.00404812	0.00164565	0.00153336	0.00256488	0.00271252	0.00327835	0.00319397	0.00406155	0.00366971	0.00220655
651	M836T47_2	0.00175551	0.00231999	0.00154861	0.0010104	0.000890784	0.00126282	0.00106353	0.00068565	0.00110278	0.00102476	0.00146304	0.000979775	0.00195269	0.00123571	0.000371953
652	M960T47_1	0.000824611	0.00159329	0.00135327	0.00203701	0.000914061	0.001441	0.000757472	0.00136467	0.000947014	0.00135479	0.00158147	0.00096158	0.00111942	0.000856142	0.000879008
653	M998T47_2	0.00172585	0.00258596	0.00225049	0.000713107	0.000882813	0.00161868	0.000948678	0.000814176	0.00100514	0.0018225	0.0018462	0.00151005	0.00204801	0.00142845	0.00131059
654	M955T47_3	0.000676473	0.000601996	0.000530872	0.000442245	0.000587826	0.000450482	0.000385212	0.000308225	0.000301908	0.000495636	0.000439492	0.000413737	0.000689889	0.00112475	0.00046409
655	M861T47_2	0.00358138	0.00519376	0.00405539	0.00612414	0.000755101	0.00109783	0.00124205	0.000980327	0.000953487	0.00103296	0.00330468	0.00116441	0.00120141	0.000951864	0.000668708
656	M930T47_2	0.00190141	0.00259981	0.00240309	0.000907199	0.00104755	0.00172429	0.000656399	0.00109709	0.00106847	0.00146018	0.00140263	0.00121939	0.00234703	0.00146108	0.0011122
657	M955T47_4	0.00388197	0.00394512	0.00305452	0.00214494	0.00344898	0.00258186	0.0018673	0.00350488	0.00189464	0.00238514	0.00189344	0.0015256	0.00446042	0.00428476	0.00246466
658	M559T47	0.00275836	0.00401906	0.00217751	0.00368743	0.0017572	0.00229722	0.00142374	0.00224191	0.00122151	0.00183963	0.002201	0.00164915	0.00302881	0.00260609	0.00206877
659	M845T47_1	0.0217322	0.0217448	0.0164538	0.00975917	0.0153254	0.0168439	0.010038	0.0126505	0.0102038	0.0128735	0.0137483	0.0115267	0.0240767	0.022044	0.0149575
660	M880T47_1	0.0103436	0.0100237	0.00827702	0.00417215	0.0071784	0.00779717	0.00448748	0.00640251	0.00458056	0.0062126	0.00662416	0.00553553	0.0123965	0.0125774	0.00690226
661	M879T47_1	0.0216383	0.021979	0.0159215	0.00755	0.0147952	0.01625	0.0097424	0.0114806	0.0100691	0.0125985	0.0133656	0.0104468	0.0220175	0.0203989	0.0143799
662	M913T47_1	0.0203142	0.0232005	0.0163613	0.00751423	0.0144769	0.014862	0.00916672	0.0101406	0.0102324	0.0122365	0.0126641	0.0097542	0.0221822	0.0209499	0.0139702
663	M948T47_1	0.010936	0.011656	0.00839511	0.00312387	0.00718839	0.00755275	0.00481145	0.00456461	0.00494033	0.00612048	0.00706072	0.00563593	0.0102718	0.00975055	0.00668979
664	M461T47_2	0.0013436	0.001457	0.000903852	0.00170044	0.0010724	0.00107697	0.000648501	0.00117145	0.000597651	0.000895288	0.000863832	0.000774334	0.00133304	0.00112973	0.001018
665	M255T47_2	0.0116831	0.00916664	0.00704178	0.00857535	0.00445685	0.00531759	0.00312465	0.00550743	0.00171318	0.00387519	0.00528525	0.00747938	0.00800422	0.00640289	0.00342918
666	M927T47_2	0.00112155	0.000726525	0.000491585	0.000321381	0.000622433	0.000511968	0.000330992	0.000384741	0.000521045	0.000486234	0.000686016	0.000345361	0.000792012	0.000729278	0.000596407
667	M950T47_2	0.00273146	0.00186576	0.00136253	0.000756285	0.00191612	0.00212913	0.00101176	0.000733913	0.000889389	0.00148954	0.00107832	0.00152217	0.00210869	0.00233816	0.00148025
668	M168T47_2	0.0155837	0.0135322	0.00810901	0.00579574	0.0147766	0.0171511	0.00463766	0.00982873	0.0144969	0.00993452	0.00800776	0.0107407	0.0160433	0.0156862	0.0110748
669	M667T47_1	0.129539	0.14467	0.105229	0.10669	0.0951346	0.098756	0.0631068	0.100019	0.0634074	0.0786614	0.0906207	0.0675881	0.138592	0.127158	0.0876979
670	M599T47	0.152069	0.166133	0.116078	0.143846	0.112739	0.116636	0.0692007	0.125102	0.0722874	0.0963378	0.101018	0.078934	0.162283	0.149991	0.102007
671	M463T47	0.288534	0.321977	0.235329	0.337798	0.223536	0.220249	0.140488	0.276685	0.140707	0.188907	0.198113	0.153768	0.300709	0.294946	0.194195
672	M921T47_1	0.0114011	0.0105828	0.00891535	0.00721081	0.0123634	0.00958789	0.00670053	0.0117537	0.00562547	0.00737429	0.00586384	0.00598501	0.0143638	0.0148962	0.00989005
673	M811T47_1	0.0205285	0.0201782	0.0167974	0.0106103	0.0157444	0.0147457	0.00983251	0.0133098	0.0102183	0.0118575	0.0123696	0.00999471	0.0241924	0.0222508	0.0124558
674	M709T47_1	0.00801526	0.00788604	0.00601953	0.00665107	0.00664965	0.00667396	0.00387614	0.00699273	0.00414232	0.00457694	0.00509294	0.0038493	0.00947502	0.00898151	0.00591522
675	M972T47_4	0.00177838	0.00146625	0.000938381	0.000665132	0.00109673	0.0010888	0.000660191	0.00065102	0.000830596	0.00100098	0.000982368	0.000762514	0.00169986	0.00159908	0.00101905
676	M468T47	0.00347391	0.00450327	0.00380432	0.00201224	0.00147646	0.00282205	0.00120764	0.0017171	0.00134167	0.00187339	0.00254589	0.00168047	0.00370339	0.00324835	0.00186978
677	M109T47	0.00971302	0.00923779	0.00955999	0.00664584	0.0055117	0.00709171	0.00381683	0.00582651	0.00425262	0.00564013	0.00746913	0.00558249	0.00741629	0.00945431	0.0059531
678	M717T47_3	0.0032344	0.00425148	0.00340079	0.0075477	0.00472748	0.00319141	0.00212718	0.00656978	0.00244289	0.00280427	0.00312347	0.00232173	0.00562681	0.00482413	0.00338667
679	M983T47_2	0.000619462	0.000387541	0.000456306	0.000636986	0.000971792	0.000415346	0.000301038	0.000722964	0.000316097	0.000331477	0.000444941	0.000289467	0.00101888	0.000862335	0.000488514
680	M880T47_2	0.00287631	0.00283094	0.00232469	0.00112455	0.00269039	0.00252338	0.00152323	0.00140822	0.00150676	0.00178494	0.00188879	0.00146505	0.00322975	0.00295979	0.0021486
681	M938T47_3	0.000737732	0.000831507	0.000666757	0.000657555	0.000752941	0.000895131	0.000507983	0.000922308	0.000493455	0.000324593	0.000624788	0.000392877	0.00102092	0.00133717	0.00068124
682	M914T47_2	0.00335638	0.00370693	0.00259443	0.000843057	0.00262951	0.00248538	0.00166308	0.0015008	0.00151958	0.00196836	0.00185269	0.00153041	0.00331929	0.00317272	0.00208425
683	M915T47	0.0225574	0.024491	0.0207299	0.00164176	0.00257792	0.00262534	0.00422564	0.0024977	0.00607702	0.0123091	0.0179013	0.000945486	0.00307411	0.0035748	0.00180709
684	M881T47_2	0.000802883	0.000666546	0.000604261	0.000380088	0.000474288	0.00063778	0.000313459	0.000292482	0.000227457	0.000363841	0.000465622	0.000374068	0.000919429	0.000566898	0.000397942
685	M688T47_2	0.00137906	0.00213349	0.00131535	0.000716273	0.000340371	0.00108192	0.000647294	0.000667894	0.000788676	0.00108957	0.00134994	0.000806092	0.00123045	0.00109721	0.000931718
686	M675T47_1	0.00233726	0.00280853	0.00250033	0.0027522	0.00337308	0.00278408	0.00167231	0.00268451	0.00161529	0.00174425	0.00212277	0.00152284	0.00410951	0.00362395	0.00245428
687	M393T47_2	0.00516959	0.00713339	0.00599311	0.00318744	0.00144622	0.00365389	0.0022025	0.00241064	0.00238251	0.00279066	0.0040783	0.00234419	0.00538762	0.00470354	0.00292195
688	M364T47_2	0.00132379	0.00140698	0.000921218	0.000667035	0.00118811	0.00109209	0.000449348	0.00106129	0.000945787	0.000784225	0.000724486	0.000735288	0.00152321	0.00103293	0.00100708
689	M955T47_1	0.0308485	0.0339778	0.0221025	0.034698	0.0294267	0.0244993	0.0177122	0.0342247	0.0167608	0.0201908	0.0219736	0.0171187	0.0397095	0.036921	0.0246472
690	M531T47	0.142819	0.155127	0.113736	0.154336	0.109413	0.107149	0.0671022	0.128809	0.0699281	0.0905786	0.0981524	0.0760681	0.155872	0.140683	0.0933481
691	M483T47_3	0.00441782	0.00564728	0.0039846	0.00447901	0.00229066	0.00337692	0.00163923	0.00256392	0.00203763	0.00176296	0.0031504	0.00286135	0.00448551	0.0037357	0.0020204
692	M819T47_1	0.0452067	0.045206	0.0317967	0.0823519	0.0469935	0.0352016	0.025577	0.0691291	0.0249583	0.0283914	0.0276606	0.0228849	0.0606002	0.0547379	0.0356133
693	M395T47	0.248499	0.279929	0.206271	0.339035	0.190905	0.184768	0.120551	0.263702	0.124622	0.156863	0.174104	0.132554	0.273504	0.249681	0.168746
694	M327T47	0.0742941	0.0813274	0.0597247	0.103559	0.0547733	0.0541087	0.0357845	0.0771066	0.0352802	0.0452406	0.0525643	0.0397633	0.0781666	0.0719964	0.0494047
695	M259T47	0.712686	0.797848	0.589554	1.04708	0.5637	0.53455	0.355536	0.720237	0.349486	0.464037	0.495507	0.389989	0.787776	0.71107	0.481652
696	M777T47_1	0.0163988	0.0178994	0.0131068	0.0104516	0.0142992	0.0141348	0.00838712	0.0132834	0.00940346	0.0107474	0.010873	0.00897912	0.0196872	0.0180273	0.0118628
697	M743T47_1	0.0130147	0.0131932	0.00865994	0.00850603	0.0101751	0.0100531	0.00632961	0.0104849	0.00589948	0.00734304	0.007681	0.00558873	0.0153101	0.0127279	0.00891528
698	M887T47_1	0.0394194	0.0392582	0.0310811	0.0568911	0.0400036	0.0303601	0.0225174	0.05241	0.0215747	0.0246077	0.024934	0.021525	0.0520167	0.0493925	0.0330253
699	M636T47_2	0.0294536	0.0338486	0.0276355	0.00290421	0.00899359	0.00097389	0.00743283	0.00435272	0.0112039	0.0156906	0.0240946	0.000340058	0.000941697	0.0195489	0.000482058
700	M258T47_2	0.00269377	0.00189086	0.00138652	0.00420037	0.00208577	0.00245822	0.00152463	0.00235904	0.000585021	0.00191013	0.00214087	0.00148937	0.00319733	0.00328858	0.00217021
701	M127T47	0.00104626	0.00173008	0.0010374	0.00262561	0.00101624	0.00116023	0.000528993	0.00147266	0.000576056	0.000878885	0.00104961	0.000571797	0.00129666	0.000674914	0.000404102
702	M615T47_2	0.00340365	0.00406274	0.00318011	0.00162485	0.00152253	0.00216766	0.00145458	0.00130343	0.00139852	0.00193193	0.00265513	0.00182361	0.00268477	0.00267559	0.00157384
703	M932T47_2	0.000867859	0.00114508	0.00095046	0.00056805	0.00135133	0.000934902	0.000659354	0.000976248	0.000713364	0.000710067	0.000589612	0.00065474	0.00164808	0.00115342	0.00108556
704	M949T47_2	0.00282849	0.0024618	0.00175139	0.000821061	0.00190038	0.00210466	0.00120201	0.000822968	0.00108129	0.00137428	0.00157727	0.00121443	0.0027695	0.00268705	0.00189663
705	M168T47_1	0.00826628	0.008409	0.00713178	0.0134729	0.00446454	0.00611154	0.00397927	0.00726469	0.00323358	0.00503984	0.00568508	0.00366757	0.00700168	0.00750876	0.00484865
706	M751T47_2	0.00114733	0.00178796	0.00148987	0.00244685	0.00163604	0.00120999	0.00102744	0.00215406	0.000797274	0.00082872	0.000829679	0.000689893	0.00167679	0.00207855	0.00120391
707	M152T47	0.0511206	0.0661784	0.046965	0.0270125	0.0249687	0.0367054	0.0208697	0.0196559	0.0226	0.031034	0.0378279	0.0270742	0.0443072	0.0407417	0.0275341
708	M295T47_2	0.0126787	0.015823	0.0114459	0.0160249	0.00936731	0.00997099	0.00646333	0.0113373	0.00604938	0.00813892	0.0101438	0.00716408	0.013273	0.0123087	0.00894563
709	M751T47_1	0.0473061	0.0505461	0.0350238	0.113814	0.0525851	0.0372518	0.0302753	0.0818147	0.0262204	0.0303947	0.0295311	0.0240177	0.0576735	0.0559879	0.0391161
710	M130T47	0.197301	0.265234	0.179938	0.163566	0.115941	0.156674	0.104175	0.11313	0.10803	0.139547	0.162745	0.119567	0.188755	0.182421	0.120244
711	M683T47	0.0409206	0.0408107	0.0288783	0.114236	0.0435664	0.030385	0.0241765	0.0755232	0.0210919	0.0252126	0.0246904	0.0201514	0.050756	0.0474066	0.0305134
712	M615T47_1	0.0409168	0.0420968	0.0314201	0.138003	0.0481614	0.0326238	0.0255927	0.0861477	0.0229648	0.0268271	0.0260572	0.0210688	0.0522159	0.0476204	0.0349384
713	M547T47	0.036385	0.041983	0.0279752	0.147451	0.0453106	0.0310944	0.0253511	0.08602	0.0223373	0.0264295	0.0240944	0.0202212	0.0480376	0.047185	0.0309601
714	M479T47	0.0717216	0.0730757	0.0553421	0.315109	0.0878645	0.0560622	0.048098	0.179649	0.0407796	0.0504655	0.0452257	0.0375854	0.0904598	0.0873331	0.0595012
715	M275T47	0.159108	0.169424	0.117869	0.820091	0.189829	0.123459	0.103675	0.401229	0.0873543	0.10304	0.097718	0.0822302	0.208912	0.192758	0.130891
716	M411T47	0.0533987	0.0563797	0.0373291	0.258287	0.0632199	0.042314	0.0340814	0.136458	0.0293123	0.0371715	0.0350074	0.0277608	0.0678088	0.0641922	0.042096
717	M989T47_1	0.0112719	0.0112757	0.00860044	0.00531329	0.0109084	0.00882385	0.005975	0.00946919	0.00572006	0.0075574	0.00704659	0.0056182	0.0142556	0.0129669	0.00900683
718	M853T47_2	0.0100181	0.0105741	0.00846363	0.0126616	0.0118427	0.00840571	0.00650758	0.013117	0.00558285	0.00713864	0.00602615	0.0057678	0.0149941	0.0152493	0.0089429
719	M785T47_2	0.00831375	0.00893786	0.00642483	0.0119914	0.0111558	0.00629584	0.00554653	0.0134535	0.00469717	0.00655388	0.00571444	0.00499775	0.0114672	0.0121192	0.00682272
720	M545T47_1	0.00210165	0.0031378	0.000989808	0.00089182	0.000644698	0.000457038	0.000433642	0.000657101	0.000933525	0.00040411	0.000506259	0.00142581	0.00076358	0.000523908	0.00108122
721	M756T47_2	0.000751889	0.00100912	0.00112527	0.000445467	0.000578123	0.00103741	0.000792425	0.000656614	0.000710383	0.000604818	0.00129588	0.000537072	0.000990954	0.00086012	0.000551187
722	M868T47_2	0.000801212	0.000943469	0.000865525	0.000403842	0.000498553	0.000584084	0.000383003	0.000293443	0.000346633	0.000502296	0.000585327	0.000367707	0.000742793	0.000643038	0.00048961
723	M191T47_1	0.10115	0.112793	0.0793461	0.254688	0.0911007	0.0772735	0.0547487	0.147857	0.0538198	0.0647487	0.0728828	0.0567697	0.114484	0.111599	0.0721797
724	M557T47	0.00793577	0.00840777	0.00726986	0.00896479	0.00444272	0.00409877	0.00348135	0.00550929	0.00330545	0.00439486	0.0050629	0.00367847	0.00747994	0.00658964	0.00394812
725	M193T47	0.0147696	0.0175197	0.0121757	0.0380001	0.012795	0.0108151	0.00802679	0.0204184	0.00814631	0.0100384	0.0101662	0.00794417	0.0170074	0.016384	0.0107406
726	M819T47_3	0.00289655	0.00279002	0.00182356	0.00408831	0.00321049	0.00210862	0.00180939	0.00430906	0.00161484	0.00185047	0.00173728	0.00147705	0.00396529	0.00325088	0.0028492
727	M895T47_1	0.0041001	0.00534498	0.00334625	0.0129796	0.00507766	0.00363878	0.003541	0.0112912	0.00263223	0.00369154	0.00102775	0.00262853	0.00801822	0.0072684	0.00479247
728	M943T47_2	0.000707785	0.000439365	0.000453306	0.00107328	0.00100408	0.000500648	0.000571458	0.000828901	0.000238776	0.000487846	0.000400388	0.000372892	0.000884604	0.000785236	0.000535447
729	M107T47_1	0.000709685	0.00155488	0.000839236	0.000804465	0.000538216	0.000663177	0.000484331	0.00063365	0.000592688	0.000650101	0.000972688	0.00072302	0.00115389	0.000904919	0.000471093
730	M950T47_3	0.0012433	0.00104619	0.000947913	0.000419799	0.00074697	0.000821191	0.000419272	0.000404243	0.000385498	0.000376425	0.000784625	0.000551692	0.00102047	0.00115996	0.000700247
731	M551T47_3	0.00244915	0.00363094	0.00187514	0.00118851	0.000999171	0.00225818	0.00102259	0.000808367	0.00126253	0.00183257	0.00189199	0.00190619	0.00262879	0.00182638	0.00162837
732	M345T47_1	0.00513303	0.0055069	0.00328992	0.0220116	0.00553785	0.00346156	0.00277677	0.0115945	0.00269966	0.00292712	0.00311598	0.00257721	0.00632454	0.00615134	0.00394608
733	M707T47	0.00135025	0.00159686	0.000916416	0.00131724	0.000730132	0.000746259	0.000529578	0.000899691	0.00067344	0.000602633	0.000985846	0.000567708	0.0015877	0.00104211	0.000781268
734	M273T47	0.00121542	0.00191777	0.00428439	0.00148556	0.000532917	0.00348558	0.000654538	0.00236088	0.000733609	0.00110486	0.000746469	0.000932405	0.00144425	0.00384195	0.00069923
735	M597T47_2	0.0008914	0.00125271	0.000968847	0.00108175	0.000470498	0.000664169	0.000631065	0.000584547	0.000571184	0.000666755	0.000571245	0.000610555	0.00127363	0.000979368	0.000910539
736	M207T47	0.0173793	0.0146613	0.0126751	0.141742	0.0226561	0.0144904	0.0118939	0.0588038	0.00975943	0.0114965	0.0103948	0.00895898	0.0238103	0.0240841	0.0148369
737	M123T47	0.152673	0.16851	0.122918	0.399231	0.135448	0.116875	0.0784319	0.2321	0.0790294	0.101445	0.107266	0.0811665	0.172143	0.16214	0.116038
738	M705T47_2	0.00185516	0.00219877	0.00153108	0.00160344	0.00118284	0.00120708	0.00100876	0.00148605	0.000925897	0.00135073	0.00166213	0.00107332	0.0020141	0.00181601	0.00127861
739	M904T47_3	0.00103397	0.00105182	0.00115826	0.000294999	0.000993293	0.000731679	0.000528394	0.000560216	0.00078877	0.000720328	0.000560421	0.000601498	0.00152261	0.000974964	0.00102891
740	M365T47_2	0.00287916	0.00479073	0.00143814	0.00373198	0.00316073	0.00282998	0.00104185	0.0030307	0.00223021	0.00307146	0.00257295	0.00282239	0.0039463	0.00355361	0.0025704
741	M477T47_1	0.00140085	0.0015742	0.00132845	0.00151475	0.00104531	0.00105441	0.000790091	0.0013692	0.000565188	0.000808922	0.00223184	0.000859929	0.00155635	0.00120659	0.00105594
742	M343T47	0.0198921	0.0210919	0.0157502	0.0947848	0.0247347	0.0161089	0.013497	0.0486067	0.0113203	0.0131162	0.0119033	0.010088	0.0270093	0.0241274	0.015145
743	M341T47	0.00136977	0.00366971	0.00371767	0.00248254	0.000563859	0.0029755	0.000896358	0.00198699	0.000386658	0.00153375	0.00145909	0.00158021	0.00135329	0.000862856	0.000681627
744	M647T47_2	0.000845879	0.00116147	0.000656625	0.00158088	0.000621288	0.000782733	0.000473121	0.000709263	0.000600051	0.000605015	0.00068428	0.000599509	0.000853617	0.000964988	0.000591543
745	M960T47_2	0.000833776	0.0012704	0.000483949	0.00118	0.00114159	0.000883384	0.00072485	0.00119335	0.000478682	0.000546006	0.000703705	0.000495442	0.00165241	0.00151314	0.00132678
746	M565T47_2	0.000731714	0.000934894	0.00063886	0.000662696	0.000538736	0.000761836	0.00052683	0.00107967	0.000395846	0.000668308	0.000710865	0.000441481	0.000800977	0.000764154	0.000524424
747	M274T47	0.0020455	0.00399758	0.00284485	0.0028997	0.00165453	0.000608655	0.00117124	0.00229396	0.000593646	0.000389652	0.000617664	0.00163218	0.00137516	0.000862606	0.00211661
748	M144T47	0.00362517	0.00853599	0.00450258	0.00620657	0.00378833	0.00544835	0.00346312	0.00305961	0.00392952	0.00353597	0.00532434	0.00426642	0.00641839	0.0065457	0.00430899
749	M665T47_1	0.000788195	0.000866373	0.000675809	0.00433372	0.000673759	0.000525692	0.000339788	0.00120078	0.000360793	0.00044096	0.00055259	0.000461015	0.000803127	0.000769395	0.000496108
750	M529T47_2	0.0010709	0.000951998	0.000493305	0.000868458	0.000364214	0.00043054	0.00038068	0.00064255	0.000414179	0.00040027	0.000615713	0.000439122	0.000807419	0.000638282	0.000470036
751	M189T47_2	1.98539	2.46097	1.83597	1.67355	1.12066	1.55333	0.951306	1.0217	1.00624	1.24944	1.48333	1.18087	1.88147	1.76815	1.17701
752	M631T47_1	0.00790552	0.00735051	0.00486079	0.0841491	0.0124972	0.00625946	0.00625689	0.0371169	0.00453893	0.00477152	0.00355778	0.00344801	0.0114106	0.0117399	0.00638806
753	M977T47_2	0.00245882	0.0020055	0.00174068	0.00135382	0.0020156	0.00151855	0.00124241	0.00166214	0.00083182	0.00154667	0.00143951	0.00112543	0.00319773	0.0024258	0.00164698
754	M228T47_2	0.0539825	0.0645189	0.051492	0.000405361	0.00104743	0.000704251	0.00025119	0.000538777	0.000495135	0.000472419	0.0433195	0.000549972	0.000722957	0.0013016	0.0271069
755	M681T47	0.000811243	0.000768421	0.00077462	0.000470983	0.000595103	0.000648325	0.000413751	0.000697902	0.000485671	0.000379372	0.000630765	0.000400137	0.000575717	0.000688045	0.000436757
756	M881T47_1	0.00271879	0.0297459	0.0223812	0.00140464	0.00440167	0.0142766	0.00134638	0.00139973	0.00136315	0.00141193	0.0203469	0.00172041	0.0031383	0.0026297	0.00188277
757	M903T47_2	0.00161069	0.0023284	0.00143803	0.000784381	0.000722669	0.00127617	0.000970542	0.000804784	0.000959704	0.00116377	0.00138597	0.000604707	0.00177705	0.001358	0.00120562
758	M558T47	0.00424618	0.00437488	0.00323055	0.00395558	0.00225831	0.00240633	0.00175469	0.00265892	0.00168392	0.00246113	0.00252438	0.00190169	0.00341435	0.00317321	0.00217341
759	M801T47_1	0.00215657	0.00151786	0.00187725	0.0148635	0.0029509	0.00191352	0.00133196	0.00852255	0.000846163	0.00107768	0.000963869	0.00136679	0.00251949	0.00286504	0.00172685
760	M937T47_4	0.000736687	0.00135301	0.000615432	0.00112561	0.00124709	0.000407118	0.000654076	0.000904474	0.000543969	0.00047229	0.000401663	0.000480386	0.00125661	0.000880754	0.000534542
761	M427T47	0.00641135	0.00559684	0.00369574	0.0917571	0.00982524	0.0044885	0.00429702	0.0331291	0.00332543	0.00335401	0.0033117	0.00272089	0.00893807	0.00831796	0.00602269
762	M971T47_1	0.0078163	0.00836054	0.00543519	0.0365048	0.0134464	0.00672109	0.00649447	0.0252479	0.00473999	0.00548902	0.00506554	0.0043196	0.0124145	0.0126291	0.00805177
763	M929T47_1	0.00465589	0.00550365	0.00385572	0.0123877	0.00724542	0.00428552	0.00356288	0.011578	0.00282323	0.00408622	0.00301923	0.00281793	0.00814844	0.00716661	0.00446195
764	M861T47_1	0.00543144	0.00357372	0.00348262	0.0154937	0.00759172	0.00408049	0.00344713	0.0131172	0.00274305	0.00291792	0.00295324	0.00199189	0.0075148	0.00722835	0.00481659
765	M827T47_1	0.00413034	0.00199878	0.00306435	0.0160996	0.00702559	0.00300677	0.00273261	0.0130505	0.00256541	0.00249118	0.00195954	0.00195396	0.00631114	0.00556834	0.00378169
766	M291T47	0.00782991	0.00795488	0.00500521	0.145839	0.0145218	0.00569343	0.00664342	0.0500393	0.00484699	0.00625369	0.00532717	0.00426575	0.0131646	0.0122643	0.00845517
767	M835T47_1	0.00973688	0.010979	0.0075727	0.0711821	0.0166146	0.00780642	0.00763977	0.0395518	0.00575445	0.00705491	0.00566993	0.00522391	0.0159668	0.0146976	0.00954924
768	M963T47_1	0.00497165	0.00522767	0.0032954	0.00945135	0.00824745	0.00439728	0.0038207	0.0102021	0.00260412	0.00377054	0.00331807	0.00210291	0.00802141	0.006965	0.00493445
769	M793T47_1	0.00362953	0.00380348	0.00254991	0.0140591	0.00647766	0.00302086	0.00346215	0.0111725	0.00190331	0.00275435	0.0020274	0.00171047	0.0048163	0.00594205	0.00380562
770	M257T47_1	0.001664	0.0028506	0.000964551	0.00246824	0.00181519	0.00102776	0.00168171	0.00154052	0.000969193	0.00106771	0.00114175	0.0010963	0.00319922	0.00149437	0.00100829
771	M909T47_2	0.00124434	0.0012149	0.000578306	0.000603682	0.000746742	0.000779222	0.00056229	0.000758717	0.00053931	0.000508799	0.00111634	0.000614809	0.0017161	0.00100652	0.000759073
772	M983T47_1	0.000865303	0.00258866	0.00139512	0.00206015	0.00280119	0.00153598	0.00137099	0.00250217	0.00164908	0.000146114	0.000594295	0.00042897	0.00376854	0.00382168	4.77224e-05
773	M568T47_2	0.000782715	0.0406725	0.0328886	0.00356614	0.000764361	0.000619068	0.000283473	0.000792626	0.000908727	0.000691803	0.027035	0.000654595	0.0247939	0.000995934	0.000621449
774	M579T47_2	0.000845502	0.000859506	0.000931115	0.00269219	0.000559969	0.000710656	0.000690811	0.00187228	0.000621518	0.000687814	0.000588755	0.000480788	0.00130585	0.00117721	0.000691352
775	M786T47_2	0.00485038	0.00461924	0.00120656	0.00761288	0.00571947	0.0034767	0.00309738	0.00743267	0.00308865	0.00337271	0.00291238	0.00255891	0.00104415	0.00661749	0.000502016
776	M495T47_1	0.0104627	0.010487	0.00688472	0.145404	0.0165719	0.00877045	0.00844757	0.058586	0.00587304	0.00650455	0.00583702	0.00557929	0.014812	0.0140059	0.00990241
777	M563T47_1	0.00678848	0.00645305	0.00393181	0.0838997	0.0118421	0.00525979	0.00544535	0.0353185	0.00401514	0.00454992	0.00403814	0.00338576	0.01063	0.00997606	0.00619576
778	M767T47_1	0.00915636	0.00960783	0.0067859	0.0837546	0.0161336	0.00830183	0.00815467	0.0430379	0.00573302	0.00722449	0.00608207	0.00512104	0.0156248	0.0149169	0.00977124
779	M759T47_1	0.00186518	0.00220126	0.00175883	0.0113093	0.0041534	0.00198484	0.00161713	0.00843648	0.0013019	0.00120035	0.00103721	0.000914832	0.00288139	0.0031776	0.00231185
780	M903T47_1	0.00857133	0.00930305	0.00583459	0.0521924	0.0147627	0.00702585	0.00691134	0.0322563	0.00540694	0.00658194	0.00536555	0.00492566	0.0144409	0.0141295	0.0095071
781	M783T47	0.0015717	0.00126944	0.000998183	0.0449424	0.00364856	0.00136385	0.0018159	0.0151054	0.0012448	0.00154697	0.00111076	0.000797229	0.00316506	0.00240178	0.00192989
782	M429T47_1	0.00177497	0.00177082	0.00110491	0.0271956	0.0029663	0.00148746	0.00172783	0.0109568	0.000986907	0.00106759	0.000895225	0.000926969	0.0024937	0.00278055	0.00191261
783	M937T47_1	0.00162966	0.00190889	0.00146765	0.0130809	0.00422354	0.00167691	0.00201797	0.0104472	0.00149936	0.00158461	0.00147455	0.00130178	0.0035906	0.00316094	0.00214592
784	M813T47_3	0.00897963	0.0120775	0.00906594	0.00136031	0.000593217	0.000680763	0.000309085	0.0010455	0.00303348	0.00507946	0.00763075	0.000466221	0.00132871	0.00534103	0.00338736
785	M677T47_3	0.00149608	0.00211676	0.0164317	0.00148222	0.000809694	0.0111181	0.00383508	0.00149489	0.00632252	0.00689928	0.00191873	0.00111213	0.000781465	0.0092117	0.00666893
786	M189T47_1	0.00823249	0.0108514	0.00565874	0.00602079	0.00491317	0.00558396	0.00314193	0.00378293	0.00323761	0.00432922	0.00675789	0.00292336	0.00846989	0.00603922	0.0052338
787	M699T47_1	0.00809494	0.00766412	0.00515138	0.0757426	0.0130057	0.00645019	0.00575615	0.0369465	0.0047971	0.00497449	0.00456614	0.00380247	0.0120654	0.0112206	0.00820102
788	M725T47	0.0012172	0.00179287	0.00111119	0.00821974	0.00274675	0.00121498	0.00073525	0.00537657	0.000872838	0.000994871	0.0011057	0.000611331	0.00212832	0.00240348	0.00152909
789	M733T47_1	0.0018398	0.00211822	0.00174152	0.00764914	0.00131371	0.0014501	0.000628604	0.00322709	0.000367201	0.00148766	0.000878501	0.000921388	0.00139085	0.000931445	0.000837631
790	M785T47_1	0.000818181	0.000499696	0.00046338	0.0155928	0.00150999	0.000645681	0.000728257	0.00532792	0.000422909	0.000549126	0.000393588	0.000329715	0.00125685	0.00119465	0.000711662
791	M987T47_1	0.00162081	0.00181418	0.00113642	0.0289892	0.00361575	0.00123478	0.00150901	0.0135494	0.0010139	0.00117489	0.000857905	0.000617936	0.00257968	0.00252511	0.00180369
792	M511T47	0.00094119	0.000902909	0.000998046	0.0361702	0.00190123	0.000849066	0.000947529	0.0100112	0.00045046	0.00068751	0.000571264	0.000313246	0.00177607	0.00105353	0.00101629
793	M293T47_1	0.00284889	0.00272937	0.00151813	0.0427814	0.00418508	0.00190447	0.00261863	0.014248	0.00164108	0.00159861	0.0013576	0.00135382	0.0040346	0.00290329	0.00232154
794	M851T47	0.00166295	0.00166608	0.00141935	0.0422218	0.00402868	0.0013527	0.00173656	0.0157035	0.00132539	0.00129847	0.000899026	0.000895855	0.00340662	0.00293459	0.00210111
795	M837T47_1	0.00253718	0.00375694	0.000913664	0.0216299	0.00407053	0.00216844	0.00214292	0.0122435	0.00197712	0.000942519	0.001914	0.00157899	0.00509862	0.0043327	0.00293626
796	M836T47_1	0.00287139	0.00261602	0.00168023	0.0187479	0.00425207	0.00220893	0.00153414	0.0107613	0.00135617	0.00181363	0.00144011	0.00152747	0.00297619	0.00324945	0.000523061
797	M919T47_1	0.0016592	0.00133713	0.00102884	0.0351762	0.00390468	0.00149842	0.00155656	0.0150596	0.00111264	0.00126708	0.000938982	0.000901139	0.00281752	0.00280973	0.00192707
798	M997T47_1	0.00425227	0.00468428	0.00437243	0.00865727	0.00725428	0.00394429	0.00337695	0.00980795	0.00301067	0.00381667	0.00327226	0.00298723	0.00900751	0.00735989	0.00456161
799	M647T47_1	0.00176896	0.00166547	0.000616348	0.0336367	0.00231236	0.00107128	0.00102931	0.00981653	0.000627124	0.0012413	0.000465694	0.000590472	0.00174816	0.0018469	0.00110593
800	M715T47	0.00138617	0.0013713	0.000782657	0.0348319	0.00282514	0.00118707	0.00138301	0.0115515	0.000910906	0.000528288	0.000687795	0.00052299	0.00241944	0.00168429	0.00129776
801	M717T47_2	0.000344442	0.000594846	0.000286389	0.0136671	0.00117729	0.000485484	0.000534117	0.00499732	0.000398319	0.000339312	0.000301034	0.000236439	0.000983141	0.000852413	0.000423033
802	M912T47_1	0.000692397	0.000398112	0.000272844	0.0105171	0.0014376	0.000580949	0.000577672	0.00568361	0.000296976	0.000372209	0.00018235	0.000336669	0.00103326	0.00095373	0.000732915
803	M477T47_2	0.000356855	0.000418381	0.000350557	0.00128522	0.000630725	0.000307794	0.00029965	0.00089485	0.000235413	0.000270823	0.00030943	0.000197033	0.000368943	0.000547396	0.000275556
804	M844T47	0.000288587	0.000217715	8.96539e-05	0.0116723	0.00121803	0.000394964	0.000423449	0.00489887	0.000253645	0.00032177	0.000171716	0.000153992	0.000860051	0.000678273	0.00039105
805	M853T47_1	0.000745804	0.000847254	0.00047849	0.0146783	0.00147235	0.000750586	0.000872675	0.00645394	0.000317459	0.000701143	0.000458194	0.000405872	0.00119238	0.00091873	0.000898966
806	M649T47_1	0.00248565	0.00333937	0.00240384	0.0130059	0.000926705	0.00172738	0.000443373	0.004144	0.0011195	0.00160253	0.00198529	0.00129336	0.00105869	0.00223873	0.000493831
807	M579T47_1	0.000555603	0.00173474	0.0012891	0.0268506	0.00173629	0.00119004	0.00110744	0.00767524	0.000823553	0.000789633	0.00101266	0.000800618	0.00156748	0.00101473	0.00108677
808	M359T47_1	0.00194476	0.00242108	0.00114659	0.0333019	0.00328094	0.00181517	0.00171737	0.0128406	0.00116974	0.0012481	0.00159119	0.000905396	0.00334097	0.00309663	0.00220173
809	M946T47_1	0.000991694	0.000819711	0.000469424	0.0102822	0.00177222	0.000518112	0.000940261	0.00622321	0.000424296	0.000408005	0.000475195	0.00026734	0.00128325	0.00136947	0.000833578
810	M814T47_2	0.00729551	0.00860107	0.00709575	0.00111505	0.00152936	0.00477605	0.00143356	0.00104445	0.00241413	0.00378276	0.00591742	0.00414052	0.00415262	0.000575473	0.000367975
811	M966T47_2	0.000694457	0.000978397	0.000437118	0.000682735	0.00130775	0.000629136	0.000503264	0.00112861	0.00030929	0.000604253	0.000550122	0.000383605	0.000722693	0.000989686	0.00061678
812	M877T47_1	0.00049546	0.000435596	0.000270852	0.0143965	0.00221445	0.000528418	0.00062939	0.00664331	0.000435666	0.000278868	0.000367186	0.000195095	0.00143048	0.00126752	0.000585941
813	M869T47_1	0.00226127	0.0015004	0.000714209	0.0158626	0.00388206	0.00129752	0.00168893	0.0107213	0.00114382	0.00105313	0.000252474	0.000876262	0.00315799	0.00326947	0.00211575
814	M581T47_1	0.000594513	0.00118563	0.000794797	0.00977598	0.000504706	0.00051657	0.000708121	0.00289692	0.000393789	0.000339348	0.000737871	0.000361006	0.000611357	0.000828783	0.000305148
815	M443T47	0.000418113	0.000251889	0.00029375	0.0145421	0.000751106	0.000371258	0.000250256	0.00417675	0.000239802	0.000284526	0.000306042	0.000253471	0.000498104	0.000710041	0.000298318
816	M979T47_4	0.000334857	0.000553519	0.00052635	0.00383306	0.000644996	0.000360352	0.000411064	0.0019772	0.000220632	0.000260493	0.000233272	0.000167235	0.000795261	0.000556316	0.000310195
817	M704T47_2	0.0355088	0.044466	0.0358402	0.00291868	0.000452018	0.000627481	0.00900861	0.000425991	0.000640308	0.0206135	0.0299095	0.000418073	0.000705932	0.0219336	0.000584031
818	M971T47_2	0.00159514	0.00201583	0.00131257	0.000503519	0.00053905	0.00111575	0.000956642	0.000617254	0.000441385	0.000771507	0.00128193	0.000820487	0.000940715	0.00123392	0.00068003
819	M243T47_2	0.0166725	0.0103078	0.00842305	0.0142552	0.00467243	0.00696268	0.00482086	0.00885794	0.00484088	0.00562202	0.00699193	0.0055214	0.00859644	0.00746592	0.00524983
820	M361T47	0.000596904	0.00081924	0.000373728	0.00957622	0.00115536	0.000471389	0.000638081	0.00359574	0.000379993	0.000382918	0.000422983	0.000241733	0.00110842	0.000924746	0.000642563
821	M416T47	0.00133355	0.000932822	0.000768475	0.000625737	0.000815458	0.0012135	0.000501235	0.000436357	0.000645676	0.000793465	0.000892525	0.000836055	0.00105941	0.00128491	0.000638291
822	M965T47_3	0.000686279	0.00126801	0.000383511	0.00140842	0.000818345	0.000646946	0.00048384	0.00152954	0.000492379	0.000314488	0.000633251	0.00035188	0.00131132	0.0010348	0.000733727
823	M909T48	0.00176951	0.00239054	0.00223219	0.000499458	0.000522933	0.00136493	0.000941407	0.000549332	0.00114634	0.00177115	0.00137543	0.000981274	0.00160985	0.00145271	0.000659931
824	M619T48	0.00111872	0.00167371	0.000991875	0.000598819	0.000551675	0.000791954	0.000422457	0.000527186	0.000551092	0.000433403	0.000548714	0.000712986	0.000912653	0.000916862	0.000367991
825	M969T48	0.00137291	0.00208063	0.000966672	0.000831365	0.000543684	0.000717913	0.000626701	0.000329775	0.000579873	0.00112584	0.00150295	0.000528696	0.000918866	0.00126796	0.000618373
826	M773T48	0.00234049	0.00244056	0.00163062	0.000251867	0.000546932	0.00139626	0.00107542	0.000297659	0.00157172	0.00190783	0.00262423	0.00118099	0.00130483	0.00113471	0.00124079
827	M705T48	0.00154078	0.00198217	0.00148304	0.000188828	0.000401652	0.00122346	0.000864811	0.000256813	0.00111255	0.00142362	0.00187503	0.000666243	0.00154503	0.000889617	0.000311786
828	M833T48	0.00137672	0.00235269	0.00204886	0.000132923	0.000285795	0.000974878	0.000642449	9.1213e-05	0.00104503	0.0010501	0.00170838	0.00102881	0.00105676	0.00145822	0.000518896
829	M807T48_1	0.000864987	0.00161539	0.000820299	0.00054081	0.000712557	0.00100251	0.000562441	0.000535502	0.000666326	0.000504197	0.000693415	0.00065118	0.000957953	0.00112124	0.000744382
830	M901T48	0.00133261	0.00185196	0.001334	0.000453979	0.000581744	0.00101846	0.000668194	0.000381911	0.000744024	0.00102836	0.00151229	0.000855133	0.000902307	0.000946558	0.00070931
831	M739T48_2	0.00111764	0.00241942	0.00215915	0.000207468	0.000508108	0.00130493	0.000707319	0.000323989	0.000974102	0.00187572	0.00147653	0.0012205	0.00143526	0.00204466	0.00112991
832	M828T48	0.00293328	0.00470095	0.00339374	0.000618686	0.000568355	0.00259357	0.00210066	0.00165476	0.0023707	0.0033499	0.0037686	0.00186451	0.00326018	0.00307922	0.00237855
833	M993T48_2	0.000735089	0.000582896	0.000526062	0.00149513	0.000865143	0.000518641	0.000469188	0.0019322	0.000242128	0.000451061	0.000422983	0.000406616	0.000757605	0.000761024	0.00036805
834	M745T48	0.00155896	0.00210028	0.00174737	0.000979867	0.000771753	0.00141486	0.000549634	0.000760508	0.00128477	0.00126287	0.00177729	0.000693478	0.00195935	0.00163592	0.000966504
835	M919T48	0.00214067	0.00236961	0.0014729	0.000850389	0.00034979	0.00145329	0.00103359	0.00109062	0.00113272	0.000556503	0.00122095	0.000670958	0.00144425	0.00188648	0.000964378
836	M841T48	0.00190167	0.00281503	0.00167355	0.000762607	0.000512892	0.00133285	0.000745527	0.000473202	0.00161306	0.00205654	0.00274859	0.00127627	0.00235865	0.00167993	0.00113256
837	M948T48	0.00133291	0.00213446	0.00154622	0.000383185	0.000417327	0.000934441	0.000688527	0.000350442	0.000377891	0.00118345	0.00174699	0.00113511	0.00146763	0.00103643	0.00100412
838	M799T48	0.00157935	0.00225312	0.00169387	0.000238264	0.000502605	0.00110333	0.000493042	0.000410782	0.00090119	0.00154547	0.00175704	0.0011389	0.00144731	0.00105713	0.000709456
839	M857T48	0.00141604	0.0028043	0.00159524	0.000462086	0.000728776	0.0013581	0.00104527	0.00055166	0.00117109	0.00145062	0.00193457	0.00101914	0.00178138	0.00150867	0.00114635
840	M825T48_3	0.00111212	0.00129793	0.000854063	0.000239366	0.000431729	0.000676758	0.00040515	0.000232949	0.000498552	0.000638699	0.000798287	0.000508371	0.000886768	0.000962636	0.000422586
841	M697T48	0.00105013	0.00152821	0.00125419	0.000205847	0.00027706	0.00084932	0.000581977	0.000174776	0.000430287	0.00109349	0.00158065	0.000589328	0.000836137	0.000780277	0.000482133
842	M964T48	0.00131896	0.00220316	0.00146571	0.000385761	0.000687684	0.00133978	0.00110851	0.000728826	0.000974323	0.00136829	0.00162163	0.000967414	0.00166913	0.00158342	0.000930945
843	M935T48	0.00128088	0.00195681	0.00133425	0.000607817	0.000430433	0.000925018	0.000430476	0.000398298	0.000776696	0.000968906	0.00173001	0.000661677	0.00104787	0.00108699	0.000621449
844	M867T48	0.00129741	0.00183316	0.0012825	0.00013453	0.000168215	0.000985867	0.000497728	0.000178342	0.000799913	0.00123365	0.00146975	0.000847055	0.00139827	0.000924348	0.000584427
845	M559T48	0.011033	0.0151462	0.000884524	0.0104453	0.000380169	0.00897148	0.00716391	0.00490522	0.000472123	0.00605776	0.00402281	0.00622411	0.012072	0.00996159	0.00709319
846	M757T48_2	0.00101858	0.000913146	0.00123376	0.000191593	0.000247867	0.000683719	0.000389767	0.000261804	0.000485147	0.000821471	0.00113233	0.000461857	0.00113765	0.000827307	0.000471396
847	M993T48_1	0.00159499	0.00234731	0.00155177	0.00111284	0.000666869	0.00100985	0.000781726	0.000416161	0.00102857	0.0015393	0.00185866	0.00101754	0.00191521	0.00144155	0.000928746
848	M875T48	0.00170095	0.00315556	0.00190528	0.000708175	0.000583958	0.00123104	0.000723627	0.000489156	0.00137485	0.00159614	0.00241508	0.00112572	0.00173864	0.00184119	0.00118117
849	M985T48	0.00158611	0.00179713	0.00156437	0.000789063	0.000737731	0.00101281	0.000742342	0.000343836	0.00109742	0.00179573	0.00211699	0.00094282	0.00167601	0.00136522	0.00100692
850	M880T48	0.00207241	0.00288791	0.00202573	0.000505614	0.000710707	0.000979885	0.00110976	0.000661555	0.00144438	0.00194008	0.00293532	0.00155987	0.00225046	0.00199294	0.00135467
851	M765T48	0.00142753	0.00225099	0.0014622	0.000246368	0.00027816	0.00106372	0.00063064	0.000292482	0.000705914	0.00118418	0.00194794	0.000921686	0.00105745	0.00101472	0.00081075
852	M776T48	0.00233263	0.00276771	0.00187845	0.00106271	0.00165725	0.00193396	0.00176616	0.00226997	0.00159914	0.00229965	0.00230605	0.00156274	0.00309638	0.00286163	0.00182198
853	M671T48_2	0.000665793	0.000961672	0.000914126	6.10996e-05	0.000380676	0.000595474	0.000386236	0.000320655	0.000643003	0.000724133	0.00106699	0.000427252	0.000888919	0.00063942	0.000404409
854	M925T48	0.00232835	0.00205961	0.00174674	0.000640462	0.000816283	0.0012174	0.00106241	0.000860363	0.000990236	0.00150025	0.00166902	0.00121167	0.00208932	0.0016675	0.00123079
855	M893T48	0.00152623	0.00267468	0.00159294	0.00125667	0.00106343	0.00126949	0.00112153	0.000795319	0.00118829	0.00111347	0.00131276	0.00140365	0.00186377	0.00179772	0.00123993
856	M572T48	0.00413485	0.00586169	0.00332362	0.00699904	0.00357992	0.00306154	0.00421232	0.00761911	0.00342364	0.00503416	0.00441628	0.00292547	0.00665835	0.00590619	0.0039009
857	M679T48	0.000761291	0.00115022	0.000688084	9.51498e-05	0.000376459	0.000732072	0.000500092	0.000281681	0.000583674	0.000773972	0.00106261	0.000522762	0.000694859	0.000667374	0.000650252
858	M731T48	0.00124686	0.0016386	0.00108785	0.000321738	0.000358677	0.000814125	0.000451976	0.00019261	0.000956978	0.00124525	0.00179399	0.000755385	0.000712823	0.00089841	0.000850956
859	M567T48	0.00061307	0.0013536	0.000683724	0.000611695	0.000852229	0.00108766	0.000915823	0.00105182	0.000527	0.000865852	0.000728187	0.000656028	0.00113801	0.00103163	0.000772189
860	M812T48	0.00370978	0.0051623	0.00380146	0.000591911	0.0013401	0.00225323	0.00183317	0.000875758	0.00243343	0.00411285	0.00397232	0.0025961	0.00323597	0.00304432	0.00203906
861	M760T48	0.00364136	0.00480002	0.00462601	0.00139051	0.00167439	0.00337908	0.00257264	0.0022178	0.0037275	0.00400111	0.00483571	0.0024575	0.00434684	0.00395582	0.00263391
862	M911T48	0.00217082	0.00291395	0.00127327	0.000249739	0.000367079	0.00131058	0.000627983	0.000272362	0.000969759	0.000684513	0.000987435	0.000784532	0.00136868	0.00110549	0.000628906
863	M961T48	0.00212373	0.00359149	0.00133241	0.00105746	0.000898248	0.00125363	0.0011812	0.000628337	0.00115393	0.0017204	0.00191084	0.00100281	0.00231033	0.00180843	0.00170568
864	M624T48	0.00572316	0.00791114	0.00495413	0.00273939	0.00305423	0.00424616	0.00399759	0.00396426	0.00456525	0.00588726	0.00621117	0.00345307	0.00679572	0.00616998	0.00403092
865	M896T48	0.00217006	0.00320669	0.00226865	0.000664488	0.000855155	0.00151551	0.00117202	0.00103385	0.00151989	0.00184615	0.0025426	0.00130168	0.00268578	0.00240341	0.0013774
866	M608T48	0.00680919	0.0113621	0.00749183	0.0012545	0.0026329	0.00487994	0.00444619	0.00260573	0.00572238	0.00793129	0.0106939	0.00442137	0.00675878	0.00765784	0.00442322
867	M540T48	0.014975	0.0222382	0.0154468	0.00222098	0.00497967	0.0109321	0.00878218	0.00486323	0.0112265	0.0169764	0.01972	0.00926983	0.0158467	0.0141341	0.00956495
868	M640T48	0.00258151	0.00319389	0.00191434	0.0035178	0.00180415	0.00169312	0.00228179	0.00384129	0.00177129	0.00202788	0.00258159	0.00150192	0.00263231	0.00323317	0.00184267
869	M368T48	0.00477631	0.00658347	0.00356933	0.0113259	0.00387615	0.00399686	0.00438365	0.010279	0.00445044	0.00485451	0.0055421	0.00284593	0.00635767	0.00639304	0.00506257
870	M472T48	0.00784636	0.012693	0.00916726	0.00169235	0.00349725	0.00663238	0.00576928	0.00273416	0.00700139	0.00925283	0.0113516	0.00502427	0.00908383	0.00795122	0.00568042
871	M336T48	0.0223567	0.0346384	0.0232906	0.00473287	0.0088469	0.0176021	0.013442	0.00922226	0.0174647	0.0241407	0.0298606	0.0143124	0.0229744	0.0206422	0.0118844
872	M499T48	0.000754742	0.00145791	0.000885815	0.00163724	0.00127122	0.000855447	0.000673338	0.00103266	0.000652376	0.000864279	0.000668473	0.000655124	0.000881745	0.00128042	0.00104676
873	M488T48	0.00584651	0.0096121	0.00656675	0.00444763	0.00412231	0.00568285	0.00490314	0.00562899	0.00570625	0.00636878	0.00887265	0.0042425	0.00882735	0.0070646	0.00489159
874	M894T48	0.00396885	0.00443038	0.00327388	0.00137493	0.00173361	0.00244715	0.000499993	0.0011356	0.00213963	0.00220174	0.000627653	0.00168682	0.00117358	0.00101308	0.002162
875	M235T48	0.00290781	0.00364099	0.0024082	0.00384286	0.00217306	0.00214906	0.00176125	0.0019758	0.00125865	0.00228865	0.00177698	0.00172036	0.00312058	0.00282081	0.00213024
876	M744T48	0.00433808	0.00670505	0.00439193	0.0010031	0.0016193	0.0034686	0.0021717	0.00134529	0.00312396	0.00423746	0.00632135	0.00278232	0.00343121	0.00388754	0.00245476
877	M884T48_2	0.00073796	0.00113898	0.000519907	0.000556686	0.00036676	0.000422233	0.000478218	0.000393169	0.000386829	0.000543981	0.000446639	0.000416533	0.000754167	0.000701752	0.000425216
878	M976T48	0.000850602	0.00128795	0.000923148	0.000470222	0.000530272	0.000663013	0.000391268	0.000573868	0.000332434	0.000695727	0.000779448	0.000595466	0.000913914	0.000768896	0.000426939
879	M692T48	0.00440225	0.00607955	0.00400189	0.00205485	0.00224849	0.00375843	0.00313999	0.00326852	0.00358706	0.00501435	0.00648617	0.00273982	0.00610873	0.00480553	0.00330322
880	M352T48	0.0185524	0.0275804	0.0176306	0.0143674	0.0116851	0.0142001	0.0157047	0.0177529	0.0165516	0.0201892	0.0229539	0.0122316	0.0239074	0.0215573	0.0150743
881	M556T48	0.011148	0.0152148	0.0108563	0.00530477	0.00602121	0.00840794	0.0079682	0.00884648	0.00895446	0.0125118	0.0142536	0.00656658	0.0145624	0.012193	0.00849685
882	M219T48	0.00635652	0.00897365	0.00540098	0.00239353	0.00281034	0.00554477	0.00316936	0.00367624	0.00413901	0.00391282	0.00600037	0.00562775	0.00656708	0.00519528	0.00482745
883	M708T48	0.00205509	0.00258858	0.00203953	0.0024658	0.00184767	0.00176996	0.00198407	0.00314196	0.0019161	0.0023053	0.00209273	0.00174515	0.00286149	0.00317597	0.00186965
884	M912T48	0.00103375	0.00254363	0.001416	0.000984579	0.00087549	0.0011188	0.00113698	0.00117533	0.00100806	0.00157298	0.00138209	0.000719789	0.001781	0.00118293	0.00116361
885	M300T48	0.00149775	0.00198346	0.000960689	0.00418705	0.00112863	0.00116831	0.00152898	0.00346377	0.00138163	0.00134806	0.00149913	0.000670367	0.00254921	0.00259887	0.00144588
886	M676T48	0.00550487	0.0100322	0.00571647	0.000800756	0.00199714	0.00509191	0.0033135	0.0016109	0.00419083	0.00590288	0.00771785	0.00426145	0.00494458	0.0054031	0.0039029
887	M520T48	0.000857084	0.000914861	0.000470187	0.00308159	0.000533258	0.000656923	0.000621914	0.00239465	0.000426891	0.000738734	0.000701878	0.000474283	0.000654658	0.00106994	0.000691867
888	M504T48	0.00280939	0.0031197	0.00212017	0.00428115	0.0022741	0.00235799	0.00248954	0.00564676	0.00250923	0.00284015	0.00280445	0.00164225	0.00340104	0.00338452	0.0023593
889	M844T48	0.0014654	0.00287421	0.00183823	0.00153876	0.0010976	0.00161507	0.00130444	0.00166334	0.00149656	0.00222875	0.00206588	0.00123903	0.00250753	0.0024443	0.00157462
890	M420T48	0.00472601	0.00611346	0.00406894	0.00324727	0.00253736	0.00420252	0.00337162	0.004371	0.00350978	0.00529936	0.00543704	0.00340462	0.00529224	0.00581476	0.00361283
891	M510T48	0.00108192	0.00131069	0.00103874	0.00119063	0.000656766	0.000610571	0.000535251	0.000880423	0.000510844	0.00085419	0.000926954	0.000396123	0.000853478	0.000993596	0.000489394
892	M404T48	0.00628863	0.00885649	0.00639929	0.00149389	0.00236233	0.00418916	0.00327394	0.00226228	0.00430081	0.0057091	0.00855007	0.00367114	0.00640574	0.00540264	0.00414172
893	M980T48	0.00122439	0.00145306	0.00299563	0.000974686	0.000617378	0.00220986	0.000920486	0.00123087	0.00149043	0.00106399	0.00234308	0.000797011	0.00130378	0.00221637	0.000867717
894	M783T48	0.00275707	0.00310724	0.00144666	0.000693101	0.000999683	0.00143878	0.00109379	0.00153883	0.000724247	0.00143178	0.00128495	0.00111203	0.00213084	0.00244923	0.00102453
895	M792T48	0.00111446	0.00185458	0.000854626	0.00175687	0.000815604	0.00105863	0.000921271	0.00187057	0.000718784	0.00108885	0.000658863	0.000588605	0.00143644	0.00120761	0.00101075
896	M226T48	0.00154814	0.00190144	0.00190676	0.00158392	0.000661741	0.000660404	0.000761071	0.000830355	0.000580364	0.00060535	0.00104095	0.000996504	0.00156984	0.00128594	0.000838124
897	M843T48	0.00190634	0.00270589	0.00144198	0.000311974	0.000426035	0.00163366	0.000711189	0.000328834	0.00081076	0.000840674	0.0011551	0.0009016	0.00157771	0.00139298	0.000938762
898	M290T48	0.00156498	0.00246923	0.00183956	0.000482659	0.000905778	0.00114383	0.00115145	0.00119772	0.00140971	0.00108912	0.00214304	0.00105714	0.00209871	0.00130032	0.00113936
899	M809T48	0.00218729	0.00348134	0.00139026	0.000277394	0.000470394	0.00188405	0.000918963	0.000188821	0.00071078	0.001241	0.000871523	0.000953927	0.00153794	0.00196859	0.00120802
900	M494T48	0.00115619	0.00133007	0.000867317	0.000514053	0.000407729	0.000817098	0.000667466	0.000435627	0.000677971	0.0010034	0.00106587	0.000710625	0.000859345	0.000989308	0.000686007
901	M436T48	0.00141446	0.00203816	0.00142663	0.00368021	0.00153534	0.00134389	0.00140091	0.00379951	0.00130888	0.00187261	0.00149296	0.001086	0.00198396	0.00221808	0.00113014
902	M232T48	0.00276437	0.00385818	0.0029953	0.0118737	0.00282389	0.00238155	0.00359381	0.00907919	0.00280248	0.00401966	0.00346989	0.00196104	0.00463558	0.00461469	0.00288802
903	M197T48	0.00528365	0.0079814	0.00456292	0.00257772	0.00366108	0.00457515	0.00261287	0.00236691	0.0028596	0.00389043	0.00409133	0.00320135	0.00576013	0.00561812	0.00345956
904	M216T48	0.0306141	0.0458473	0.0291663	0.0360247	0.0211732	0.0256446	0.0283799	0.0399162	0.0274018	0.0345531	0.03621	0.0197655	0.0425919	0.0380525	0.0263933
905	M723T48	0.00136144	0.00137521	0.00104129	0.00055688	0.000405512	0.00100189	0.000586172	0.00047595	0.000534455	0.000581719	0.000802453	0.000733049	0.00180088	0.000876684	0.00076415
906	M284T48	0.0025454	0.00520869	0.00292564	0.00368368	0.00227861	0.00243372	0.0029226	0.00375831	0.00287263	0.00318664	0.0048203	0.00222514	0.00485008	0.00381623	0.0025684
907	M588T48	0.0013467	0.00116123	0.00106021	0.00484346	0.00101104	0.000987882	0.0010627	0.00414373	0.00105109	0.000994469	0.00105614	0.000792666	0.00169166	0.00173518	0.000937518
908	M575T48	0.00361913	0.00576557	0.00094126	0.0104671	0.00066184	0.00296452	0.000640002	0.00413386	0.00227091	0.000850776	0.000993951	0.00201037	0.00492576	0.00085873	0.00287113
909	M268T48	0.00492408	0.00939347	0.00666266	0.00176408	0.00193634	0.00484359	0.00339962	0.00315167	0.00427644	0.00574725	0.00401128	0.00357277	0.00579546	0.00528476	0.00344795
910	M493T48	0.00119857	0.00182072	0.00112422	0.00126483	0.000623491	0.00119403	0.00079202	0.000643222	0.000712303	0.000838661	0.000829047	0.00112409	0.00142541	0.00108576	0.00109057
911	M656T48	0.000741382	0.00128047	0.000583446	0.00253925	0.000712064	0.000719969	0.000591419	0.00204338	0.00078851	0.000770582	0.000774722	0.000500664	0.00143935	0.00119006	0.000701224
912	M954T48	0.0028479	0.00343971	0.00249393	0.000904824	0.00116595	0.00145994	0.00108564	0.0010133	0.00109002	0.00149026	0.000884387	0.00139407	0.000848874	0.000999547	0.00151062
913	M852T48	0.0010424	0.00138963	0.00103886	0.000507618	0.000476517	0.00102862	0.000592631	0.000480001	0.000612103	0.000999318	0.00080928	0.000780271	0.00107202	0.000844959	0.000692484
914	M749T48	0.00192657	0.00294233	0.00127931	0.000486597	0.000822372	0.00160908	0.000810284	0.000445602	0.000827289	0.00121261	0.000880377	0.000925274	0.00225653	0.00174485	0.000990155
915	M373T48	0.00160166	0.00124037	0.000538349	0.00190132	0.00126522	0.000512391	0.00120102	0.00154852	0.000779548	0.00103957	0.00117825	0.00100993	0.00202305	0.000690583	0.000673574
916	M877T48	0.00231262	0.00248077	0.00131673	0.000219582	0.000306241	0.00148285	0.000659773	0.000474316	0.000833498	0.00108998	0.000927974	0.00117468	0.00152075	0.00154037	0.000761496
917	M716T48	0.000752019	0.00122045	0.000684846	0.000651431	0.000412092	0.000963007	0.000457839	0.000469255	0.000422227	0.000626467	0.000606566	0.000563906	0.000634346	0.000786409	0.000503343
918	M885T48	0.00201336	0.00236992	0.0010522	0.000413285	0.000593456	0.0016393	0.00068526	0.000178707	0.000735971	0.00139633	0.00060268	0.000746551	0.00189478	0.00196689	0.000899075
919	M761T48	0.00145502	0.00282441	0.00213252	0.000507422	0.000636737	0.00133387	0.00112309	0.000614113	0.000843039	0.00104353	0.00197754	0.000984056	0.0015773	0.00181488	0.00108544
920	M869T48	0.00129267	0.00229201	0.00113942	0.000278817	0.000419347	0.00111563	0.000670478	0.000488008	0.000682603	0.000889006	0.00103097	0.000863138	0.00132203	0.000920827	0.000739823
921	M200T48	0.0647718	0.0999122	0.0692428	0.0264889	0.0292039	0.0491597	0.0467274	0.0374122	0.053818	0.0717464	0.0865998	0.0424885	0.0745222	0.0674075	0.0472536
922	M937T48	0.0012201	0.0017654	0.00106128	0.00016872	0.000204894	0.000778586	0.000430016	0.000168249	0.000469733	0.000335086	0.000615782	0.00069171	0.00108044	0.000982263	0.000474916
923	M759T48	0.000907895	0.0012899	0.000918776	0.000781132	0.000440395	0.000728232	0.000398756	0.000641994	0.000412691	0.000459923	0.000492345	0.000436628	0.00121844	0.000601644	0.000368648
924	M739T48_1	0.000802677	0.000930376	0.00107394	0.000829804	0.000492814	0.00149428	0.000385788	0.000712376	0.000633683	0.00104563	0.00102784	0.000669211	0.000767387	0.000905972	0.000891621
925	M968T48_1	0.00174092	0.00152232	0.00183247	0.00121319	0.00105316	0.000935492	0.000692383	0.000830699	0.000712501	0.00115635	0.0013844	0.00106266	0.00130974	0.00152971	0.00115659
926	M779T48	0.00143876	0.00234574	0.00107785	0.00202463	0.000836173	0.00145678	0.00102498	0.00108917	0.000813007	0.00110759	0.000827321	0.000814032	0.00163521	0.00169605	0.00144841
927	M861T48	0.000632022	0.00137177	0.000683006	0.00015795	0.000395239	0.000556529	0.000594931	0.000353749	0.00033402	0.000578201	0.000463683	0.000407009	0.000748593	0.000733061	0.000416873
928	M707T48	0.00158704	0.00198993	0.00149001	0.000466298	0.000508416	0.00138328	0.000564759	0.00034493	0.000752512	0.000813194	0.000953457	0.00130354	0.00123733	0.00119046	0.000882713
929	M800T48	0.00396841	0.0034069	0.00324103	0.000710664	0.00134379	0.00249075	0.000915984	0.000850748	0.00125485	0.00205504	0.00288248	0.00196355	0.00277819	0.00218149	0.00181319
930	M951T48_1	0.00110412	0.0015891	0.000665794	0.000286412	0.00023068	0.000840943	0.000492048	0.000249921	0.000492654	0.000552722	0.00055283	0.000436493	0.000911905	0.000967246	0.000409873
931	M967T48	0.00106159	0.0015102	0.000888717	0.000726688	0.000486287	0.000904886	0.000642462	0.00034493	0.000537723	0.00082505	0.000528679	0.00066608	0.000787023	0.00104713	0.000614655
932	M175T48	0.0507555	0.0739999	0.0479451	0.0406563	0.0294245	0.043077	0.0298021	0.0262728	0.029018	0.0383568	0.038692	0.0352272	0.0534719	0.0539768	0.0372182
933	M815T48_1	0.00265197	0.00463935	0.00245165	0.00040965	0.000659971	0.00226281	0.00123821	0.000462399	0.00147168	0.00137198	0.00114798	0.00153039	0.00242274	0.00216812	0.00167294
934	M775T48	0.00201404	0.00274011	0.00143878	0.000321176	0.000539799	0.00184561	0.000811991	0.000287633	0.0010249	0.001181	0.00104796	0.000978393	0.00141149	0.00161459	0.00105039
935	M711T48	0.00227319	0.00382992	0.00146599	0.00355737	0.00210044	0.00219314	0.00317307	0.00235437	0.00123067	0.00788892	0.000950193	0.0053898	0.00239075	0.002335	0.00142063
936	M603T48	0.00110649	0.00210699	0.00124779	0.00086152	0.00104994	0.00143449	0.000671795	0.00085158	0.000871821	0.00150541	0.00132612	0.00106862	0.00118637	0.00139527	0.00092512
937	M350T48	0.00193084	0.00216892	0.000612567	0.000778739	0.000651977	0.00103189	0.000839766	0.000679433	0.000828587	0.000945921	0.00083901	0.000598829	0.00091952	0.000885589	0.000485694
938	M363T48	0.00179443	0.00181481	0.0014906	0.00237438	0.00122762	0.000962388	0.000972451	0.00184828	0.000757796	0.00113866	0.00103698	0.000390396	0.00168901	0.0016509	0.000836775
939	M817T48	0.00265334	0.00263231	0.00192166	0.000777501	0.000928674	0.00138631	0.00117665	0.000663316	0.00112488	0.00134272	0.00109822	0.00113719	0.00181873	0.00262003	0.00123036
940	M747T48_1	0.00364033	0.00650662	0.003292	0.000885217	0.00104352	0.00346177	0.00211034	0.000712743	0.0017585	0.00203111	0.00156047	0.0021769	0.00340008	0.00317583	0.00192488
941	M673T48	0.00204706	0.00199828	0.00157833	0.000869506	0.000547103	0.00131255	0.000618435	0.000432859	0.000627004	0.000932352	0.000839128	0.000592597	0.00118775	0.00124511	0.000968317
942	M847T48	0.00135532	0.00227796	0.000931195	0.00149977	0.000953034	0.000947246	0.000886391	0.000855523	0.000667219	0.000711377	0.0009007	0.000923728	0.00185045	0.00124696	0.000889808
943	M741T48	0.00223262	0.00248806	0.00130134	0.000327772	0.000395395	0.00136096	0.000731356	0.000279877	0.000683897	0.00101929	0.00101128	0.00138061	0.00158315	0.00207693	0.00115562
944	M801T48	0.00162351	0.0022384	0.0012134	0.000294264	0.000378132	0.00140074	0.000594225	0.000348686	0.000752285	0.000906302	0.00107559	0.00108505	0.00124939	0.00121355	0.000651416
945	M868T48	0.00299643	0.00432438	0.00272905	0.00137136	0.000993556	0.00271139	0.00132695	0.0013102	0.000900293	0.00179988	0.00227316	0.00222985	0.00160076	0.00312226	0.00216751
946	M763T48	0.00275629	0.00494737	0.00234513	0.00162443	0.000935779	0.00297543	0.00206719	0.000955734	0.00155444	0.00186212	0.00172495	0.00156181	0.00347471	0.00301963	0.00191961
947	M611T49	0.017577	0.031916	0.0125622	0.00405943	0.00456492	0.0146473	0.0087957	0.00326194	0.00865249	0.0096176	0.00757876	0.0103958	0.0152861	0.0139714	0.00976027
948	M900T49	0.00165934	0.00208171	0.00146083	0.00118776	0.000866359	0.00129216	0.000810812	0.00128896	0.000700809	0.00124931	0.00120865	0.000772633	0.00172609	0.00165968	0.0011431
949	M726T49	0.00126684	0.00109694	0.000691943	0.000785725	0.000737636	0.000897188	0.000617394	0.000446467	0.000533966	0.000625224	0.000944131	0.000528263	0.000879762	0.00098123	0.000651691
950	M732T49	0.00435384	0.00521538	0.00374846	0.000810901	0.00146572	0.00369535	0.00132564	0.000836727	0.0015375	0.00262661	0.00337138	0.00253004	0.00368072	0.00272463	0.00211412
951	M492T49_2	0.00133872	0.00255019	0.00108214	0.00151348	0.000701889	0.00140979	0.00103531	0.000803977	0.000983834	0.000945859	0.000452623	0.000744301	0.00192093	0.00211431	0.000933298
952	M831T49	0.0024331	0.00335094	0.00170704	0.0010974	0.000951984	0.0019349	0.00130007	0.000786298	0.00134052	0.0011557	0.000977368	0.00137046	0.00221182	0.00233205	0.00165283
953	M627T49	0.0119009	0.0186535	0.00690397	0.00875451	0.00414204	0.0100461	0.00727026	0.00465161	0.00659779	0.0061187	0.00422726	0.0067652	0.012412	0.0107593	0.00720478
954	M883T49	0.00153855	0.00309322	0.00133741	0.000354832	0.000279446	0.00134342	0.000815901	0.000309878	0.00078335	0.00103215	0.000670169	0.000957277	0.00163215	0.00153769	0.000866478
955	M679T49	0.00868843	0.0115041	0.00581794	0.00203261	0.00184644	0.00657839	0.00381895	0.00109191	0.00362158	0.00426568	0.00366411	0.00525352	0.00697779	0.00643293	0.00402567
956	M559T49	0.0109469	0.0153211	0.00724419	0.0102765	0.00435968	0.00880446	0.0068801	0.00476715	0.00607357	0.00553251	0.00375544	0.00612947	0.0123198	0.00947347	0.00715485
957	M643T49	0.00346745	0.00518552	0.00214838	0.0102408	0.00208265	0.00358051	0.00335607	0.0033623	0.00201773	0.00234031	0.00173296	0.00203091	0.00494842	0.00482138	0.00331506
958	M509T49	0.000635236	0.0013849	0.00087867	0.00202679	0.000814762	0.00100406	0.000544681	0.000714742	0.000675105	0.000798501	0.000632461	0.000746038	0.00130165	0.00110463	0.000648814
959	M399T49	0.00133278	0.00287224	0.00215083	0.00116085	0.00143175	0.00241029	0.00101281	0.00103872	0.00139177	0.00167874	0.00192262	0.000719979	0.00135028	0.00146018	0.00146524
960	M543T49	0.0177346	0.028341	0.0137267	0.00511721	0.00509921	0.0132094	0.00862559	0.00350252	0.00891375	0.00899901	0.00797222	0.0113284	0.0173465	0.0141013	0.00974648
961	M899T49	0.0015259	0.00239949	0.00109619	0.000596437	0.000504457	0.00133816	0.000865561	0.000364239	0.000820923	0.000935305	0.000775057	0.00100432	0.00175977	0.00130759	0.000887293
962	M371T49	0.00375398	0.00513194	0.00220598	0.016742	0.00189543	0.00302376	0.00328715	0.00492517	0.00186537	0.00183167	0.00114203	0.00180058	0.00434056	0.00432661	0.00275238
963	M575T49	0.00339849	0.00562392	0.00259463	0.0103366	0.0019466	0.00269096	0.00296894	0.00399348	0.00221678	0.00180193	0.00134488	0.00177586	0.00482765	0.00345996	0.00282975
964	M507T49	0.0029466	0.0042289	0.00189931	0.00875831	0.00166778	0.00248736	0.00263001	0.00325788	0.00152543	0.00170118	0.0013051	0.00173098	0.00402298	0.00291744	0.00241037
965	M695T49	0.00488173	0.00782655	0.00319128	0.0040298	0.00182467	0.00391608	0.00331683	0.00205678	0.00271649	0.00310476	0.00232629	0.00300871	0.00536471	0.00477783	0.0038056
966	M304T49	0.000964545	0.000846492	0.00114783	0.00395998	0.000879056	0.000600972	0.000585619	0.00200085	0.00061604	0.000512007	0.000883938	0.000540415	0.00117302	0.000844045	0.00070362
967	M577T49	0.00103833	0.00143607	0.000578192	0.00248782	0.000502997	0.000845367	0.000804184	0.000661786	0.000553538	0.000642741	0.000570938	0.00057544	0.00079234	0.000841166	0.000698309
968	M178T49	0.0299073	0.0443224	0.0279666	0.0173963	0.0154459	0.0232084	0.0236025	0.0212012	0.0250588	0.0307339	0.0363649	0.0194205	0.0371984	0.0300877	0.022648
969	M423T49	0.0158567	0.0254729	0.0107382	0.0184233	0.00637277	0.0131882	0.0118794	0.00821416	0.00866955	0.00916798	0.00615776	0.00860812	0.017571	0.0149194	0.0113922
970	M379T49	0.00131079	0.00162336	0.000706095	0.0012834	0.00069762	0.00091017	0.000590725	0.000709342	0.000735275	0.00087196	0.00179621	0.000671366	0.00128371	0.000437061	0.00044542
971	M355T49	0.0153419	0.0232503	0.011901	0.0234389	0.00629193	0.0124351	0.0110343	0.00933102	0.00927291	0.00829909	0.00574315	0.00905651	0.0164363	0.015425	0.0110392
972	M467T49	0.00154299	0.00219791	0.00150176	0.00102006	0.000996003	0.00172972	0.000460569	0.000895685	0.000819266	0.00110381	0.00166276	0.000946123	0.00183437	0.000977867	0.000552646
973	M407T49	0.0265692	0.0469464	0.0206711	0.0116609	0.00669601	0.0228631	0.014766	0.00683544	0.0142534	0.0140773	0.0121661	0.0168588	0.0251547	0.0225702	0.015999
974	M475T49	0.0151858	0.0271668	0.0118706	0.00502718	0.00408528	0.0119017	0.008993	0.00352882	0.00733817	0.00881453	0.00569675	0.00986464	0.0149541	0.0129466	0.00897224
975	M659T49	0.000888754	0.00146842	0.00156242	0.00646976	0.00110427	0.0013327	0.00132084	0.00176369	0.000538125	0.000757823	0.00142026	0.000885519	0.00150102	0.00202971	0.0014239
976	M439T49	0.00295889	0.00521843	0.00198768	0.0122636	0.00154332	0.00249645	0.00282789	0.00382498	0.00196401	0.00228481	0.00152985	0.00154793	0.00486844	0.00378313	0.0022855
977	M287T49	0.0223208	0.033666	0.013556	0.0444002	0.0108441	0.0187686	0.016282	0.0155799	0.0122236	0.0114977	0.00692321	0.0129858	0.024397	0.0227257	0.0151921
978	M230T49	0.00174477	0.00151828	0.00189726	0.00112886	0.000801627	0.000726997	0.000970848	0.00118648	0.000470581	0.000447869	0.00112247	0.00110676	0.00123161	0.00172325	0.000841472
979	M358T49	0.000812078	0.00104689	0.00119212	0.000765046	0.000513426	0.00114506	0.000667466	0.000724766	0.000660497	0.000970673	0.00113416	0.000819708	0.0015047	0.00102237	0.000662628
980	M374T49	0.000860311	0.00145807	0.000831942	0.000814769	0.000602558	0.000757941	0.000582769	0.000336574	0.000470411	0.000605718	0.000931095	0.000618667	0.00104881	0.00111706	0.000693365
981	M664T49	0.00391349	0.00466646	0.00396131	0.000748153	0.00125683	0.00326134	0.00103529	0.00100109	0.00141002	0.00242883	0.00311335	0.00221684	0.00327874	0.00274068	0.00170857
982	M696T49_1	0.00161016	0.00186395	0.00155745	0.00127197	0.00151884	0.00116689	0.000854751	0.0013463	0.000631777	0.00119259	0.00117956	0.00119491	0.000924056	0.00180672	0.00137354
983	M491T49	0.00805245	0.0135752	0.00589498	0.00962239	0.00354036	0.00675441	0.00682539	0.00477427	0.00388742	0.00532184	0.00343721	0.00504981	0.0103471	0.00849149	0.00722317
984	M441T49	0.000738533	0.000904242	0.000783233	0.00225783	0.000424923	0.000676888	0.000637551	0.000699031	0.000543104	0.000486141	0.000633712	0.000697606	0.00106323	0.00066181	0.000508082
985	M641T49	0.000894794	0.00144903	0.00162113	0.00101747	0.000807523	0.000886183	0.000830637	0.000888246	0.000353099	0.000626627	0.000978566	0.000604896	0.00135249	0.00156621	0.000673317
986	M303T49	0.00439286	0.00478339	0.00349891	0.0199525	0.000496772	0.00309987	0.0032032	0.00537782	0.00200358	0.00249014	0.00282306	0.00235625	0.005152	0.00562224	0.00368181
987	M339T49	0.0338811	0.0552104	0.0235032	0.0140188	0.00899021	0.0275757	0.0189387	0.00885878	0.0159598	0.0169595	0.0130812	0.0194584	0.0321894	0.0285489	0.0188697
988	M489T49	0.00262026	0.00359246	0.00264183	0.00104757	0.00127496	0.00165156	0.00127312	0.0012553	0.00122554	0.00224353	0.00262679	0.0015675	0.00250013	0.00214986	0.00163554
989	M680T49_1	0.00424018	0.0039617	0.00383156	0.000975202	0.00195503	0.00297251	0.00133905	0.00120897	0.00128353	0.00206928	0.00284124	0.00220549	0.00360147	0.00287643	0.00215771
990	M274T49	0.000606556	0.00454758	0.000748954	0.00407867	0.000359212	0.00171619	0.00138743	0.00278085	0.00162695	0.00232091	0.00157572	0.00194951	0.00198966	0.003379	0.00237774
991	M269T49	0.00097272	0.00140886	0.000626929	0.000474919	0.000659715	0.000738938	0.000548404	0.000481528	0.000617074	0.000825785	0.00101969	0.000726018	0.000940462	0.000542297	0.000598545
992	M219T49	0.00275163	0.00256783	0.0023919	0.00477896	0.00117042	0.00209786	0.00528454	0.00130404	0.00126119	0.00247531	0.00227899	0.00620554	0.00285672	0.0082495	0.00114657
993	M235T49	0.0033374	0.00162781	0.00129907	0.00179446	0.000978377	0.0025887	0.00198478	0.00186532	0.001799	0.00134763	0.00258721	0.000766833	0.00345616	0.00345358	0.00256649
994	M576T49	0.00100008	0.00103735	0.000569585	0.00186998	0.000454838	0.000758797	0.000615713	0.000741672	0.000513221	0.000458865	0.000551225	0.000575454	0.00130318	0.000908767	0.000541147
995	M440T49	0.000770007	0.00114985	0.000559575	0.00190652	0.000369939	0.000535079	0.000484111	0.000640436	0.000423264	0.000478816	0.000418695	0.000359668	0.000805966	0.000767951	0.00058026
996	M492T49_1	0.0031049	0.00390181	0.00305729	0.00513287	0.00321586	0.00232171	0.0016707	0.00342994	0.00142163	0.00210842	0.00212741	0.00167462	0.00363707	0.00341349	0.00244345
997	M170T49	0.0177622	0.0166975	0.01168	0.0128306	0.0056039	0.0118612	0.0109941	0.00989243	0.00754271	0.00941275	0.0114474	0.00944978	0.0134817	0.0113337	0.0100138
998	M596T49	0.00526396	0.00506377	0.00509223	0.000993095	0.00161003	0.00377184	0.00156155	0.00100965	0.00177921	0.00253258	0.0041474	0.00304387	0.00333772	0.00371228	0.00242888
999	M288T49_2	0.00252007	0.00388006	0.0016055	0.00471443	0.00293557	0.00408526	0.00172643	0.00162065	0.00106041	0.000919699	0.00118453	0.00112684	0.00284489	0.00235495	0.00212098
1000	M271T49	0.0675348	0.110785	0.0523877	0.0420636	0.0214192	0.0563507	0.0420469	0.020851	0.0345839	0.0353064	0.0293895	0.0416414	0.0656006	0.0591789	0.0402381
1001	M693T49	0.00176286	0.00186676	0.00182309	0.000536784	0.000813285	0.0015031	0.000836414	0.000561337	0.000742786	0.000973849	0.0016788	0.000909185	0.00113878	0.00143244	0.000960203
1002	M365T49	0.00407799	0.00607101	0.00220195	0.000756574	0.00275719	0.00151284	0.00167979	0.00318492	0.00288201	0.00213115	0.00425494	0.00323264	0.0023877	0.00467684	0.00325977
1003	M485T49	0.0011837	0.00162699	0.00107733	0.000812555	0.000478823	0.000595931	0.00072375	0.000485224	0.000807456	0.00059714	0.000753341	0.000843043	0.00169029	0.000974591	0.000812842
1004	M642T49	0.00157652	0.00167911	0.00107526	0.00127699	0.00085167	0.00130629	0.000829993	0.000998031	0.000729889	0.00121939	0.00107354	0.00087372	0.00162174	0.00158394	0.000700704
1005	M408T49_1	0.00433505	0.00466408	0.00371033	0.0021761	0.00272525	0.00383166	0.00192567	0.00208241	0.00173792	0.00231361	0.00403551	0.00279531	0.00430257	0.00346828	0.00238152
1006	M476T49_1	0.00787469	0.00815727	0.00680696	0.0033992	0.00465414	0.00612779	0.00309512	0.00291156	0.00309714	0.00374416	0.00531348	0.00403312	0.00716783	0.00601645	0.0043746
1007	M272T49_2	0.00650786	0.0110486	0.00551952	0.00498383	0.00236337	0.00583215	0.00386246	0.00220486	0.00334667	0.00418853	0.00316246	0.00437296	0.00648233	0.00598343	0.00418915
1008	M236T49	0.00423783	0.00585695	0.00405594	0.00335209	0.00124998	0.00270232	0.00405649	0.00333664	0.00191364	0.00290971	0.00400977	0.00135939	0.00632204	0.00458787	0.00372528
1009	M421T49	0.00109518	0.00143085	0.00182788	0.000651651	0.000660159	0.00129448	0.000710125	0.000783425	0.00071408	0.00116635	0.00113183	0.000771787	0.00136675	0.00128319	0.000670661
1010	M194T49	0.00158203	0.00140611	0.00549732	0.00208393	0.00401404	0.00159968	0.00135077	0.0021736	0.0011892	0.00165932	0.000971018	0.000849672	0.00156038	0.0019737	0.000991313
1011	M544T49_1	0.00430315	0.00410099	0.00457971	0.00169654	0.00232742	0.00281635	0.0015162	0.00190409	0.00150508	0.00229034	0.00296566	0.00221608	0.00402576	0.00363112	0.00262606
1012	M220T49	0.00367522	0.00523822	0.00329297	0.00135087	0.000808804	0.00172312	0.00263111	0.00143279	0.00125665	0.00243355	0.00312964	0.00142469	0.00377383	0.00356266	0.00228504
1013	M505T49	0.00204632	0.00131788	0.00188486	0.00155664	0.00132636	0.00114094	0.000927629	0.00159027	0.00068066	0.00108239	0.00132336	0.00102169	0.00247955	0.00165126	0.00111992
1014	M272T49_1	0.0260866	0.0259865	0.0219173	0.0137074	0.0132808	0.0194402	0.00947365	0.0116344	0.00873532	0.012934	0.0179636	0.0145206	0.0235845	0.0213253	0.0138314
1015	M392T49	0.00609604	0.00776042	0.00564655	0.00116487	0.00256325	0.00423952	0.0016327	0.0012001	0.00196247	0.00296563	0.00469913	0.00358412	0.00475168	0.00422432	0.003181
1016	M493T49	0.00132238	0.00131959	0.00132939	0.00126718	0.000604167	0.00140843	0.000748115	0.000696859	0.000680593	0.00115974	0.000964788	0.00107593	0.00128819	0.0013046	0.00106002
1017	M424T49_1	0.00209196	0.00245831	0.00171761	0.00332282	0.00172696	0.0014843	0.00107859	0.00190178	0.000845058	0.00108199	0.00111125	0.00135145	0.00238279	0.00193479	0.00132014
1018	M528T49	0.00519213	0.00575494	0.00471153	0.000737488	0.00191058	0.0035372	0.00141698	0.00112267	0.00165743	0.00304212	0.00386978	0.00312166	0.0041783	0.00346888	0.00250162
1019	M506T49	0.00232936	0.00278864	0.00156389	0.00159215	0.00153771	0.00202552	0.00109726	0.00163349	0.00127749	0.00140669	0.00147596	0.00145937	0.0026451	0.00232761	0.00159274
1020	M357T49_2	0.000863061	0.00131872	0.00163995	0.000824373	0.000556204	0.00147655	0.000327604	0.000485833	0.000413911	0.000506731	0.00208676	0.000295455	0.000988263	0.00108654	0.00072642
1021	M452T49	0.00179892	0.00213959	0.001123	0.00266167	0.000699873	0.00155542	0.00118199	0.00102706	0.000803829	0.00106376	0.000764635	0.000986	0.00204903	0.00163754	0.00114923
1022	M204T49	0.00188067	0.00257003	0.00127877	0.00067213	0.00126301	0.00110475	0.000577883	0.000666652	0.000857183	0.00128429	0.000832649	0.00138629	0.00159815	0.00163185	0.000744319
1023	M437T49	0.00101709	0.00134737	0.00121925	0.000727344	0.000745008	0.000680381	0.000516331	0.000943934	0.00038897	0.000466161	0.000809532	0.000787241	0.00104592	0.000700979	0.000581339
1024	M357T49_1	0.00177875	0.00420709	0.00145255	0.00305155	0.00169417	0.00269463	0.00167814	0.00145091	0.00161841	0.00275535	0.00309935	0.00196196	0.00202898	0.00272636	0.00114856
1025	M288T49_1	0.00680854	0.00786471	0.00614352	0.0132558	0.00673653	0.00591471	0.00384504	0.00721702	0.00303177	0.00371908	0.00495728	0.00473493	0.00743768	0.00721442	0.00566264
1026	M425T49_1	0.000685974	0.00228923	0.00142346	0.00204009	0.000948371	0.00162093	0.00141698	0.00111094	0.000953128	0.00120402	0.00133628	0.00104551	0.00222149	0.00192736	0.00128076
1027	M436T49	0.00436472	0.00786599	0.00377643	0.00191416	0.00102234	0.0033723	0.00254179	0.00112801	0.00179043	0.00205273	0.00166342	0.00266697	0.00360054	0.00328603	0.00301105
1028	M188T49	0.00241529	0.00291713	0.00237243	0.00107462	0.001176	0.00160697	0.000825565	0.000781098	0.0010612	0.00170837	0.0016214	0.00163244	0.00219923	0.00192014	0.00112609
1029	M278T49	0.00118989	0.00100209	0.00124166	0.000820457	0.000448295	0.00106555	0.000791874	0.00072151	0.000941614	0.0011708	0.00106965	0.000635057	0.00143131	0.00165651	0.000805945
1030	M522T49	0.00116826	0.00166032	0.000711501	0.00206292	0.000868896	0.000976382	0.000758556	0.00149045	0.000511338	0.00095385	0.000984957	0.000601641	0.001401	0.00112153	0.000786421
1031	M267T49	0.00169591	0.00117522	0.0010209	0.00278041	0.000846079	0.000944627	0.00102689	0.00137009	0.000701914	0.000576724	0.000632126	0.000780155	0.000935388	0.00115898	0.000993143
1032	M289T49_1	0.00343668	0.00467269	0.00306763	0.00192046	0.00227487	0.00483487	0.0017946	0.00156611	0.00261275	0.00377259	0.00406687	0.00364184	0.00451163	0.00437486	0.00296679
1033	M265T49	0.0106958	0.0183264	0.0099707	0.0321547	0.00717913	0.00897722	0.01028	0.0112154	0.00752688	0.0086808	0.00945814	0.00777552	0.0135083	0.0137976	0.0094466
1034	M256T49	0.0260848	0.0333228	0.0293172	0.00577935	0.0114691	0.0213145	0.0084064	0.0056264	0.00986604	0.0136527	0.0220678	0.0169532	0.0219917	0.0186755	0.0131484
1035	M572T49	0.00202606	0.00266139	0.00171785	0.000988765	0.000627216	0.00145994	0.00120096	0.000498332	0.000761045	0.00104278	0.00115647	0.00137926	0.00207198	0.00175299	0.00126976
1036	M286T49	0.00877721	0.0116052	0.00686255	0.00228428	0.00413452	0.00865567	0.00369226	0.0026706	0.00345773	0.00544975	0.00799728	0.00528613	0.00795057	0.00751921	0.00534411
1037	M249T49	0.0891143	0.139311	0.0690576	0.0754033	0.0278714	0.0729411	0.0614053	0.0335214	0.0476919	0.0492013	0.0368088	0.0535231	0.0916146	0.0772669	0.060047
1038	M289T49_2	0.00181285	0.00342965	0.00218906	0.00339947	0.00082922	0.00166981	0.00137163	0.00159685	0.00139641	0.00148496	0.00511622	0.000312398	0.00597947	0.0021646	0.00161391
1039	M302T49	0.00736241	0.00905905	0.00525202	0.00479338	0.00475002	0.00722134	0.00359733	0.0043728	0.00278702	0.0044228	0.00560498	0.00465957	0.00747286	0.00689664	0.00483991
1040	M232T49	0.00100752	0.00196686	0.000692877	0.000854171	0.00026527	0.000590677	0.000566821	0.00040587	0.00054546	0.000577239	0.00050142	0.000634743	0.00108435	0.000778279	0.000812866
1041	M504T49	0.00275135	0.00365203	0.00195286	0.00114549	0.000766214	0.00174084	0.00128504	0.00071419	0.000902144	0.00111023	0.00111722	0.00135947	0.0019961	0.00163981	0.0011434
1042	M350T49	0.00102555	0.00102385	0.000907993	0.000932375	0.000592754	0.000756715	0.000400665	0.000672359	0.000646079	0.000543828	0.000838997	0.000620353	0.000995182	0.00086139	0.000416847
1043	M309T49	0.00181239	0.00240699	0.0025707	0.00105218	0.00190659	0.00336873	0.000967694	0.00109482	0.00156755	0.00253301	0.0036727	0.00126988	0.00127363	0.00255604	0.00162543
1044	M114T49	0.00712696	0.012512	0.00475497	0.00693574	0.00256345	0.00507098	0.00479369	0.00262172	0.00347713	0.00335866	0.00231469	0.00448579	0.00613775	0.00563548	0.00430229
1045	M136T49	0.0116624	0.0123771	0.0111478	0.0105731	0.00716268	0.00895529	0.00517994	0.00648353	0.00419443	0.00591221	0.0058255	0.00647032	0.0107017	0.0101579	0.00665769
1046	M156T49	0.158381	0.279142	0.156016	0.143552	0.0849027	0.137381	0.13897	0.132471	0.135458	0.16315	0.169852	0.11216	0.198379	0.171188	0.131703
1047	M110T49	0.140074	0.224144	0.126857	0.132208	0.0616627	0.112178	0.106152	0.0941696	0.100296	0.116127	0.11768	0.0911803	0.15548	0.133931	0.0973244
1048	M334T49	0.00175859	0.00215507	0.00198647	0.00148925	0.000801817	0.00150324	0.000823121	0.000807609	0.000706371	0.000887568	0.00138148	0.000945463	0.00180675	0.00189321	0.000924432
1049	M138T49	0.00389913	0.00393975	0.00297197	0.00332873	0.00135063	0.00236745	0.00230149	0.00143414	0.00146716	0.00191385	0.00192821	0.00174273	0.00334537	0.00202954	0.00222799
1050	M285T49	0.00643331	0.00652528	0.00801529	0.00229483	0.00258815	0.00576888	0.00265344	0.00170755	0.00242905	0.00329334	0.00599174	0.00369957	0.00451521	0.00438605	0.00365448
1051	M335T49	0.00247957	0.00336832	0.00426639	0.00320568	0.00139297	0.00444443	0.000795093	0.00112167	0.00114998	0.0012792	0.00570141	0.00100621	0.0029902	0.00286744	0.00228728
1052	M373T49	0.0012384	0.00131856	0.000793873	0.00110418	0.000709732	0.00141952	0.00103469	0.00140055	0.000750383	0.000994075	0.000951868	0.000676925	0.00180932	0.00138671	0.00106917
1053	M176T49	0.00445085	0.00670872	0.00355554	0.00151795	0.000554499	0.00481692	0.00270945	0.002863	0.000721363	0.00144621	0.00332065	0.00104123	0.00539058	0.00459123	0.000988395
1054	M181T49	0.00527863	0.01015	0.00378054	0.00636827	0.00184741	0.00451005	0.00361431	0.00283641	0.00220042	0.00305868	0.00223086	0.00370269	0.00412398	0.00463352	0.00353665
1055	M175T49	0.0131177	0.0196916	0.0167521	0.0131173	0.00812976	0.0129549	0.0105857	0.0143128	0.00946635	0.0174728	0.0127051	0.011952	0.0164182	0.0137884	0.01025
1056	M120T49	0.0154667	0.0192294	0.0148309	0.00458703	0.00765986	0.0137495	0.00618829	0.00411545	0.0059372	0.00821914	0.0133001	0.00880426	0.0131073	0.0113315	0.00697797
1057	M198T49	0.0253594	0.039636	0.0171057	0.0266715	0.0133563	0.0201393	0.018787	0.0111617	0.0137843	0.015147	0.0185205	0.0324559	0.0233624	0.0210896	0.0165222
1058	M233T49	0.00116266	0.00173609	0.0020847	0.00145329	0.00111012	0.00110005	0.000791347	0.00157955	0.000317734	0.0012706	0.00101108	0.000422595	0.00155202	0.00130374	0.000766387
1059	M209T49	0.00774082	0.0126307	0.00604849	0.0100842	0.00339298	0.00674576	0.00557017	0.00357967	0.0041162	0.00417131	0.00222968	0.0047356	0.00859497	0.00610688	0.00483079
1060	M152T49	0.0107651	0.0180633	0.00853926	0.0112967	0.00385636	0.00854093	0.00651044	0.0044052	0.00574052	0.00644034	0.00387308	0.00628285	0.018678	0.00992716	0.00552937
1061	M329T49	0.00176199	0.00199345	0.00475819	0.00389106	0.000472719	0.00358246	0.0025363	0.0031968	0.000474405	0.000695932	0.00373577	0.000833223	0.00411501	0.00416648	0.00252235
1062	M111T49_1	0.00180297	0.00211888	0.00169969	0.00192632	0.000635319	0.00106404	0.00100002	0.00146999	0.00114824	0.001149	0.0080613	0.000933282	0.00166702	0.00187267	0.000892937
1063	M225T49	0.00963909	0.00485231	0.00601505	0.00344361	0.001406	0.00380366	0.00435627	0.00310955	0.00138953	0.00155021	0.00380613	0.00156127	0.00455842	0.00382233	0.00284032
1064	M247T50_1	0.00163011	0.00106896	0.0027908	0.000793081	0.0012517	0.00247162	0.000981578	0.000347056	0.00119525	0.00133014	0.00194598	0.00132921	0.00183002	0.0020207	0.00181243
1065	M267T50	0.00460868	0.00597529	0.00354591	0.00232235	0.00303224	0.00565018	0.00219247	0.00266299	0.00282196	0.00406033	0.00522891	0.00468913	0.00567978	0.00505184	0.0031903
1066	M414T50	0.000853029	0.000984446	0.00113695	0.00190886	0.000441987	0.000965327	0.000959347	0.000635826	0.000346979	0.000741663	0.000696792	0.000419708	0.00107815	0.000924772	0.00047581
1067	M519T50	0.00121894	0.00200167	0.00138115	0.000368701	0.000677229	0.00152701	0.000631791	0.000568882	0.000634193	0.000708065	0.000997916	0.000935316	0.00121904	0.00112175	0.000890698
1068	M182T50_1	0.00223778	0.00326716	0.00149136	0.00686268	0.00266541	0.00247111	0.00160858	0.00398635	0.00140051	0.00188897	0.00163977	0.00127857	0.00341356	0.00260544	0.00161358
1069	M210T50	0.0420037	0.0682619	0.0297191	0.0451532	0.0140456	0.0320685	0.0280578	0.0173059	0.0229661	0.0208193	0.0170377	0.0247395	0.0421732	0.0376199	0.0256107
1070	M166T50	0.0098049	0.0127448	0.00646703	0.00866915	0.00633917	0.0107945	0.00513838	0.00674777	0.00464111	0.00544391	0.00778899	0.00582092	0.00960754	0.00958624	0.00674383
1071	M305T50	0.00132347	0.00209809	0.00133419	0.00061135	0.000598404	0.00107752	0.000480691	0.000538878	0.000898576	0.000720755	0.000995318	0.00130358	0.00123741	0.00135415	0.000559467
1072	M269T50	0.00149205	0.00199653	0.000805406	0.00122001	0.000754878	0.00118085	0.000747272	0.00067706	0.000850102	0.000599402	0.000933529	0.00104013	0.00142671	0.0014576	0.000887776
1073	M398T50	0.00291694	0.00411376	0.00188271	0.00208509	0.000840646	0.00258916	0.00212038	0.000871274	0.00117925	0.00163089	0.00130853	0.00155958	0.00239365	0.00233318	0.0015656
1074	M425T50	0.00111551	0.00129455	0.000623745	0.000797902	0.000243559	0.000567513	0.000465206	0.000394578	0.0003566	0.000558198	0.000394386	0.000864067	0.000689618	0.000782444	0.000515535
1075	M150T50	0.0207717	0.0234694	0.0151388	0.0064259	0.00840823	0.0199116	0.00984332	0.00650744	0.00792309	0.0109922	0.0163422	0.0101994	0.0154725	0.0157696	0.0103712
1076	M180T50	0.0137917	0.0167678	0.0073339	0.0103891	0.00475581	0.00565277	0.00757009	0.00564744	0.00711322	0.00650566	0.00637264	0.00648336	0.00570839	0.011029	0.00737381
1077	M112T50	0.00147892	0.00251183	0.00141352	0.00131073	0.000581067	0.000920419	0.000306131	0.000756914	0.00102841	0.000964984	0.000712018	0.000851049	0.00109572	0.000949934	0.0009581
1078	M204T50_2	0.0328935	0.00272841	0.00221718	0.00165633	0.000832246	0.0284427	0.00100663	0.0197909	0.020317	0.0225002	0.00191871	0.00109419	0.0325911	0.00198414	0.00111006
1079	M109T50	0.00638168	0.00477891	0.00425583	0.00528397	0.00147187	0.00294363	0.00259556	0.00262488	0.00239178	0.00251856	0.00289821	0.00394325	0.00683371	0.00341319	0.00401107
1080	M182T50_2	0.0402054	0.00262523	0.0442768	0.00185188	0.0171804	0.00195263	0.00131214	0.0353335	0.00103656	0.0289895	0.0310948	0.00318639	0.00232235	0.00144208	0.000811518
1081	M342T50	0.00131123	0.00187783	0.0011543	0.000482147	0.00049356	0.000852891	0.000526341	0.00095951	0.000925665	0.00113636	0.000847632	0.000667465	0.00103027	0.000776537	0.000804461
1082	M304T50	0.000615913	0.00225271	0.00154866	0.00247021	0.000679417	0.00091991	0.000470572	0.000970355	0.000478955	0.00106337	0.00074172	0.000676595	0.00140896	0.000695037	0.000503137
1083	M504T50	0.000555671	0.000521704	0.000563805	0.00043827	0.000349705	0.000458961	0.000392897	0.000319163	0.000345653	0.000421913	0.000623276	0.000330245	0.000591913	0.000477638	0.000367983
1084	M245T50_1	0.0090543	0.0111142	0.00809273	0.00677833	0.0063622	0.0105617	0.00522324	0.00658641	0.00663097	0.00871794	0.0086885	0.00911225	0.010937	0.0105129	0.00736832
1085	M205T50	0.00176218	0.017351	0.00122465	0.00075077	0.00662985	0.000836406	0.00576592	0.00635699	0.00788036	0.0107995	0.0119711	0.00677443	0.013204	0.000761406	0.00825349
1086	M385T50	0.00101118	0.000934729	0.000673479	0.000793876	0.000465626	0.000729202	0.000696345	0.00043694	0.000456427	0.000402401	0.000844856	0.000506073	0.000908464	0.000613306	0.000490815
1087	M227T50	0.106847	0.188477	0.0891593	0.214413	0.0357087	0.0959387	0.113845	0.0571887	0.0615359	0.0679564	0.059168	0.0696841	0.134645	0.104158	0.0835803
1088	M209T50	0.00190555	0.00325014	0.00219536	0.00217578	0.000460426	0.0004216	0.00144982	0.00148113	0.00117959	0.000600726	0.00165412	0.00101186	0.00248983	0.0018854	0.000465612
1089	M283T50	0.00122235	0.00300283	0.00271106	0.00126154	0.000795236	0.00137072	0.00107576	0.000896666	0.00135581	0.000798947	0.00230758	0.00150003	0.00251941	0.00183172	0.00104905
1090	M177T50	0.0117372	0.0134196	0.00959055	0.00432546	0.00260799	0.00799507	0.00327099	0.00504796	0.00485867	0.00746603	0.00762122	0.00603804	0.00772038	0.00799016	0.00515883
1091	M262T50	0.000754245	0.000944469	0.00189867	0.00107345	0.000976333	0.000536911	0.000531006	0.000473259	0.00042136	0.00149542	0.000967417	0.00108875	0.00203915	0.0015865	0.00125465
1092	M261T50_1	0.00297817	0.00168005	0.00147841	0.000764695	0.00120853	0.00231025	0.000752262	0.00109609	0.00104729	0.00166022	0.000749714	0.00115751	0.00124237	0.0013745	0.000912461
1093	M134T50_1	0.0123199	0.0399273	0.0557846	0.00467234	0.00341325	0.00559513	0.00363406	0.0549123	0.00382531	0.0485079	0.0112338	0.0517818	0.0389716	0.00607578	0.00420061
1094	M341T50	0.00110954	0.0008646	0.000986804	0.00205759	0.000558546	0.000922775	0.000551748	0.000615325	0.000557978	0.000673943	0.000714473	0.00183985	0.000916006	0.000799445	0.00064647
1095	M198T50	0.000990769	0.00118098	0.000884848	0.000689058	0.000607587	0.0010424	0.000418304	0.000252596	0.000515796	0.000399893	0.000899912	0.000472786	0.000685982	0.000855945	0.000540392
1096	M250T50	0.000890929	0.00107107	0.000971882	0.000731074	0.000706434	0.00114383	0.000586118	0.000548294	0.00075911	0.00057747	0.00105767	0.000428049	0.000893522	0.00112095	0.000645205
1097	M223T50	0.0289165	0.129173	0.0989969	0.02367	0.0419611	0.0317541	0.0186673	0.0209826	0.0206144	0.0356791	0.0291572	0.0306344	0.0356962	0.033293	0.0240505
1098	M433T50	0.000710055	0.000971523	0.000898193	0.000377671	0.000502453	0.000591196	0.000345927	0.0003536	0.000539782	0.000293571	0.000768198	0.000572659	0.000769048	0.000645305	0.00034342
1099	M164T50	0.00352524	0.0043362	0.0021016	0.0031204	0.00157963	0.0034112	0.00187773	0.00246116	0.00172985	0.0015865	0.00175534	0.00158946	0.00213436	0.00226679	0.00229419
1100	M128T50_2	0.00529194	0.00690427	0.00230797	0.00277601	0.00207775	0.00441136	0.000655208	0.00270021	0.00178786	0.0028324	0.0040179	0.000824253	0.00310801	0.00192709	0.0019965
1101	M219T50	0.0110441	0.00823289	0.00920733	0.00953989	0.00309249	0.00589669	0.00504112	0.00842637	0.00151098	0.00220545	0.00499565	0.00148543	0.0077379	0.00655921	0.00546081
1102	M134T50_2	0.00603019	0.00958503	0.00422913	0.00518687	0.00355719	0.00109556	0.000461916	0.00296351	0.000347167	0.000727764	0.00389268	0.0029094	0.00629645	0.00522375	0.00369881
1103	M277T50_1	0.00136633	0.00251007	0.00158821	0.000999197	0.000677665	0.00201616	0.00130926	0.00120313	0.00103989	0.0012171	0.00124	0.00133193	0.00193754	0.00168455	0.0011538
1104	M323T50	0.00227482	0.00425405	0.00106555	0.000833591	0.000961512	0.00312786	0.00134939	0.000984063	0.00122644	0.00167127	0.00155802	0.000945155	0.00350528	0.00295121	0.00111679
1105	M239T50	0.011541	0.0139591	0.0135703	0.010202	0.00471135	0.00974892	0.00745871	0.00508413	0.00373599	0.00699601	0.0115017	0.0136452	0.0148971	0.00875909	0.00761534
1106	M241T50	0.00561937	0.00634812	0.00426314	0.00599978	0.00174013	0.00361213	0.00431894	0.00234424	0.00214088	0.00183971	0.00137736	0.00311584	0.004628	0.00423755	0.00363711
1107	M193T50	0.00499155	0.0051192	0.00403019	0.00365683	0.00167407	0.00258815	0.00348042	0.00378693	0.0019544	0.00305798	0.0111804	0.00220427	0.00414287	0.00388833	0.00308754
1108	M226T50	0.00155296	0.00194471	0.00143315	0.000761589	0.000619023	0.00092022	0.000891984	0.000735772	0.000584915	0.000586633	0.00068085	0.000726077	0.00125305	0.000756006	0.00056944
1109	M261T50_2	0.00257228	0.00541756	0.00381078	0.00190801	0.00201379	0.00259918	0.00155171	0.00257029	0.00257686	0.00210905	0.00328831	0.00305322	0.00407399	0.0034044	0.00240479
1110	M145T50	0.00391538	0.00614157	0.00676669	0.00471267	0.00484559	0.0041501	0.00248073	0.00396164	0.00323184	0.00604558	0.00471229	0.00274357	0.00564853	0.00484396	0.00424974
1111	M132T50	0.000909331	0.00090148	0.000947015	0.000635127	0.00033774	0.000653647	0.000353152	0.000405183	0.000488991	0.000591347	0.0007499	0.000338128	0.000568145	0.000552163	0.000498539
1112	M247T50_2	0.000856035	0.0011898	0.000706454	0.000920681	0.000707443	0.00134441	0.000636855	0.000717673	0.00034878	0.000878778	0.00117801	0.000423531	0.00109808	0.00108909	0.000559235
1113	M268T50_2	0.00124706	0.000770312	0.000446999	0.000501104	0.000647665	0.0010125	0.000708713	0.000291983	0.000334709	0.000293109	0.000474296	0.000789612	0.00119318	0.00126251	0.000748763
1114	M426T50	0.000456805	0.00161819	0.000860229	0.000731397	0.000516784	0.000383411	0.000375392	0.000609908	0.000527426	0.000648476	0.000219715	0.00100655	0.00107172	0.00104277	0.000715852
1115	M252T50	0.00168342	0.00179708	0.00141087	0.00105057	0.00098534	0.00203241	0.000661642	0.000966864	0.000901109	0.00106331	0.0010406	0.00104761	0.00126241	0.00151013	0.000916733
1116	M270T50	0.00163878	0.00222242	0.000908633	0.000895527	0.000598819	0.00133296	0.000744858	0.00108145	0.0004434	0.00119957	0.0011396	0.00076066	0.00134935	0.00121479	0.000669835
1117	M242T50	0.00122471	0.00139419	0.00074882	0.000839871	0.000442092	0.000528621	0.000465621	0.00050351	0.000574517	0.000682396	0.000657682	0.000366012	0.000532094	0.00094952	0.000289826
1118	M206T50	0.00106336	0.00125694	0.00101713	0.000694037	0.00042507	0.000881239	0.000634208	0.000538558	0.000669155	0.00104148	0.000989047	0.000672119	0.00100326	0.0007444	0.000616425
1119	M176T50	0.00178167	0.0023133	0.00195028	0.00103359	0.000753479	0.00159542	0.000879921	0.00086099	0.000499998	0.00128858	0.0013836	0.000875714	0.00156017	0.0015106	0.00100746
1120	M212T50	0.00167324	0.00283096	0.00244704	0.0028102	0.00165855	0.00177293	0.00194977	0.00179177	0.00220294	0.00203047	0.00104402	0.00181065	0.00123488	0.00265671	0.00259974
1121	M124T50	0.000916169	0.000843434	0.000165604	0.000459459	0.000706456	0.0010714	0.000731142	0.000242163	0.00022411	8.80075e-05	0.000360609	0.00101683	0.00136218	0.00108033	0.000814119
1122	M319T50	0.00442653	0.0044435	0.00690076	0.0034593	0.00192496	0.00266284	0.00212042	0.00265398	0.00246063	0.0032225	0.0035327	0.0028868	0.00403632	0.00390239	0.00281116
1123	M128T50_1	0.00242431	0.00250463	0.00196858	0.00142276	0.00114337	0.00211947	0.00180953	0.00117485	0.00102222	0.00163421	0.00170465	0.000939484	0.00202353	0.001984	0.00150307
1124	M275T50	0.00122567	0.00102886	0.000899654	0.000731074	0.000322576	0.000786834	0.000882602	0.000640886	0.000343788	0.000585041	0.000951819	0.000691374	0.000720029	0.000924453	0.00054878
1125	M190T50	0.000869079	0.00181223	0.000772354	0.00157692	0.000836332	0.000883555	0.000888607	0.000339596	0.000356069	0.00113965	0.000578159	0.000837883	0.00112719	0.000671542	0.000984337
1126	M406T50	0.000406774	0.000713735	0.000717718	0.000414161	0.000335458	0.000503681	0.000336293	0.000420799	0.000261899	0.000372978	0.000393198	0.00035574	0.000713116	0.000457411	0.000381526
1127	M260T50	0.00123464	0.00280169	0.00117411	0.00119559	0.000721986	0.00142382	0.000666654	0.00159292	0.000708433	0.000757513	0.000805516	0.00090356	0.000850805	0.00109643	0.00136097
1128	M387T50	0.000798759	0.00103243	0.00113028	0.000978568	0.000530979	0.000930124	0.000583954	0.000787818	0.000557319	0.000672919	0.00100852	0.000646753	0.000976859	0.000832603	0.000742412
1129	M278T50	0.00163055	0.00125906	0.00106212	0.00647779	0.00200557	0.00155808	0.00118871	0.000565219	0.00148042	0.00167284	0.00139689	0.00269487	0.00251294	0.00262184	0.00177139
1130	M268T50_1	0.00133811	0.00283591	0.0037167	0.000716192	0.00207226	0.00303985	0.00131039	0.00231337	0.000780195	0.000910603	0.00159973	0.00307578	0.00206272	0.00421593	0.00129847
1131	M229T50	0.00319519	0.00376718	0.00150826	0.00122802	0.00064316	0.00296994	0.00257225	0.00101665	0.00126373	0.000949219	0.00172708	0.00305207	0.00394128	0.00398197	0.00203938
1132	M277T50_2	0.000819166	0.00295439	0.00263402	0.0015077	0.0012339	0.000471752	0.00162838	0.000869338	0.00287084	0.000681364	0.00386833	0.00142014	0.00072396	0.00299381	0.000429792
1133	M396T50	0.00124255	0.00188908	0.000869871	0.00116246	0.000630995	0.000832264	0.000440258	0.000753366	0.000547645	0.000379599	0.0007444	0.000868649	0.00146074	0.00110045	0.000755328
1134	M228T50	0.00139499	0.0108902	0.00831736	0.00051922	0.00106265	0.00120702	0.000501832	0.000676978	0.000510597	0.000553497	0.00772273	0.000760367	0.00118775	0.00131209	0.000743076
1135	M215T50	0.00110402	0.00138987	0.0012382	0.000667532	0.000764212	0.000794794	0.000338151	0.00045752	0.000501269	0.000667767	0.00098996	0.00094794	0.000685656	0.000864628	0.000837823
1136	M251T50	0.00237969	0.00124522	0.00209073	0.00165055	0.00330359	0.00135251	0.00150661	0.00370867	0.000435269	0.00410609	0.00121733	0.00385048	0.00139294	0.00136806	0.000978686
1137	M297T50	0.00104764	0.00225105	0.00226326	0.00105059	0.00122521	0.000802924	0.000537812	0.00126307	0.000994121	0.00153267	0.000673629	0.00180212	0.00200977	0.00189724	0.00107173
1138	M265T50	0.00390156	0.0020424	0.00268993	0.00182226	0.000733754	0.00161364	0.00230915	0.00163859	0.000549325	0.00104027	0.00173204	0.000441939	0.00201665	0.00165652	0.00122632
1139	M120T50	0.0265006	0.0337876	0.0282934	0.0234705	0.0131492	0.0208841	0.0121541	0.0175914	0.0102622	0.0198005	0.0211065	0.0135349	0.0259036	0.0332874	0.0156429
1140	M243T51	0.00990627	0.0145063	0.014172	0.0160231	0.0118039	0.0164061	0.00616248	0.010237	0.00952329	0.0160104	0.0184474	0.00880218	0.0141117	0.0140255	0.012672
1141	M362T51	0.000642072	0.00174124	0.000681878	0.000479625	0.00063814	0.000520744	0.000472442	0.00065198	0.000586749	0.000906201	0.000615584	0.000732977	0.00115836	0.000883704	0.000731941
1142	M380T51	0.00231041	0.00256224	0.0014413	0.0011977	0.00137972	0.00203351	0.00100876	0.00114836	0.000912178	0.00150764	0.00204711	0.00153665	0.00176563	0.00242286	0.00150024
1143	M263T51	0.00133963	0.000992131	0.00139802	0.00130286	0.0010157	0.00108206	0.000858755	0.00106186	0.000648623	0.000915767	0.000768602	0.00106695	0.00185531	0.00104887	0.000947689
1144	M155T51	0.00589832	0.00628055	0.00605726	0.00337635	0.00194057	0.00297471	0.00280003	0.00341605	0.00269698	0.00579032	0.00316155	0.00407903	0.00458326	0.0045248	0.00338466
1145	M301T51	0.0375313	0.00803389	0.0464808	0.00487416	0.00342206	0.00300866	0.0026265	0.0035423	0.00454051	0.00522579	0.00563843	0.00286332	0.00577853	0.00536572	0.00399233
1146	M336T51_1	0.00183899	0.00684252	0.000606706	0.000452715	0.0036641	0.00206157	0.0036628	0.00461632	0.00127299	0.000482567	0.00555106	0.000408863	0.00873414	0.00265446	0.000319439
1147	M150T51	0.0229221	0.00137688	0.0165199	0.00113612	0.000663309	0.0211068	0.000530437	0.00760652	0.000394887	0.000463456	0.000960684	0.0114375	0.0172997	0.0175386	0.0111486
1148	M321T51_2	0.00156089	0.0017116	0.00148095	0.0012682	0.000672657	0.00128868	0.00090879	0.000912372	0.000782185	0.00107916	0.00124311	0.000966714	0.00148762	0.00113757	0.000939124
1149	M118T51	0.00255721	0.00339095	0.00100337	0.00130884	0.00113183	0.00223153	0.00102345	0.00103758	0.000913043	0.000917408	0.00174305	0.00137387	0.00207046	0.00154105	0.0015349
1150	M203T51	0.125808	0.0989138	0.127706	0.0534529	0.0219076	0.0658128	0.0756827	0.0499632	0.0147299	0.0283166	0.0647942	0.0271239	0.0704552	0.0698453	0.0507894
1151	M207T51	0.048193	0.0878197	0.038698	0.0497125	0.0298101	0.0296343	0.0209366	0.0265468	0.0351998	0.0341906	0.0366811	0.0250485	0.0462376	0.0505314	0.032513
1152	M280T51	0.00230432	0.00106221	0.00144623	0.00133491	0.000582452	0.00143776	0.00165531	0.0012611	0.000527387	0.000787787	0.00145857	0.000608219	0.00138559	0.00134717	0.00122318
1153	M281T51	0.00706662	0.00304573	0.00470223	0.00376515	0.00141657	0.00223335	0.00470145	0.000714744	0.000466799	0.0019093	0.00362465	0.000891517	0.00387052	0.00327225	0.00208801
1154	M383T51	0.00417352	0.00174096	0.00395624	0.00140926	0.00058216	0.00160888	0.00324305	0.0013127	0.00043278	0.000332867	0.00108775	0.000592617	0.00163251	0.00146564	0.000933993
1155	M330T51	0.00176782	0.00150266	0.00141355	0.00125661	0.000829339	0.00121713	0.000478463	0.000817744	0.000662701	0.000847361	0.0013812	0.000761467	0.00167255	0.000435109	0.000307372
1156	M293T51	0.00091204	0.00104411	0.000744291	0.00109062	0.000678925	0.00131947	0.000557816	0.00062092	0.000608947	0.000709148	0.000857672	0.000843556	0.000935996	0.000929264	0.000696143
1157	M133T51	0.0104458	0.0135909	0.0119861	0.0087931	0.00534048	0.00793181	0.0057876	0.00774934	0.00590485	0.0107851	0.00771227	0.00770879	0.0120806	0.0105577	0.0069621
1158	M109T51	0.000848352	0.00229487	0.00187671	0.000428792	0.00035727	0.00148596	0.000745679	0.0010813	0.000587772	0.000789267	0.000869958	0.000500006	0.000837174	0.00071977	0.000614543
1159	M176T51	0.00181278	0.00221191	0.000912507	0.000848543	0.000931366	0.00168272	0.000931754	0.000630517	0.00041471	0.000570826	0.00156493	0.000495501	0.00168573	0.000694291	0.00109421
1160	M377T51	0.00045503	0.000991077	0.00149375	0.000592408	0.000735502	0.000509868	0.000347781	0.000726877	0.000626172	0.000792204	0.000438562	0.00108548	0.00105915	0.00115376	0.000751658
1161	M314T51	0.00153808	0.000573381	0.000609785	0.00079199	0.000288542	0.00134176	0.000526059	0.000464399	0.000352544	0.000495778	0.00112115	0.000459877	0.00133565	0.00140892	0.000909743
1162	M368T51_1	0.000681832	0.00127179	0.00095817	0.000527104	0.00140324	0.000459762	0.00106318	0.0046089	0.000375074	0.000573293	0.000861877	0.000383921	0.00205342	0.00120417	0.00104412
1163	M496T51	0.000441696	0.000652255	0.000843921	0.00048309	0.000303085	0.00070587	0.000228621	0.000457833	0.000253903	0.000435844	0.000259205	0.00045594	0.000530776	0.000487416	0.000375061
1164	M106T51_1	0.0115882	0.0150544	0.0112611	0.00971328	0.00695453	0.0115966	0.0086526	0.0065553	0.00632402	0.0093142	0.0110483	0.007039	0.0108897	0.0104854	0.00753989
1165	M371T51	0.00252917	0.00468545	0.00149314	0.00105178	0.00241722	0.00231508	0.00189819	0.00164932	0.000549758	0.0008841	0.00105178	0.00210062	0.00100522	0.00377978	0.00272006
1166	M200T51_1	0.00313536	0.0104745	0.0107995	0.00395426	0.00517076	0.00140727	0.00151098	0.00571504	0.00420011	0.00675784	0.00208502	0.00834815	0.00930918	0.00831208	0.00557366
1167	M246T51	0.00628933	0.00750483	0.00275933	0.00453352	0.0065221	0.00732735	0.00447591	0.00230484	0.00152968	0.0016694	0.0027352	0.00667726	0.00778355	0.00734579	0.00504863
1168	M304T51	0.00116203	0.00273014	0.00122128	0.00227888	0.000820131	0.00179468	0.00090641	0.0011022	0.00107321	0.0011622	0.00109614	0.000709056	0.0010248	0.00194212	0.000730909
1169	M285T51	0.0016407	0.00332003	0.0033401	0.000520636	0.00195737	0.00509631	0.00150615	0.000427146	0.000332865	0.0030408	0.00234415	0.00309907	0.000695369	0.000566957	0.000490184
1170	M172T51_3	0.00484751	0.00141712	0.00505623	0.00136623	0.00228938	0.00319715	0.00263463	0.00275744	0.00238016	0.00253488	0.00177381	0.00236147	0.00381883	0.00328589	0.00214412
1171	M390T51	0.00126393	0.00163945	0.00114565	0.000811731	0.00060328	0.00119531	0.000848429	0.000731153	0.000670537	0.00118333	0.00131202	0.000815558	0.00129149	0.00133518	0.00104086
1172	M222T51_2	0.0106973	0.0158732	0.0103216	0.00364866	0.00438813	0.00268631	0.00306374	0.00781581	0.00486428	0.00688401	0.00737409	0.000778586	0.00777377	0.00694225	0.00506583
1173	M313T51	0.00215458	0.00183675	0.00160795	0.00137055	0.00149376	0.00175297	0.000957942	0.00117096	0.000645081	0.0014571	0.0016839	0.00148466	0.00370722	0.00298214	0.000700206
1174	M244T51_1	0.00468461	0.00694318	0.00527457	0.00135698	0.00258979	0.00142176	0.00131206	0.00283443	0.00178665	0.00250608	0.00316629	0.000814044	0.00382979	0.00292243	0.0022908
1175	M328T51	0.000917063	0.00143749	0.000965157	0.000920598	0.000752895	0.000657227	0.00045505	0.000354591	0.000397976	0.000653195	0.00048588	0.000535271	0.000963013	0.000590905	0.000762922
1176	M216T51	0.00394814	0.0124711	0.00304931	0.00396481	0.00243521	0.00357337	0.000726532	0.00362687	0.00177448	0.0149911	0.00758568	0.00256799	0.00334902	0.00321188	0.0086929
1177	M347T51	0.000721146	0.00125059	0.00107284	0.00135977	0.000649502	0.000965242	0.000429086	0.00100957	0.000427234	0.00059874	0.000843549	0.000619154	0.00104681	0.000937687	0.000524611
1178	M238T51_1	0.00126999	0.00189309	0.00899305	0.00154691	0.000814027	0.0039506	0.000406942	0.00209091	0.000522472	0.00073414	0.000880776	0.000880351	0.0011427	0.00102532	0.000740834
1179	M394T51	0.00154881	0.00201254	0.00196235	0.00108127	0.00139858	0.000886961	0.0007915	0.00146648	0.00158409	0.00154105	0.00112926	0.00168873	0.0021059	0.00121245	0.00165228
1180	M190T51	0.00248875	0.00218442	0.00312891	0.00205139	0.00123358	0.00147158	0.000982831	0.00172589	0.000903427	0.00144151	0.00240041	0.00113534	0.00156899	0.0019477	0.00134978
1181	M305T51_2	0.00259912	0.0025845	0.00456345	0.00307307	0.00168357	0.00354145	0.000479082	0.00342859	0.00227608	0.00315616	0.00281027	0.00237781	0.00398752	0.00238008	0.001635
1182	M358T51	0.00925122	0.0136537	0.00978273	0.0075841	0.00676337	0.00845642	0.00514093	0.00507532	0.00584366	0.00740649	0.00762995	0.00706975	0.0100843	0.00943757	0.00730488
1183	M352T51	0.000298407	0.000399494	0.000815217	0.000523061	0.000216021	0.000205747	0.000326016	0.000599526	0.000135607	0.000236362	0.000182569	0.000193331	0.00055065	0.000338902	0.000268256
1184	M196T51	0.00109334	0.0019627	0.00132609	0.0013698	0.000782697	0.000755696	0.000631635	0.00109847	0.000538111	0.000872055	0.00101777	0.000916371	0.00127337	0.00112479	0.000740468
1185	M164T51	0.00541497	0.00284721	0.00224528	0.00095136	0.00239838	0.00410626	0.00266466	0.00293815	0.000914141	0.00352332	0.00170706	0.00250495	0.00190718	0.00381105	0.00252039
1186	M260T51	0.0014185	0.00253561	0.00330558	0.000772929	0.000759114	0.00121154	0.000627231	0.000747915	0.000416086	0.00122299	0.00202345	0.000804607	0.00209444	0.00163452	0.00115481
1187	M308T51	0.00212262	0.00156798	0.00192788	0.00106716	0.00140615	0.00159014	0.000609943	0.00156176	0.00145729	0.00198426	0.00237357	0.000759251	0.00218732	0.00201155	0.00158458
1188	M393T51	0.00047066	0.000881544	0.000665605	0.000692563	0.0003513	0.000455838	0.000197994	0.000860102	0.000382186	0.000589395	0.000356372	0.000642353	0.000679735	0.000837124	0.000469798
1189	M363T51_1	0.000666335	0.00121075	0.000965034	0.000825449	0.000461327	0.000451996	0.000336812	0.000473334	0.000477116	0.000521244	0.000589362	0.000508557	0.000511301	0.000775438	0.0002971
1190	M218T51	0.000628901	0.00110991	0.000863126	0.000856933	0.000542274	0.000490877	0.000415674	0.000348987	0.000372505	0.000440025	0.0005408	0.000817893	0.000717866	0.000650579	0.000326655
1191	M321T51_1	0.000980306	0.00233731	0.00345161	0.00174219	0.00146677	0.00127546	0.000462896	0.00323134	0.00172213	0.00253059	0.000837175	0.00277132	0.00204959	0.00205784	0.00156112
1192	M172T51_2	0.000418492	0.000666965	0.00360644	0.000908306	0.00175719	0.000568382	0.000695318	0.00272177	0.00165008	0.00238268	0.000865365	0.00235805	0.0026518	0.000513987	0.00169172
1193	M336T51_2	0.0195104	0.02476	0.0171433	0.0181207	0.0124892	0.0150095	0.0108901	0.011519	0.0110321	0.0146272	0.0157917	0.0137668	0.0202806	0.0184651	0.012207
1194	M222T51_1	0.00631604	0.00201336	0.00111784	0.00193364	0.00137098	0.00237435	0.00045596	0.00149769	0.000673936	0.000880125	0.000926621	0.000858671	0.001632	0.00151613	0.00109542
1195	M355T51	0.00394953	0.00206262	0.00271086	0.0168993	0.00428227	0.0033615	0.000280281	0.00783015	0.000999753	0.00699795	0.00218999	0.00217311	0.00192379	0.00190907	0.0049762
1196	M234T51	0.00109691	0.00240192	0.00371561	0.00227643	0.0012881	0.00101059	0.000757089	0.00256992	0.00170531	0.00255072	0.00105428	0.0020341	0.00238513	0.00221949	0.00152687
1197	M254T51_1	0.00107991	0.00110463	0.00198729	0.00138836	0.00100243	0.000789269	0.000509903	0.00130083	0.000954648	0.00117495	0.000937662	0.00106144	0.00131813	0.00144105	0.000986821
1198	M254T51_2	0.00112338	0.0010861	0.00138775	0.00138699	0.000462682	0.000853235	0.000463708	0.00131023	0.000255206	0.000667877	0.00110137	0.000448028	0.00179943	0.000784246	0.00110777
1199	M325T51	0.000810909	0.00151656	0.00148315	0.00109406	0.000721704	0.00104973	0.000437382	0.000656495	0.000526409	0.000659872	0.00059333	0.00140071	0.00158208	0.00146583	0.000742453
1200	M105T51	0.381076	0.728768	0.322433	0.349382	0.221876	0.217642	0.146133	0.184717	0.236418	0.249145	0.274876	0.187647	0.400055	0.351233	0.236502
1201	M182T51	0.0393969	0.0557734	0.043405	0.0188966	0.0169328	0.00860783	0.0130454	0.0351756	0.0202477	0.0280801	0.0312079	0.00236941	0.0292187	0.0268783	0.0190126
1202	M170T51	0.00445404	0.007356	0.00342249	0.00215745	0.00213337	0.00164847	0.00151355	0.00299957	0.00132101	0.00324522	0.00348436	0.00393951	0.0040966	0.00369293	0.00457752
1203	M188T51	0.00188471	0.000753364	0.000849753	0.000800635	0.000710214	0.00112752	0.000537605	0.00048054	0.000802696	0.000879064	0.00060108	0.000482959	0.00110049	0.0016063	0.00104868
1204	M202T51	0.000415836	0.000820119	0.000882776	0.000479909	0.000478475	0.000209608	0.000224454	0.000638311	0.000489708	0.000593419	0.000287623	0.000682147	0.000672697	0.000711193	0.000519985
1205	M361T51	0.000476866	0.00101999	0.000765277	0.000805923	0.000702863	0.000476097	0.000443848	0.000676304	0.000507648	0.000594089	0.000351348	0.000761467	0.000776696	0.00073951	0.000534678
1206	M186T51	0.00138021	0.0023282	0.0014066	0.0015623	0.000981068	0.000677765	0.000630255	0.000860049	0.000498815	0.00103798	0.00105928	0.00107144	0.00132776	0.00147271	0.000983957
1207	M171T51	0.0175645	0.0199746	0.0198812	0.0140477	0.00819635	0.00764133	0.0175672	0.0136384	0.00763141	0.0120509	0.0187857	0.0080272	0.0101428	0.00808275	0.00543109
1208	M238T51_2	0.00348319	0.00680685	0.00900455	0.00261774	0.00240416	0.00356086	0.00197357	0.00193524	0.00133722	0.0033131	0.00458202	0.00265068	0.00491182	0.00441353	0.00307892
1209	M148T51	0.00314903	0.0049082	0.00280095	0.00249993	0.00185093	0.00129689	0.00147263	0.0011532	0.00100353	0.00284707	0.0024094	0.00294044	0.00328156	0.00326243	0.00200358
1210	M271T51	0.00245195	0.0607743	0.029475	0.00229009	0.00267209	0.0234379	0.00115603	0.00250441	0.00188263	0.00306666	0.00330624	0.00240674	0.00304102	0.00259521	0.00207375
1211	M465T51	0.000525348	0.000555187	0.000470514	0.000435838	0.000657083	0.000561869	0.000235952	0.000234145	0.000219671	0.00037403	0.00049629	0.000443014	0.000622751	0.000528111	0.000424659
1212	M147T51	0.000964287	0.00187133	0.00105262	0.000621707	0.000760134	0.000569288	0.000350762	0.000535859	0.00062012	0.000294076	0.000822439	0.000369138	0.0011684	0.000988705	0.000722879
1213	M448T51	0.000359073	0.000473056	0.000510545	0.000337625	0.000239791	0.000350588	0.000195256	0.000364161	0.000249696	0.000359466	0.000299522	0.000276632	0.00055748	0.000371889	0.000330381
1214	M194T51	0.000973274	0.00354247	0.00415084	0.00604654	0.00316487	0.000973166	0.000773085	0.00605717	0.00207449	0.00290756	0.00143402	0.00352649	0.00388593	0.00392693	0.002744
1215	M319T51	0.00624642	0.00657756	0.00610128	0.00462028	0.00214731	0.00266602	0.00282347	0.00483469	0.0021693	0.00342801	0.00541917	0.00226955	0.00429721	0.00452549	0.0027423
1216	M333T51	0.000655307	0.00293649	0.00411892	0.0015024	0.00175688	0.000766381	0.000612888	0.00276614	0.00164905	0.00298063	0.000722501	0.00339957	0.00284344	0.00257621	0.00176806
1217	M368T51_2	0.00259401	0.00521237	0.00772078	0.00253096	0.00253131	0.00539419	0.00544248	0.00416836	0.0027348	0.00593564	0.00750528	0.00289325	0.00447687	0.00461716	0.00447187
1218	M200T51_2	0.00272579	0.00366844	0.00254441	0.000795646	0.000838955	0.00134665	0.000715916	0.0024612	0.0011852	0.00160844	0.00226727	0.000916102	0.00146262	0.0018029	0.00120644
1219	M178T51	0.00486837	0.0193199	0.0202249	0.0104005	0.0109243	0.00264055	0.00365853	0.0146932	0.00964951	0.0144678	0.00378755	0.0161602	0.0169472	0.0170672	0.0115115
1220	M125T51	0.001726	0.00183952	0.000728932	0.000537803	0.000966364	0.00146102	0.00061451	0.000561462	0.000457941	0.00149149	0.00157737	0.000522372	0.000638567	0.000708933	0.00040898
1221	M244T51_2	0.00463278	0.00783604	0.00820408	0.0130521	0.00348597	0.0059445	0.00446492	0.00557553	0.00444359	0.00455616	0.0102107	0.00417782	0.00788426	0.00664753	0.00524009
1222	M108T51	0.00115474	0.00147898	0.000883579	0.0011502	0.000678187	0.000616355	0.000499485	0.000387693	0.000287888	0.000763938	0.000897318	0.000930451	0.00104876	0.000883673	0.000606612
1223	M298T51	0.000470382	0.00143213	0.00130839	0.00119711	0.000460306	0.000740951	0.000431406	0.000326473	0.000339472	0.000351652	0.000611459	0.000848409	0.000807698	0.000562355	0.00118894
1224	M363T51_2	0.000665792	0.00109813	0.000862942	0.000681707	0.000455521	0.000457232	0.000339045	0.000470455	0.000425354	0.000524025	0.000527817	0.000635375	0.000823016	0.000562	0.00048072
1225	M195T51	0.00172817	0.00325951	0.00320787	0.00182816	0.00142933	0.0017626	0.000813536	0.00112922	0.000542329	0.00203532	0.00180491	0.00127145	0.00245111	0.00186897	0.00147396
1226	M172T51_1	0.00105481	0.00264757	0.00337971	0.00224493	0.00175467	0.00062261	0.000638842	0.00273063	0.00155867	0.00243507	0.000918882	0.00236016	0.00264702	0.00197732	0.00166327
1227	M427T51	0.00194032	0.00293813	0.000880565	0.00116103	0.00121774	0.0015742	0.000378217	0.000813986	0.00145636	0.00155765	0.000774063	0.00127001	0.00195873	0.00169294	0.00130541
1228	M116T51	0.00515299	0.0172787	0.0258449	0.0138782	0.01171	0.00233739	0.00433815	0.0221649	0.0119353	0.0193498	0.0039866	0.0187956	0.0180485	0.0162915	0.0124597
1229	M305T51_1	0.00363128	0.00497319	0.00470777	0.00288139	0.00244857	0.00343745	0.00126332	0.00170191	0.0017469	0.00113437	0.00256121	0.00152227	0.00329369	0.00288736	0.00287195
1230	M405T51	0.0049986	0.00809689	0.00271518	0.00294254	0.0042973	0.00340992	0.00229409	0.00389208	0.00437313	0.00597956	0.00422563	0.00362422	0.00561102	0.00495494	0.00444855
1231	M126T51	0.0101989	0.0165105	0.00887926	0.0105038	0.00618736	0.00510097	0.00473672	0.00454226	0.00296426	0.00796748	0.00812822	0.00935985	0.0095571	0.00846464	0.00577374
1232	M376T51	0.00209938	0.00511791	0.00164255	0.00142706	0.00196343	0.00122163	0.00075803	0.00176334	0.00214216	0.00174241	0.00138372	0.0016054	0.00235607	0.000795493	0.00163901
1233	M198T52	0.0296559	0.0024136	0.00347792	0.0014381	0.00150626	0.00164584	0.000893411	0.00121699	0.000685324	0.00157665	0.00205232	0.00124716	0.00215376	0.0024031	0.00145357
1234	M216T52	0.00310155	0.00711836	0.00955047	0.00372127	0.00284349	0.00369132	0.00210398	0.00240555	0.000887957	0.00444867	0.00440574	0.00279486	0.00525734	0.00423022	0.00353015
1235	M134T52	0.0089361	0.0432065	0.0638541	0.0371908	0.0297361	0.00563831	0.0102362	0.0562523	0.0289799	0.0479311	0.00942249	0.0522817	0.0432597	0.0408953	0.0310613
1236	M156T52	0.00382219	0.0147047	0.0196354	0.00970311	0.0100595	0.00248052	0.00285477	0.0140245	0.00778327	0.0126374	0.00268776	0.0140353	0.0147176	0.0131216	0.00970018
1237	M237T52	0.00155925	0.00302715	0.00205883	0.00196637	0.00102579	0.00141612	0.00127273	0.00123377	0.00104271	0.0016665	0.00199442	0.00150245	0.00236981	0.00195393	0.00149465
1238	M204T52	0.0312228	0.0451688	0.0324875	0.0324941	0.0201984	0.0313183	0.0184579	0.020585	0.0218598	0.0246155	0.0275237	0.0196916	0.0371254	0.0324613	0.0247294
1239	M321T52	0.00115196	0.00205162	0.00401071	0.00168845	0.000652216	0.00132769	0.00059055	0.00358861	0.00176017	0.000782794	0.000967875	0.00280366	0.00251885	0.00168453	0.000901269
1240	M212T52	0.00103131	0.00109739	0.000449302	0.000508188	0.000498467	0.0011002	0.0004117	0.000591947	0.000665862	0.000399357	0.000932952	0.000468592	0.000849206	0.000731743	0.000572622
1241	M369T52	0.00146616	0.00218689	0.00115021	0.00251807	0.00114612	0.00160878	0.000794682	0.00129673	0.00103076	0.00152865	0.00135342	0.000769254	0.00181981	0.00173535	0.00118326
1242	M285T52	0.00193202	0.0015298	0.00100369	0.00112552	0.000964415	0.00154441	0.000916611	0.000939585	0.00108911	0.0012346	0.00111456	0.00128337	0.00210206	0.00154914	0.000525671
1243	M299T52	0.00220793	0.00309734	0.00262428	0.00234521	0.00130882	0.00228241	0.000801954	0.00197336	0.00124478	0.0012577	0.0018018	0.00148773	0.00214202	0.00238746	0.00215133
1244	M371T52	0.0004846	0.000642146	0.000615992	0.000264446	0.000247584	0.000865146	0.000183112	0.000238757	0.000170216	0.000197531	0.000401968	0.000480591	0.000878883	0.000729812	0.000539693
1245	M350T52	0.00069106	0.000974218	0.00053349	0.000488489	0.00058198	0.00110589	0.000384902	0.000468255	0.000496203	0.000485767	0.000746824	0.000403918	0.000694232	0.000841955	0.000461395
1246	M242T52	0.000994125	0.00260124	0.00288702	0.00157346	0.000865742	0.000938121	0.000314095	0.000543276	0.000541079	0.000860259	0.00110297	0.00140768	0.00218755	0.00157317	0.00135335
1247	M233T52	0.000837661	0.00241313	0.000780922	0.000844653	0.000797755	0.000625898	0.000337128	0.000868015	0.000631079	0.00071471	0.00115356	0.000744865	0.00140937	0.000751502	0.000905178
1248	M353T52	0.00482643	0.00668114	0.0039135	0.00340918	0.00247808	0.00494385	0.00226358	0.00241193	0.00200863	0.0029914	0.00445625	0.00253707	0.00473378	0.00480903	0.00345605
1249	M283T52	0.0178547	0.0253851	0.0209276	0.00911839	0.00731156	0.0160091	0.00479224	0.00715087	0.00784828	0.0107893	0.0131479	0.00749403	0.0128759	0.0103729	0.0145633
1250	M164T52	0.0053711	0.0086947	0.00390991	0.00240511	0.00242159	0.0043792	0.00291659	0.00348049	0.00278551	0.00359716	0.00518963	0.00338046	0.00394165	0.00423291	0.00303573
1251	M291T52	0.00322949	0.00471254	0.0031884	0.00361168	0.00215134	0.00331444	0.00187214	0.00373993	0.00329471	0.00223557	0.00279842	0.00184516	0.00336119	0.00323797	0.00224181
1252	M331T52	0.0176803	0.0311082	0.0197389	0.0182082	0.0131147	0.0188666	0.0103407	0.0117124	0.0140347	0.0142945	0.0190467	0.0121299	0.023801	0.0197843	0.0156843
1253	M309T52	0.0372677	0.057571	0.0420556	0.0431526	0.0259887	0.0365684	0.0236368	0.026332	0.0277436	0.031	0.0356086	0.0235731	0.0467045	0.0398956	0.0287179
1254	M243T52	0.028429	0.0460194	0.0164842	0.0184471	0.0198709	0.0163772	0.00938827	0.0142922	0.010843	0.0154575	0.0128245	0.0120594	0.0294708	0.018798	0.011391
1255	M180T52	0.00185213	0.00268838	0.00162536	0.00182817	0.00091275	0.00151862	0.000999422	0.000909542	0.000755204	0.00129497	0.00172774	0.000684617	0.00208639	0.0015716	0.00133047
1256	M240T52	0.00247683	0.00235899	0.00130179	0.00115368	0.000884004	0.00148555	0.000705495	0.00145341	0.0011289	0.00178386	0.00151909	0.000749913	0.0016784	0.00168717	0.0006362
1257	M277T52	0.00205742	0.00387267	0.00345838	0.00175904	0.00129779	0.00339395	0.00221138	0.00299584	0.00344914	0.00266313	0.00485228	0.00152185	0.00366956	0.0032885	0.00256847
1258	M399T52	0.0029532	0.00289467	0.00200629	0.00119305	0.00273527	0.00381759	0.00277133	0.00139643	0.00219907	0.00226875	0.00254967	0.0026833	0.00430646	0.0036534	0.00253349
1259	M335T52	0.000792258	0.0048788	0.00480777	0.00154647	0.00100225	0.00142796	0.000272828	0.000891892	0.000533878	0.00077211	0.000623732	0.00156289	0.0019283	0.00176425	0.00129016
1260	M347T52	0.00340471	0.00497566	0.00296159	0.00773711	0.00326563	0.00395691	0.00238996	0.00445146	0.00266264	0.00256989	0.00283734	0.00238351	0.00439245	0.0049147	0.00320261
1261	M396T52	0.000698032	0.0010101	0.000811396	0.0006652	0.000521142	0.000934091	0.000375065	0.000351293	0.000528711	0.000552179	0.000743251	0.00050819	0.000764562	0.000709384	0.000619282
1262	M173T52	0.00541167	0.00216892	0.00432225	0.00216978	0.00141536	0.00167779	0.000422684	0.000818572	0.00107158	0.00114721	0.00236409	0.00180364	0.00228136	0.00200239	0.00147868
1263	M343T52	0.00235683	0.00431563	0.00487615	0.00256192	0.00242212	0.00302161	0.00185871	0.00475219	0.00114887	0.00392248	0.00298338	0.0016201	0.00165839	0.00182847	0.0030892
1264	M210T52	0.000783402	0.0013533	0.000927651	0.00114295	0.000495844	0.000798656	0.000559903	0.000646148	0.000531596	0.000660139	0.00116205	0.000622306	0.000865133	0.000696334	0.000682475
1265	M260T53_1	0.00429112	0.0080216	0.0099416	0.00710777	0.00309667	0.0124717	0.000772531	0.00340396	0.00384021	0.0031558	0.00331733	0.00519932	0.00693808	0.00690671	0.00530812
1266	M224T53	0.00109455	0.00255782	0.00321735	0.00168783	0.00150589	0.00068055	0.000633281	0.00214765	0.00147419	0.00142344	0.000809922	0.00199843	0.00226281	0.00191965	0.00161873
1267	M189T53	0.00468511	0.00557546	0.00258677	0.00413041	0.00367363	0.00390017	0.00182934	0.00196862	0.0020395	0.00316333	0.00229257	0.00395529	0.00496533	0.00427549	0.0014905
1268	M296T53	0.00104987	0.00236443	0.00224994	0.00246272	0.000875504	0.000887113	0.000571514	0.00151501	0.000708813	0.000568711	0.00111782	0.00121377	0.00154809	0.00122414	0.000952851
1269	M261T53	0.0330529	0.0433492	0.0260267	0.0200253	0.0147076	0.0198011	0.0121993	0.0132319	0.0147281	0.0183905	0.0289947	0.0122049	0.0310001	0.030454	0.0201429
1270	M109T53	0.0018047	0.00407169	0.00356184	0.0025293	0.00123563	0.0030363	0.000656017	0.0017806	0.00147716	0.00158178	0.00225996	0.00131848	0.00249321	0.00253569	0.00170576
1271	M279T53	0.00518321	0.00577223	0.00354378	0.00617922	0.00283687	0.00365782	0.00176003	0.00430124	0.00185026	0.00254401	0.00267767	0.00274621	0.00501295	0.00343612	0.00331422
1272	M120T53	0.0140619	0.0260365	0.023015	0.0201053	0.0113468	0.0176821	0.0126721	0.0293693	0.0145902	0.0205465	0.0236599	0.010244	0.0197182	0.0223002	0.0180244
1273	M288T53	0.00632489	0.0127479	0.0119954	0.00552555	0.00460907	0.00767258	0.00724482	0.00392907	0.00504248	0.00642469	0.00758429	0.00454346	0.00967862	0.00770576	0.00534139
1274	M132T53	0.00937069	0.00842062	0.00514286	0.0109128	0.0038587	0.0050095	0.00353217	0.00361595	0.00379914	0.00642623	0.00380573	0.00334725	0.00628208	0.00545713	0.00474327
1275	M280T53	0.00758939	0.013602	0.0104544	0.00642322	0.00392184	0.00393448	0.00281059	0.00425026	0.00415908	0.00464501	0.00414227	0.00623619	0.00590875	0.00757853	0.00356447
1276	M260T53_2	0.00346263	0.00118337	0.0111559	0.00070596	0.000312183	0.000704956	0.0018009	0.00046182	0.00342717	0.00326537	0.000466939	0.000613002	0.000600226	0.00681769	0.000435928
1277	M263T53	0.0211712	0.0359577	0.0192693	0.0167549	0.0107214	0.019602	0.0073782	0.00975127	0.00774679	0.0162659	0.0165945	0.0167878	0.0189688	0.0168901	0.0149415
1278	M117T53	0.00120737	0.000723285	0.00101834	0.000474178	0.000769243	0.000749119	0.000601742	0.000642201	0.00052626	0.000458924	0.000976476	0.000547226	0.00134537	0.000724972	0.000522051
1279	M321T53	0.00100228	0.00254212	0.00125156	0.00118095	0.00126022	0.00137561	0.000908813	0.00150628	0.000848255	0.00124753	0.00132101	0.000995971	0.00173785	0.00151623	0.00110535
1280	M258T53	0.0258419	0.0938758	0.071943	0.0382573	0.0282675	0.0421163	0.00994297	0.0287562	0.0193785	0.031625	0.0324812	0.0448894	0.0382694	0.0363541	0.0253935
1281	M142T53	0.0048101	0.0657991	0.0576108	0.00300985	0.00136162	0.0039387	0.00269203	0.00204267	0.00290758	0.00428375	0.00660568	0.0297761	0.00447849	0.00542129	0.00285611
1282	M116T53	0.0103125	0.018166	0.00703063	0.00848955	0.00629816	0.00401617	0.002596	0.0032104	0.00393621	0.00350345	0.00545824	0.00359366	0.00910996	0.00686771	0.00460241
1283	M246T53	0.00319991	0.00186859	0.00398151	0.00147296	0.0010288	0.00201333	0.000641853	0.000709692	0.000815906	0.000721387	0.000583638	0.00121321	0.003642	0.00140877	0.000770008
1284	M173T54	0.00133109	0.00369363	0.0454661	0.0318138	0.0233455	0.00384974	0.000433323	0.00110527	0.0232399	0.00117927	0.00206918	0.0192788	0.0454485	0.00307494	0.0234087
1285	M225T54	0.00795498	0.00785406	0.00247293	0.000794272	0.000576343	0.00404377	0.00331794	0.00379441	0.000411734	0.00340915	0.00627136	0.00295002	0.00752192	0.00571398	0.00447724
1286	M219T54	0.00733053	0.00889547	0.00808976	0.0106424	0.00420508	0.0077202	0.00610057	0.00853187	0.00212305	0.00392244	0.00542483	0.0258081	0.00365889	0.00307174	0.00221287
1287	M205T54	0.0267343	0.00330517	0.00343395	0.0201997	0.0139737	0.0207125	0.0122729	0.0145159	0.00146871	0.00287702	0.0217311	0.0149644	0.0260595	0.00192461	0.00182691
1288	M185T54	0.00120936	0.00110292	0.00583864	0.000968125	0.000436798	0.00613645	0.00260294	0.000372499	0.00266113	0.000514636	0.00556016	0.00387087	0.0047402	0.00530084	0.000355509
1289	M170T54	0.0104632	0.0124687	0.00140107	0.00993732	0.000411726	0.0124406	0.00359762	0.0014502	0.00482505	0.000632856	0.0117793	0.00526187	0.01056	0.000743202	0.000587959
1290	M130T54	0.0378609	0.0327655	0.0264877	0.04496	0.0142438	0.0460762	0.0126742	0.0298438	0.0186083	0.0244592	0.0416069	0.0112303	0.0326802	0.0301481	0.022911
1291	M303T54	0.0063525	0.0094628	0.00627905	0.00396974	0.00574223	0.00719822	0.00407948	0.00829979	0.00370505	0.00667212	0.00668129	0.00589798	0.00844309	0.00763609	0.00593579
1292	M152T54	0.0044787	0.00421984	0.00285489	0.00440117	0.00116535	0.00620195	0.000389136	0.00361732	0.00215037	0.00205783	0.00490591	0.00104521	0.00406541	0.00397336	0.00274341
1293	M224T54	0.0093289	0.0118572	0.000946626	0.000937659	0.000675323	0.00106819	0.000231153	0.00486008	0.000358457	0.00477348	0.000514989	0.000475522	0.00845312	0.00706405	0.000379659
1294	M221T54	0.0111073	0.00679353	0.0118942	0.00382596	0.00232422	0.00890042	0.00762418	0.00766738	0.00522527	0.0157231	0.00898317	0.00140179	0.011084	0.0109932	0.00770497
1295	M165T55	0.00524343	0.00547154	0.00471081	0.00257731	0.00417556	0.00561602	0.00116	0.0023954	0.00147758	0.00319024	0.00538242	0.00172229	0.00346915	0.00525238	0.0038581
1296	M246T55	0.00215982	0.00461756	0.00306566	0.00179521	0.00117768	0.00216955	0.00203751	0.00131441	0.00179963	0.00136992	0.00243863	0.00156943	0.00357378	0.00338313	0.00209336
1297	M191T55	0.00188233	0.00436526	0.000896027	0.00223915	0.00108839	0.00380827	0.000908709	0.00086921	0.00117105	0.00214137	0.00219092	0.00172363	0.00168798	0.00192326	0.00167372
1298	M148T55	0.0572012	0.0525223	0.0324536	0.0747938	0.0243603	0.0816902	0.0204551	0.04617	0.0295588	0.0339337	0.0627379	0.0153745	0.0522537	0.0499265	0.0329973
1299	M257T55	0.00611567	0.000821889	0.00821665	0.00066665	0.000283681	0.000897843	0.00349669	0.00309561	0.000670713	0.00856466	0.00409534	0.000779246	0.00352261	0.00375544	0.00238803
1300	M170T55	0.00757518	0.00686837	0.00433154	0.00818345	0.0025593	0.0108614	0.00246702	0.0056285	0.00368981	0.00467075	0.00880373	0.00512272	0.00922592	0.0056832	0.00477558
1301	M292T55	0.00229606	0.000715979	0.00211854	0.00047472	0.000254642	0.000573003	0.000807128	0.000517432	0.000305583	0.000845706	0.000939289	0.000322529	0.000487666	0.000628518	0.000451765
1302	M192T55	0.00605259	0.00576436	0.00335627	0.00615897	0.00240108	0.00775585	0.00189371	0.00370988	0.00276857	0.00324688	0.00683181	0.00193519	0.00513665	0.00489736	0.00370197
1303	M208T55	0.00144412	0.00699745	0.00113012	0.00289924	0.0008714	0.0023	0.00058419	0.00141173	0.00073795	0.000889205	0.00141955	0.00264608	0.00148055	0.00149562	0.00113027
1304	M238T55	0.00202334	0.00365105	0.00386837	0.00287733	0.000868017	0.00246036	0.000469903	0.00150495	0.000932708	0.00130401	0.00216858	0.000475922	0.00186869	0.00157719	0.00111103
1305	M186T55	0.00206569	0.00200175	0.00208693	0.00293084	0.000517101	0.00213414	0.000714478	0.00138562	0.000854152	0.00112745	0.00215485	0.00120007	0.0016429	0.00158439	0.000959729
1306	M290T55	0.00300389	0.00307843	0.00556649	0.00218172	0.00164171	0.00252628	0.00125227	0.00173799	0.00108547	0.00173136	0.00273238	0.00199829	0.00293937	0.00265784	0.00180148
1307	M235T55	0.0268381	0.0180339	0.0292142	0.0107585	0.00738652	0.0111868	0.0159801	0.0160384	0.0089524	0.0405345	0.0189262	0.00736348	0.0202225	0.0185368	0.0130892
1308	M193T55	0.00921122	0.0122425	0.00547086	0.00376451	0.00348876	0.00744918	0.00746572	0.0118039	0.00703962	0.0115508	0.00686401	0.00414059	0.0117392	0.0134805	0.0084298
1309	M258T55	0.0103789	0.00396886	0.00980913	0.00259701	0.001392	0.00213143	0.00631181	0.00643842	0.00241224	0.00602034	0.00973503	0.00141298	0.0037741	0.00390077	0.00262683
1310	M271T55	0.180406	0.231547	0.159367	0.151261	0.0728887	0.126631	0.0755173	0.115132	0.0743647	0.0940736	0.146294	0.0936294	0.145428	0.148357	0.103411
1311	M214T55_2	0.00206749	0.00330978	0.00347726	0.0052676	0.00283267	0.00334552	0.00165509	0.00282442	0.00155982	0.00170112	0.000866685	0.0016303	0.00249981	0.00373819	0.00213782
1312	M638T55	0.00560546	0.0065802	0.00632199	0.00421185	0.00320156	0.00422568	0.00304441	0.00306632	0.0025683	0.00380637	0.004336	0.00273267	0.00556931	0.00560812	0.00323361
1313	M317T55	0.0150802	0.0372052	0.0116371	0.0421503	0.0237766	0.0108088	0.00679855	0.00963124	0.00614622	0.00235761	0.0248403	0.0120426	0.00390947	0.00395431	0.00289926
1314	M214T55_1	0.00162826	0.000996551	0.000934922	0.000749366	0.000262079	0.00179734	0.000426246	0.000651503	0.000639737	0.000852386	0.00135873	0.000659927	0.00133744	0.00100387	0.000423177
1315	M162T55	0.0186919	0.0566707	0.0387341	0.0535745	0.0263731	0.0647898	0.0311654	0.0152123	0.0219121	0.0135853	0.0280689	0.0378065	0.0400636	0.0380999	0.0270359
1316	M333T55	0.00123232	0.00259807	0.000637049	0.00043918	0.00108645	0.00105728	0.000457166	0.000877591	0.00142286	0.000858926	0.00116703	0.000738211	0.00144324	0.00117944	0.000369825
1317	M112T55	0.00312393	0.00475931	0.00134288	0.00292723	0.0018689	0.001676	0.00150604	0.00197256	0.000687408	0.000943502	0.00286786	0.0016432	0.00223522	0.00207204	0.000418056
1318	M120T55	0.00135024	0.00179109	0.00129731	0.00135249	0.000681309	0.00156302	0.000747064	0.000524457	0.000590201	0.000844734	0.00120521	0.000514294	0.000612789	0.00103547	0.000697405
1319	M251T56	0.00102428	0.00198606	0.00116027	0.00068568	0.000864099	0.00791428	0.000487695	0.000406977	0.000634	0.00118135	0.00142157	0.00160365	0.00236089	0.00209525	0.00131689
1320	M118T56_2	1.313	0.400715	1.42956	0.210699	0.124016	0.382889	0.69653	0.78134	0.359779	1.17833	0.934912	0.165797	0.824183	0.784617	0.530033
1321	M419T56_2	0.00109721	0.00163279	0.00107124	0.00138848	0.000892557	0.000817794	0.000315246	0.000799438	0.000481172	0.00117972	0.00128431	0.000399375	0.000636122	0.00158822	0.000356016
1322	M411T56	0.00104606	0.000809547	0.000995263	0.000643791	0.00202677	0.00375203	0.00439678	0.0100489	0.00440839	0.00721621	0.0119266	0.00306567	0.00747064	0.00612152	0.00467868
1323	M188T56	0.00146735	0.0016409	0.00110759	0.000818643	0.0008737	0.00149323	0.000745451	0.00106619	0.00094762	0.00038589	0.00127508	0.000950599	0.00124707	0.00118454	0.000819363
1324	M118T56_1	0.00391622	0.00170508	0.00489108	0.000819674	0.000546444	0.00146651	0.0021723	0.0024176	0.000517103	0.00218155	0.00273831	0.000616813	0.00261251	0.00241258	0.00110394
1325	M141T56	0.0732524	0.120797	0.0645511	0.107215	0.0634087	0.0543543	0.0324186	0.048227	0.0303342	0.0244411	0.0894255	0.0464087	0.0374601	0.0316729	0.0212982
1326	M166T56	0.00444894	0.00642619	0.00260124	0.00351414	0.00350597	0.00523135	0.0021581	0.0032902	0.00220758	0.00295753	0.00310101	0.00317472	0.00515402	0.00440097	0.00309064
1327	M220T56	0.00284563	0.00494045	0.00358305	0.00201417	0.00123172	0.00147786	0.00112439	0.00133039	0.00183694	0.00205144	0.00245061	0.00283697	0.00238717	0.00249798	0.00153774
1328	M219T56	0.00106857	0.0020882	0.00110852	0.00430477	0.00126111	0.00202108	0.0019073	0.00280223	0.000671545	0.000901086	0.00171227	0.000828216	0.00569314	0.000805752	0.00090567
1329	M291T56	0.0151413	0.0386389	0.0130616	0.0130596	0.000510262	0.00582999	0.00691171	0.014459	0.0118335	0.000449369	0.0119174	0.000881185	0.00172494	0.00121875	0.000931109
1330	M171T56	0.00232087	0.00618862	0.0047943	0.00316298	0.000373699	0.00232078	0.00225308	0.00331735	0.000287938	0.00501411	0.00625246	0.00114216	0.001034	0.00334067	0.00278842
1331	M236T56	0.000965069	0.00237383	0.000837037	0.00182622	0.000847379	0.000642809	0.000688537	0.000886895	0.000470966	0.00145311	0.0011534	0.000951937	0.00131777	0.00113798	0.00062647
1332	M159T56	0.0823049	0.162923	0.0759461	0.0879694	0.0586362	0.0682436	0.0475444	0.051915	0.0447921	0.0650984	0.0834808	0.0767147	0.0996837	0.0902698	0.0636665
1333	M176T56	0.0332783	0.0636494	0.027597	0.035197	0.0227034	0.0284106	0.0179934	0.0211794	0.0170961	0.0251369	0.0314047	0.0297398	0.0372993	0.0360504	0.0246064
1334	M266T56	0.00164865	0.0029049	0.000864129	0.00491442	0.00337246	0.00462661	0.00779133	0.0253739	0.0083365	0.0130263	0.0283144	0.00527242	0.00955486	0.00900612	0.00740757
1335	M262T56	0.00360038	0.00543746	0.00696973	0.00206527	0.00172273	0.00266451	0.00149559	0.00211089	0.00150616	0.00324128	0.00112136	0.00229457	0.00294955	0.00741415	0.00318502
1336	M113T56	0.00552602	0.0148971	0.00714033	0.00823282	0.00536086	0.00681728	0.00435717	0.0046934	0.00406379	0.00547541	0.00760534	0.00677764	0.00946579	0.0081992	0.00542351
1337	M439T56	0.000586084	0.000606632	0.000661023	0.000432524	0.000528499	0.000827299	0.0012885	0.00388005	0.00170847	0.00241983	0.00471283	0.000971622	0.00175243	0.00188521	0.00139382
1338	M395T56	0.00443957	0.00492898	0.00437683	0.00241625	0.0132313	0.0173395	0.0318277	0.104529	0.0363542	0.0546809	0.110128	0.0205108	0.0413843	0.0365757	0.027361
1339	M417T56	0.000969016	0.00123321	0.00115592	0.000518789	0.0028704	0.00423103	0.00766962	0.0215808	0.00809759	0.0130992	0.026072	0.00478746	0.00995845	0.00856499	0.00593584
1340	M461T56	0.000173947	0.000315348	0.000141375	0.000147434	0.000224776	0.000340614	0.000355062	0.000888409	0.000382264	0.000561113	0.0012458	0.00029492	0.000513928	0.000648977	0.000395626
1341	M235T56	0.00582658	0.00994666	0.00430227	0.0030695	0.00277403	0.0016028	0.00413881	0.00411136	0.00280901	0.00504424	0.0036813	0.00434711	0.00525766	0.00490851	0.00332505
1342	M433T56	0.000592876	0.000839157	0.00057365	0.000529285	0.000878135	0.00120824	0.00091806	0.00574564	0.00132405	0.00146309	0.00335879	0.000645558	0.00153961	0.00142456	0.00121981
1343	M347T56	0.00591307	0.00741423	0.00473379	0.00625122	0.00352874	0.00459383	0.00269383	0.00333424	0.00317319	0.00419751	0.00426595	0.00407289	0.00623911	0.00502204	0.00365643
1344	M108T56	0.00226026	0.00333637	0.00202033	0.00173382	0.00113451	0.00173114	0.000954001	0.00130657	0.00119199	0.00152848	0.0019607	0.001237	0.00229032	0.00212624	0.00154208
1345	M149T57	0.00737743	0.00673049	0.00678901	0.00446476	0.00285514	0.00492305	0.00273713	0.00318533	0.00349028	0.00447057	0.00513869	0.0038426	0.00645288	0.00410632	0.00428435
1346	M252T57	0.00445145	0.0047717	0.00390391	0.00501487	0.00272966	0.0043215	0.00140524	0.00223185	0.00260067	0.00238487	0.0034083	0.00215879	0.0044223	0.00389526	0.002891
1347	M127T57	0.00709566	0.00998128	0.0098964	0.00460936	0.00553478	0.0140524	0.00229366	0.00364005	0.0040516	0.00281241	0.00426965	0.00544207	0.00813018	0.00675507	0.00366595
1348	M169T57	0.00152658	0.00150067	0.00180467	0.00114297	0.0013102	0.000614999	0.000293638	0.000911573	0.000392727	0.00121536	0.0016043	0.000597326	0.00119058	0.00111324	0.00123145
1349	M243T57	0.0121908	0.012253	0.023659	0.0102775	0.0144389	0.0367154	0.00174684	0.0062804	0.0105276	0.00410233	0.00712287	0.0119432	0.0148374	0.013281	0.0102194
1350	M121T57	0.00428379	0.00216439	0.00446314	0.0036066	0.00119325	0.0012221	0.0018553	0.000513695	0.00120975	0.00102618	0.00339343	0.00291025	0.00451274	0.00329123	0.00142389
1351	M265T57	0.00665024	0.003262	0.0116318	0.00532153	0.00976587	0.0229741	0.00034207	0.00415188	0.00619297	0.00192226	0.00232523	0.00827298	0.00652768	0.0074309	0.00449452
1352	M146T57	0.446866	0.432548	0.001325	0.244208	0.00152137	0.00281284	0.000872879	0.204507	0.15518	0.000311042	0.000762849	0.00129139	0.00202966	0.331178	0.000873478
1353	M449T57	0.000464324	0.000706869	0.000344257	0.000579658	0.000524144	0.000593289	0.000541479	0.00132755	0.0005596	0.000953487	0.00176588	0.000507972	0.00106711	0.00100038	0.000501705
1354	M154T57	5.33978e-05	4.57204e-05	4.05019e-05	5.4966e-05	0.0002931	0.000416482	0.000803241	0.00315067	0.000734513	0.000749711	0.00354429	0.000637908	0.000988051	0.000990023	0.00080091
1355	M287T57	0.001898	0.00201521	0.00316165	0.00154602	0.00242003	0.00624654	0.000652601	0.000901017	0.0011736	0.00107332	0.00151276	0.00183359	0.00229742	0.00218719	0.00178828
1356	M303T57	0.00456391	0.00871444	0.00117223	0.000645645	0.000832101	0.00164358	0.00359412	0.00762628	0.000500514	0.00536002	0.00584668	0.000539753	0.000587908	0.00059148	0.000381486
1357	M177T57	0.00184878	0.00208093	0.00161379	0.00172301	0.00144737	0.00355195	0.000758698	0.000400313	0.00142694	0.00103699	0.00206329	0.00147355	0.00203673	0.00173747	0.00118585
1358	M455T57	0.000429821	0.000526156	0.000347353	0.000285822	0.000358265	0.00052408	0.000501721	0.00166337	0.000315218	0.00132353	0.00131617	0.000482287	0.000909007	0.000580356	0.000485055
1359	M113T57	0.000721841	0.00121724	0.00102081	0.00609176	0.00405206	0.00565598	0.00367827	0.000539335	0.000873385	0.00118781	0.000637339	0.000945532	0.00114403	0.00111137	0.000696134
1360	M348T57	0.00152092	0.000711197	0.00108377	0.000948301	0.0008431	0.021143	0.000726328	0.000510002	0.00107385	0.00102218	0.000850945	0.00089804	0.0033852	0.00341415	0.00254868
1361	M221T57	0.00416005	0.00292298	0.000991568	0.00182349	0.00143493	0.00201505	0.00124845	0.00230987	0.00116686	0.00195149	0.00183368	0.00166899	0.00233185	0.00383228	0.00170984
1362	M175T57	0.00626224	0.00683745	0.00512985	0.00554527	0.00262619	0.00287616	0.00142779	0.00189844	0.00294542	0.00284849	0.00190595	0.00288356	0.00578704	0.00455965	0.00260928
1363	M254T57	0.00222251	0.0051759	0.0024154	0.00533244	0.0031285	0.00234127	0.00146345	0.00193716	0.0014236	0.000971441	0.00381723	0.00224047	0.00199015	0.00141433	0.000879269
1364	M199T57	0.00499975	0.00985963	0.00325422	0.00544767	0.0049183	0.00760583	0.00330838	0.00463502	0.00403369	0.00667589	0.00485431	0.00473729	0.00665224	0.00666143	0.00508255
1365	M286T57_2	0.00586183	0.0062715	0.00614152	0.00460243	0.00424275	0.0107524	0.00160952	0.00267904	0.00195128	0.00285482	0.00373824	0.00258258	0.00557299	0.00493289	0.00242778
1366	M297T57	0.0133762	0.00098991	0.000683977	0.00933031	0.000476873	0.000788404	0.00484992	0.00580877	0.00560765	0.00590478	0.0077093	0.00086254	0.010419	0.0101628	0.00600323
1367	M139T57	0.000603297	0.00226129	0.000986268	0.00137815	0.0011556	0.00146798	0.00227322	0.000556389	0.000943919	0.00174588	0.00422423	0.00332997	0.00463471	0.00135125	0.00106801
1368	M431T57	0.005639	0.00840003	0.00452245	0.00476665	0.00463638	0.00466658	0.00359904	0.004218	0.00531877	0.00819922	0.0054755	0.00451822	0.0065494	0.00598733	0.00484765
1369	M184T57	0.000957223	0.00121621	0.000792882	0.000601383	0.000236504	0.00060455	0.000362028	0.000370739	0.000317741	0.000374275	0.000557607	0.000391381	0.00065874	0.000521379	0.000379716
1370	M419T57	0.000559608	0.00100895	0.00050326	0.000337165	0.000555706	0.000888951	0.000402254	0.000565666	0.000426689	0.000676402	0.00199668	0.000552203	0.00124351	0.00103858	0.000767303
1371	M286T57_1	0.00184643	0.00515103	0.00205826	0.00128236	0.00371903	0.00984696	0.000942704	0.0022473	0.000704293	0.000951006	0.00207085	0.00147049	0.0018517	0.00149416	0.00288274
1372	M359T57	0.00413749	0.00638003	0.00250595	0.00383623	0.0010727	0.0010088	0.002126	0.00218316	0.00163514	0.00225508	0.00180762	0.00185758	0.00374559	0.00324982	0.00245031
1373	M136T57	0.00233045	0.00451377	0.00324474	0.00284643	0.0015934	0.00283176	0.00128428	0.00167425	0.00124796	0.00136136	0.00299584	0.00228583	0.0028221	0.00264728	0.00187362
1374	M268T57	0.00807657	0.0075143	0.00997065	0.00443286	0.00645958	0.00828163	0.00270123	0.00507404	0.00292518	0.00426913	0.0081022	0.0059875	0.00832045	0.00702987	0.00474198
1375	M267T57	0.000817366	0.00180903	0.00238781	0.00109971	0.000644338	0.00116984	0.000722829	0.000572607	0.000811666	0.00116463	0.00086068	0.000651826	0.00108927	0.00154382	0.000759436
1376	M130T57	0.00312939	0.00110656	0.00304084	0.00222502	0.00149759	0.0020537	0.00123936	0.000536633	0.00153129	0.000371016	0.00253348	0.00252069	0.00315312	0.00262445	0.00104657
1377	M441T57	0.00343285	0.00525745	0.00180053	0.00171792	0.00297304	0.00274052	0.0012682	0.00252481	0.00317487	0.00246163	0.00213562	0.00257379	0.00373317	0.00375577	0.00220465
1378	M298T57	0.00215445	0.00344426	0.00203074	0.00197754	0.00173836	0.00228657	0.00117384	0.00144034	0.00118834	0.00180972	0.00209507	0.00157234	0.00271208	0.00271244	0.00155323
1379	M213T57	0.00830284	0.0120518	0.00705518	0.00317883	0.00573222	0.0047295	0.00670631	0.00723595	0.00476629	0.00768338	0.00565692	0.00623656	0.00809905	0.00760447	0.00636818
1380	M124T57	0.00632212	0.00759712	0.00515234	0.00427586	0.00417721	0.00432324	0.00265705	0.00509285	0.00452759	0.00339931	0.00410481	0.00394928	0.00547449	0.00449721	0.00312077
1381	M296T57	0.00168448	0.0100586	0.00532577	0.00237527	0.00449001	0.00552987	0.00130467	0.000789739	0.00236269	0.000998682	0.00245334	0.00674115	0.00403081	0.00314056	0.0019756
1382	M143T57	0.00366217	0.00483778	0.00319433	0.00285713	0.0038547	0.00524149	0.00186955	0.00219529	0.00254593	0.0024782	0.00309286	0.0016198	0.002728	0.00315476	0.00260793
1383	M276T58_2	0.03638	0.0433814	0.0307848	0.0303838	0.0206274	0.0303492	0.0152455	0.0204409	0.017345	0.0231575	0.0265171	0.0190258	0.0345488	0.0320053	0.0225936
1384	M276T58_1	0.000695254	0.00122495	0.00109063	0.000769494	0.000695996	0.00102453	0.000444846	0.000808092	0.000786868	0.000725196	0.000972065	0.000532762	0.000929461	0.00109542	0.000771302
1385	M453T58	0.000948474	0.0011333	0.000924279	0.000924385	0.000819944	0.000996355	0.000701789	0.000923219	0.000939974	0.00137199	0.00113368	0.000568623	0.00158473	0.00134616	0.000734886
1386	M145T58	0.00672053	0.025609	0.0210601	0.0103801	0.00727452	0.0134213	0.00506901	0.00553802	0.00687453	0.00926347	0.0101819	0.00989708	0.0108796	0.00873243	0.0059446
1387	M130T58	0.00207298	0.00207968	0.00124193	0.00126696	0.000909679	0.00150892	0.000722043	0.000975973	0.000607806	0.00127792	0.00134435	0.000864457	0.00158503	0.00142813	0.00119015
1388	M197T58	0.00102507	0.00131794	0.00151338	0.00103213	0.000533875	0.0007828	0.000265119	0.000649153	0.000626938	0.000563344	0.000624075	0.000595978	0.000979692	0.000926731	0.000485374
1389	M504T58	0.00231003	0.00288175	0.00153021	0.00189407	0.00199462	0.00167558	0.000786216	0.00153698	0.0012044	0.00118266	0.00193045	0.00234504	0.00190192	0.00178231	0.00131954
1390	M237T58_2	0.00277085	0.00201321	0.00192471	0.00281766	0.00155284	0.00187309	0.00133275	0.0014073	0.00155438	0.00133795	0.00204217	0.0144024	0.00255414	0.0036639	0.00262124
1391	M114T58_1	0.000900674	0.00143757	0.000927778	0.00106695	0.000739584	0.000923052	0.00053163	0.000576179	0.000515359	0.000545648	0.000817859	0.000449108	0.000961667	0.000822221	0.000479601
1392	M255T58	0.00148871	0.00109085	0.000758807	0.000884405	0.000995149	0.00101857	0.000550049	0.000485445	0.000455311	0.000976438	0.000655089	0.00073875	0.00126117	0.00111043	0.00085163
1393	M114T58_2	0.198011	0.304261	0.241458	0.258745	0.185203	0.235731	0.122397	0.143141	0.125532	0.133147	0.181948	0.149772	0.247025	0.209538	0.152887
1394	M173T58_2	0.00771758	0.00696072	0.00347618	0.00287067	0.00266547	0.0043161	0.00220991	0.00386463	0.00428218	0.00488464	0.00390179	0.00308291	0.00619621	0.00598134	0.00452589
1395	M139T58	0.00109299	0.00143157	0.00126486	0.00123733	0.000829941	0.00114092	0.00057075	0.000667552	0.000527207	0.000753793	0.00102115	0.000627493	0.00116594	0.00108718	0.000866628
1396	M419T58_2	0.0148174	0.0250423	0.00865776	0.00858031	0.0133815	0.0130041	0.00572636	0.0140218	0.0139328	0.0131167	0.0105805	0.0133098	0.0182024	0.0158229	0.0118045
1397	M260T58	0.00712029	0.00973175	0.00747148	0.00295054	0.00510215	0.00826708	0.00393381	0.00435618	0.00627457	0.00434154	0.0100133	0.00428621	0.00838427	0.0080876	0.00530565
1398	M218T58	0.000838284	0.000994925	0.000710876	0.000732625	0.000560151	0.000685222	0.00049443	0.000604151	0.00044433	0.000770715	0.000727222	0.000508864	0.000892598	0.000882261	0.000358899
1399	M215T58_2	0.0163259	0.0231194	0.00822113	0.0091288	0.0100309	0.00980456	0.00692413	0.0111815	0.0110463	0.0129427	0.0121843	0.0119543	0.016979	0.0161267	0.0111958
1400	M340T58	0.00132345	0.00111046	0.00103759	0.000852154	0.000315496	0.000927259	0.000522166	0.000275279	0.000314638	0.000658617	0.0011492	0.000450206	0.0011907	0.00100736	0.000698252
1401	M184T58	0.00340244	0.00324524	0.00405031	0.00115491	0.00141355	0.00375621	0.00168249	0.00241488	0.0025671	0.00252731	0.00338937	0.00208688	0.00344525	0.00314179	0.00178887
1402	M247T58	0.000620777	0.00124459	0.000946964	0.00063652	0.000916192	0.00177842	0.000592966	0.00107231	0.00078105	0.000992306	0.000690992	0.000671452	0.00145917	0.00140887	0.000631089
1403	M202T58	0.00383078	0.00418051	0.00346221	0.00118087	0.00295267	0.00403387	0.0017438	0.0026601	0.00296807	0.00160437	0.00482409	0.00205011	0.00410532	0.00371176	0.00295169
1404	M248T58	0.000681683	0.0037359	0.00182696	0.000699178	0.000931038	0.000884621	0.00050116	0.00156227	0.00045017	0.00163003	0.00179732	0.00151647	0.00246213	0.00238512	0.00162376
1405	M231T58	0.00225964	0.00301421	0.00142981	0.00233339	0.00124843	0.00160526	0.000883422	0.00252614	0.00178568	0.00218723	0.00158629	0.00131803	0.00249587	0.00232829	0.00157592
1406	M165T58	0.00377293	0.00294701	0.00188563	0.00083701	0.00200485	0.00170487	0.00255069	0.0024985	0.00132827	0.00283737	0.00168986	0.00235994	0.00308403	0.00249806	0.00201684
1407	M482T58	0.00659277	0.00529161	0.00490302	0.00524984	0.00415729	0.0052124	0.00238486	0.00403788	0.00244497	0.0034338	0.00554638	0.00344709	0.00591513	0.00529024	0.00391225
1408	M220T58	0.00807052	0.0102438	0.0100075	0.00363184	0.00534704	0.00903374	0.00344252	0.00523355	0.00682954	0.00420957	0.00988555	0.00380221	0.00789999	0.0083935	0.00595559
1409	M193T58	0.0163804	0.0222054	0.0105968	0.00789519	0.00832738	0.00948542	0.00435791	0.0103874	0.0107529	0.0100213	0.0102949	0.00953465	0.0149673	0.011317	0.00969421
1410	M173T58_1	0.0089825	0.0103418	0.00871271	0.00822948	0.00642732	0.00780246	0.00424533	0.00629885	0.00377619	0.00795207	0.00748837	0.00328424	0.0114083	0.0026785	0.00434475
1411	M196T58	0.00102535	0.00221	0.00159349	0.00197903	0.000994117	0.0017274	0.0011517	0.000872928	0.00053718	0.00107817	0.000810593	0.00171513	0.00197308	0.00151112	0.00142949
1412	M179T58	0.00270018	0.00315671	0.00139422	0.00292112	0.00130501	0.0013969	0.00129	0.00106143	0.000620771	0.00153731	0.00146737	0.00182941	0.00219388	0.00183415	0.000882151
1413	M342T58	0.00173135	0.00183028	0.00136524	0.00124333	0.000522975	0.000934119	0.000845206	0.00051821	0.000291482	0.000840334	0.00138521	0.000572111	0.00118875	0.00124317	0.00069076
1414	M132T58	0.0763474	0.0852103	0.0708447	0.0571936	0.0286368	0.0487508	0.0313343	0.0330982	0.0272253	0.0421147	0.0586284	0.0297638	0.0475416	0.0558874	0.0437768
1415	M204T58	0.000695411	0.00201544	0.000737275	0.000598168	0.000449439	0.000435303	0.000328244	0.0010699	0.000553463	0.000886063	0.000708532	0.000381248	0.000828185	0.00071223	0.000345305
1416	M215T58_1	0.00064904	0.00445599	0.001874	0.00276598	0.00275699	0.00333723	0.00187518	0.00231037	0.00124267	0.00295762	0.00152661	0.00293514	0.00333917	0.00343828	0.00188719
1417	M157T58	0.00323789	0.00592577	0.00589524	0.00408729	0.00241521	0.00542683	0.00251133	0.00424257	0.00194428	0.00554583	0.0020243	0.00207098	0.00280177	0.00304195	0.00352316
1418	M238T58	0.000785448	0.00154846	0.00271843	0.00197054	0.00182683	0.000618029	0.00128097	0.000560992	0.00184079	0.000556218	0.000633138	0.000567054	0.00111954	0.00274707	0.000528756
1419	M237T58_1	0.00238647	0.00304152	0.00162505	0.00185787	0.00124133	0.00176916	0.000812479	0.00174742	0.00140342	0.00113012	0.00173772	0.00808541	0.00290577	0.0027437	0.000878903
1420	M296T58	0.00988595	0.00935386	0.00710008	0.00678076	0.00178004	0.00602259	0.00561959	0.00290704	0.00280861	0.00510924	0.00822903	0.00227458	0.00845673	0.00710925	0.00443383
1421	M313T58	0.0459053	0.00252372	0.0285991	0.0269461	0.00310826	0.0281519	0.00179854	0.0322854	0.00322561	0.0288209	0.00368533	0.0034742	0.00416224	0.0418658	0.0279605
1422	M361T58	0.00236846	0.00316132	0.00218391	0.00563638	0.00235984	0.00301673	0.00160373	0.00326514	0.00156631	0.00159787	0.00216534	0.00149997	0.0033707	0.00323957	0.0020593
1423	M186T58	0.0126783	0.013409	0.0110544	0.0107193	0.00694179	0.02061	0.00400258	0.00669923	0.00655507	0.00786092	0.0116417	0.006882	0.0120518	0.0114379	0.0082901
1424	M126T58	0.00727889	0.0104151	0.00799098	0.00783364	0.00412332	0.0128465	0.00440787	0.00610876	0.00503918	0.00333734	0.00724287	0.00719612	0.0123838	0.00735573	0.00548349
1425	M478T58	0.000199139	0.000834092	0.000336843	0.000501479	0.000264229	0.000328547	0.000112554	0.000125596	0.000142306	0.000109335	0.000266356	0.000316815	0.000285265	0.000501641	0.000271117
1426	M287T58	0.00186087	0.0018104	0.00102317	0.00158169	0.000831115	0.00155936	0.000562914	0.000949062	0.000563966	0.000851274	0.00128026	0.000512387	0.00151044	0.00142219	0.000481527
1427	M345T58	0.0227424	0.031236	0.0217244	0.0216422	0.0165205	0.0224953	0.0119575	0.0148929	0.0141009	0.0162761	0.0205224	0.0135307	0.027169	0.0238878	0.0175278
1428	M174T58	0.00329055	0.00327602	0.00342	0.00232572	0.00127264	0.0022111	0.00118055	0.00143101	0.00136561	0.00165888	0.00281927	0.0015779	0.00315858	0.00215706	0.00209219
1429	M285T58	0.00113055	0.00124582	0.00120742	0.00172675	0.000401616	0.00157555	0.000589324	0.000752287	0.000661292	0.000600306	0.000809297	0.000488345	0.00133589	0.00109969	0.000804133
1430	M182T58	0.00503104	0.00689927	0.00418271	0.00546132	0.00227316	0.00195313	0.00190193	0.00253021	0.00193084	0.00242959	0.00337528	0.00353763	0.00420661	0.00422234	0.00318381
1431	M383T58	0.00110985	0.00206736	0.00113443	0.00258541	0.00104357	0.00153789	0.000576802	0.000851777	0.000551675	0.000810491	0.00110377	0.000908228	0.00157711	0.00144752	0.00103558
1432	M425T58	0.000752	0.0023026	0.00113633	0.000811528	0.00060736	0.000772019	0.000233639	0.000357385	0.000428887	0.000496709	0.000700898	0.000820306	0.000994364	0.000875521	0.000483449
1433	M419T58_1	0.000738424	0.00109942	0.000791475	0.000825035	0.000317365	0.000563288	0.000324302	0.000457412	0.000366566	0.000924828	0.000742627	0.000600427	0.000815836	0.000822747	0.000535033
1434	M262T58	0.0072229	0.00943473	0.00814519	0.00775915	0.00539927	0.00838032	0.00310615	0.0054231	0.00428861	0.00644844	0.00782219	0.00507846	0.00942761	0.00740722	0.00520057
1435	M323T59_2	0.0541497	0.0723732	0.0545121	0.0577236	0.0366447	0.0508244	0.0277512	0.0352703	0.0333661	0.0363454	0.044933	0.0297271	0.0596154	0.0544595	0.0392757
1436	M305T59	0.0121485	0.0145601	0.0114934	0.0115024	0.00762308	0.0106791	0.00610046	0.0075051	0.00689558	0.0078273	0.00982181	0.0060531	0.012397	0.0117917	0.0083565
1437	M154T59	0.00999243	0.0131836	0.00917412	0.00919853	0.0017783	0.00525911	0.00859794	0.00497394	0.00586434	0.00855166	0.0105028	0.00351385	0.0100107	0.00907178	0.00648946
1438	M367T59	0.00422926	0.00871315	0.00615372	0.0045079	0.00311177	0.00460934	0.00195736	0.0023541	0.00221742	0.00572669	0.00370054	0.00319397	0.00558404	0.00604187	0.00390717
1439	M437T59	0.00143151	0.00152729	0.00161277	0.0012992	0.00108181	0.00140472	0.000873739	0.000592711	0.000605455	0.000985328	0.00134202	0.000859634	0.00174185	0.00157099	0.00108674
1440	M292T59	0.0116177	0.0168044	0.00981034	0.00711063	0.00911089	0.000648303	0.00476558	0.0101569	0.000307503	0.00768989	0.0115355	0.000528225	0.000596618	0.0005572	0.00913624
1441	M277T59	0.000587751	0.000857686	0.000423834	0.000671725	0.000491462	0.000441006	0.000250408	0.000386892	0.000290743	0.000457282	0.000458052	0.000477556	0.000639069	0.000452739	0.000337381
1442	M413T59	0.00145723	0.00194748	0.0016411	0.00123101	0.000855187	0.00128183	0.000811603	0.00118062	0.000980908	0.00110585	0.00121891	0.000894863	0.00164523	0.00135188	0.000997059
1443	M423T59	0.00103939	0.00503262	0.0024853	0.00185739	0.000988755	0.0016253	0.000344257	0.000477862	0.000440352	0.0015721	0.00093362	0.00178413	0.00168463	0.0016451	0.00140592
1444	M266T59_2	0.00116436	0.00146342	0.00128922	0.000868157	0.000553208	0.00401459	0.00610337	0.000424104	0.000474407	0.00814028	0.000562475	0.000476329	0.00820633	0.000736859	0.00471109
1445	M485T59	0.000452942	0.00172133	0.000678737	0.000771333	0.000506643	0.000760985	0.000238148	0.000381261	0.000352386	0.00129566	0.000623157	0.0005568	0.000849079	0.000754605	0.000402593
1446	M270T59	0.00186086	0.00191763	0.00230666	0.000826231	0.0016124	0.00147969	0.000846758	0.00131278	0.000882253	0.0011094	0.00210818	0.0017669	0.00135118	0.00181877	0.00128231
1447	M278T59	0.0161518	0.0207619	0.0117455	0.00824439	0.00338971	0.00773018	0.0122586	0.00827789	0.0102311	0.0134788	0.0165247	0.00583435	0.0176289	0.0158655	0.0114637
1448	M204T59	0.0352126	0.0466443	0.0519921	0.0364166	0.0243898	0.0660326	0.018767	0.0313606	0.0224418	0.0403901	0.080419	0.0218203	0.0380048	0.0366177	0.0253989
1449	M342T59	0.00204004	0.0100724	0.00427699	0.00442911	0.0021409	0.00305704	0.00085916	0.00120308	0.00101611	0.00066104	0.0014405	0.00244416	0.00365714	0.00268609	0.00222217
1450	M365T59	0.0151931	0.1233	0.0551652	0.0459983	0.0263371	0.0372494	0.00874815	0.0121514	0.0120558	0.0103988	0.0256202	0.0384414	0.0425371	0.0389711	0.0475025
1451	M467T59	0.00167679	0.00254114	0.00127034	0.00120424	0.00150061	0.00143629	0.000883513	0.0015328	0.00123618	0.00202285	0.00163994	0.00149338	0.00185251	0.0020487	0.00126873
1452	M250T59	0.000690512	0.000990021	0.000734248	0.000589063	0.000440578	0.000563492	0.000244827	0.000322926	0.0003289	0.00040915	0.000473462	0.000395044	0.000679844	0.000687438	0.000421138
1453	M396T59	0.00379936	0.00324644	0.00343316	0.00177188	0.00214143	0.00288733	0.00146331	0.00174937	0.00201912	0.00832733	0.0029376	0.00139906	0.00223844	0.00335677	0.00191059
1454	M198T59	0.0233738	0.032353	0.0217034	0.0148114	0.00498459	0.0106343	0.0234423	0.0120108	0.0145166	0.0222462	0.026675	0.00931733	0.0252711	0.0213653	0.0149338
1455	M189T59	0.00468331	0.00524463	0.00456059	0.00498565	0.00437857	0.00484751	0.00219557	0.00329843	0.00298238	0.0017532	0.00678423	0.00196365	0.00137435	0.00559347	0.0045794
1456	M229T59	0.00247943	0.00165073	0.000796683	0.00198706	0.000926908	0.00118487	0.000437909	0.000606711	0.000661147	0.00125558	0.001947	0.000544431	0.0021746	0.0014217	0.00120595
1457	M221T59	0.00247367	0.00331223	0.00279884	0.00212908	0.000475726	0.00038101	0.00027804	0.00145883	0.00146221	0.00190707	0.000435579	0.000312215	0.00260584	0.00213132	0.00156556
1458	M131T59	0.010173	0.00172975	0.00127541	0.00777962	0.00502144	0.00122998	0.000449088	0.000506628	0.000482489	0.00677786	0.000811151	0.000599951	0.0100542	0.000621431	0.00560574
1459	M228T59	0.00314378	0.00215475	0.00208344	0.00357929	0.00485549	0.00205807	0.00100003	0.00146903	0.000855451	0.00128508	0.00215217	0.00171658	0.00273123	0.00253455	0.00193681
1460	M129T59	0.00987478	0.0158583	0.0127327	0.00812378	0.00706645	0.0117858	0.00596151	0.00835558	0.00553812	0.0065601	0.0109764	0.00754869	0.012132	0.0116742	0.00823464
1461	M255T59	0.00229537	0.00464787	0.00163263	0.00298049	0.00184437	0.00209381	0.00127949	0.00154824	0.00128509	0.00141868	0.00203128	0.00163237	0.00264245	0.00256493	0.00186736
1462	M333T59	0.000673792	0.00124205	0.001107	0.00130981	0.00115762	0.00130528	0.000544337	0.000735776	0.000589757	0.000714143	0.00110397	0.000607417	0.00124458	0.000914704	0.000527556
1463	M257T59_1	0.00122199	0.00265378	0.00112625	0.00162075	0.000971889	0.00135125	0.000664536	0.000859223	0.000761522	0.000777342	0.00103292	0.00105498	0.00155812	0.0016264	0.000911361
1464	M381T59	0.00217045	0.0136859	0.00630788	0.0129339	0.00429088	0.00521302	0.00112202	0.00311055	0.00243785	0.0142477	0.0036641	0.00454266	0.00561331	0.00524702	0.00604068
1465	M289T59	0.00132421	0.00624562	0.00441931	0.00310849	0.00164623	0.00224091	0.0006267	0.000651767	0.000820344	0.000863228	0.0014552	0.00157974	0.00235001	0.00239265	0.00153153
1466	M417T59	0.000884448	0.00273213	0.0012258	0.00180946	0.000518877	0.000978508	0.000357701	0.000543563	0.00056764	0.00286627	0.000637884	0.000882272	0.00113892	0.00114387	0.000799575
1467	M428T59	0.00372301	0.00374185	0.00125916	0.00168609	0.00231041	0.0024393	0.00190657	0.00289225	0.00339745	0.0034303	0.00281059	0.00228764	0.00358245	0.00288907	0.00230742
1468	M261T59	0.000774008	0.00130402	0.00845296	0.000726781	0.000443113	0.000686429	0.00516433	0.00604714	0.000327015	0.000550913	0.000687474	0.0062878	0.000829286	0.000722966	0.000431103
1469	M433T59	0.00150219	0.00655199	0.00307443	0.00297113	0.00117439	0.00192576	0.000496265	0.00071407	0.000665709	0.00617528	0.00138848	0.00171108	0.00200407	0.00199547	0.00126143
1470	M302T59	0.0016358	0.00343183	0.000982838	0.00179125	0.00147513	0.00169736	0.000900939	0.00111656	0.000840072	0.00135644	0.00119809	0.00124196	0.00223279	0.00182646	0.00120745
1471	M382T59_1	0.00438304	0.00243077	0.00296085	0.00171482	0.0011657	0.00243501	0.0011804	0.00198345	0.00118356	0.00233461	0.00276169	0.00168475	0.00301248	0.00276912	0.00188672
1472	M707T59	5.56123e-05	0.00374604	0.001052	0.00081349	0.00037584	0.000489083	7.96478e-05	7.75348e-05	9.35108e-05	0.00397663	0.000138931	0.000724629	0.00076954	0.000446656	0.000376205
1473	M518T59	0.000558183	0.000841901	0.00029748	0.000423702	0.000289755	0.000375474	0.000184338	0.00027194	0.000242479	0.000438806	0.000403322	0.000383201	0.000605392	0.000502309	0.000328855
1474	M323T59_1	0.000702052	0.000903893	0.000513595	0.00048993	0.000583215	0.000656457	0.000318951	0.000390412	0.000246309	0.000415303	0.000644657	0.000396317	0.000446038	0.000599985	0.000430177
1475	M401T59	0.000486182	0.00134495	0.000795253	0.000585228	0.000665015	0.00063477	0.000224725	0.00028119	0.000298159	0.00108694	0.000472465	0.000425909	0.000878048	0.000821777	0.000419658
1476	M360T59_1	0.013144	0.0133433	0.0108768	0.00732423	0.00569809	0.00802497	0.00420171	0.00703814	0.00518387	0.00833047	0.00926289	0.00636331	0.0098869	0.00943139	0.00618321
1477	M451T59	0.000308957	0.000832009	0.000697133	0.000835452	0.000512332	0.000860245	0.000313187	0.000529774	0.000481118	0.000682293	0.00117311	0.00111403	0.000888998	0.000809428	0.000541326
1478	M231T59	0.00520154	0.00164181	0.00189298	0.00403376	0.00373085	0.000753658	0.000733311	0.00403641	0.00389163	0.00404535	0.00409127	0.00438559	0.00126137	0.00123371	0.00373404
1479	M301T59	0.000669909	0.00110451	0.000864203	0.00114131	0.00128981	0.000568153	0.000617796	0.000741517	0.00053741	0.000828923	0.00114365	0.000812191	0.00131534	0.00145467	0.000801141
1480	M326T59_2	0.00250982	0.0369892	0.00894381	0.0140323	0.00378245	0.0221747	0.00149604	0.00214733	0.00190869	0.01251	0.0035849	0.00444079	0.00689623	0.00605873	0.0042064
1481	M376T59	0.0129545	0.0153419	0.00992878	0.00860564	0.00589085	0.00802741	0.00485959	0.00703289	0.00446927	0.00794401	0.00930616	0.00551944	0.00996935	0.00937671	0.00737635
1482	M230T59	0.00977346	0.0123629	0.0149496	0.00515819	0.00209099	0.00522085	0.00581406	0.00338445	0.00466215	0.00600128	0.00657364	0.00300561	0.0105668	0.00994759	0.00696963
1483	M362T59	0.000528045	0.00363539	0.00176946	0.00157004	0.000664515	0.000958998	0.000261327	0.000347145	0.000360158	0.00240458	0.00055474	0.000953698	0.00124385	0.000963944	0.00074191
1484	M266T59_1	0.000856265	0.000966972	0.00103408	0.000553629	0.000830253	0.000482404	0.000447165	0.000600857	0.000535437	0.000427555	0.000767853	0.000681441	0.000621752	0.000955193	0.000559236
1485	M374T59	0.0315541	0.0388995	0.0276094	0.0208934	0.0147878	0.0193122	0.0116896	0.0165833	0.0132149	0.0203055	0.0223648	0.0154564	0.0270472	0.0247083	0.0177991
1486	M239T59	0.00187139	0.00363829	0.00137563	0.00160034	0.00158741	0.00148591	0.000817292	0.00103289	0.000684211	0.0013513	0.00157314	0.00149678	0.0021894	0.00222415	0.00149611
1487	M483T59	0.0013341	0.00113525	0.000894465	0.00111622	0.000913267	0.00100361	0.000476056	0.000892238	0.000637916	0.000709896	0.000904124	0.000715779	0.00142231	0.00114304	0.00087301
1488	M176T59	0.00532298	0.0103797	0.00302689	0.00283528	0.00442207	0.00542058	0.00228691	0.0209591	0.00253255	0.00398438	0.00376803	0.00363225	0.0060273	0.00535549	0.00335492
1489	M435T59	0.00103784	0.00294715	0.00110632	0.00172054	0.000828681	0.000685319	0.000582609	0.000762277	0.000543453	0.00246386	0.000993907	0.00123068	0.00163518	0.00168788	0.00092932
1490	M325T59	0.0179676	0.153197	0.0642003	0.100006	0.0276703	0.040783	0.0104684	0.0128403	0.0134936	0.102558	0.023389	0.034867	0.0444576	0.039353	0.0319914
1491	M523T59	0.000953937	0.00166439	0.00214968	0.000956642	0.0031094	0.0018891	0.000598268	0.000737099	0.00187316	0.000642096	0.00109081	0.00183085	0.00400496	0.00373556	0.00198495
1492	M314T59	0.00720309	0.00260906	0.00174674	0.00420094	0.00498421	0.00318737	0.00131283	0.00545323	0.00153833	0.00417024	0.00205115	0.00578346	0.00685622	0.00264112	0.00473909
1493	M233T59_1	0.00194434	0.00434118	0.00162217	0.00215233	0.00153204	0.00200965	0.000996069	0.00127869	0.00111914	0.00150645	0.00161908	0.00159645	0.00261378	0.00214117	0.0010843
1494	M203T59	0.00600789	0.0112579	0.00350233	0.00596824	0.00531009	0.00575999	0.00303705	0.00332131	0.00296027	0.00570238	0.00522048	0.00567031	0.00778027	0.00678968	0.00463376
1495	M219T59	0.00247518	0.0029464	0.00134575	0.00266233	0.00163623	0.00155735	0.00130845	0.00149253	0.00086676	0.00177669	0.00200956	0.00989272	0.00253655	0.00269021	0.00138922
1496	M317T59	0.00144194	0.00166348	0.000954829	0.000973516	0.0013249	0.00129254	0.00040519	0.000587094	0.00069275	0.000905661	0.00110638	0.000604707	0.00113024	0.00117247	0.0006844
1497	M248T59	0.00104633	0.00182488	0.000725294	0.00171617	0.00105101	0.00117707	0.000568874	0.000705236	0.000662637	0.000776118	0.00104662	0.000776287	0.00167532	0.0012431	0.000845442
1498	M316T59	0.000586133	0.000977566	0.000583017	0.000641446	0.00041009	0.00052363	0.000751163	0.000489758	0.000497189	0.00073423	0.000899414	0.000359033	0.000882356	0.000598055	0.000649304
1499	M307T59	0.000996051	0.00128067	0.00083558	0.00102083	0.000573767	0.000679959	0.000536922	0.00050838	0.000533894	0.000745887	0.000741277	0.000692278	0.00108691	0.000983309	0.000518822
1500	M235T59	0.000793282	0.00139045	0.00129425	0.000781827	0.000537196	0.000969192	0.000379863	0.00167801	0.000393792	0.000423672	0.00110626	0.000511856	0.00226684	0.000811288	0.000425026
1501	M360T59_2	0.0161847	0.118055	0.0595871	0.0463198	0.0232079	0.0314174	0.00675638	0.0104164	0.0106767	0.0887219	0.0195312	0.0281895	0.0377081	0.0345484	0.0228086
1502	M245T59	0.00176543	0.00230073	0.0018866	0.000788812	0.0012801	0.00131731	0.000875694	0.00113897	0.00101595	0.00130755	0.0010597	0.00115641	0.00114915	0.00181238	0.00122328
1503	M347T59	0.0014456	0.00142497	0.00121423	0.000881169	0.000506219	0.00118506	0.000285809	0.000720884	0.000761731	0.000690319	0.000870122	0.000581306	0.000850678	0.00121186	0.000860764
1504	M217T59	0.0016911	0.00254966	0.00119826	0.00186535	0.00144054	0.00152472	0.000805389	0.000925906	0.000850862	0.000799313	0.00116946	0.00130734	0.00194999	0.00169534	0.001093
1505	M450T59	0.001175	0.00120841	0.000604423	0.000742368	0.000923972	0.00102004	0.00071261	0.00111486	0.000907306	0.0011787	0.000999555	0.00137998	0.0011782	0.000871373	0.000673172
1506	M304T59	0.00136136	0.00229579	0.000860477	0.0014782	0.000922497	0.00116905	0.000474855	0.000798661	0.000708635	0.000843435	0.000896684	0.000987498	0.000881687	0.00146451	0.000730841
1507	M233T59_2	0.006099	0.00626588	0.00408248	0.0040236	0.00232479	0.00579467	0.00194726	0.0039997	0.00171882	0.00360565	0.00304788	0.00374951	0.00447083	0.00445108	0.00364405
1508	M181T59	0.0251107	0.0453128	0.0153661	0.0245751	0.0228101	0.0257329	0.0121111	0.015417	0.0131082	0.0227722	0.0192299	0.0210087	0.0299061	0.0271456	0.0178364
1509	M254T59	0.000913383	0.00160995	0.00091639	0.000934392	0.000920394	0.00136539	0.000707622	0.000888081	0.000653725	0.00084821	0.000771252	0.00125376	0.00113007	0.00106089	0.000833277
1510	M455T59	0.000529632	0.00127558	0.000670435	0.000599291	0.000563476	0.00073442	0.000240274	0.000408211	0.000337921	0.000605885	0.000506978	0.000622711	0.000736945	0.000466131	0.000236039
1511	M163T59	0.0504994	0.0501879	0.0304281	0.0250984	0.00805143	0.012543	0.0229866	0.0300292	0.0297415	0.050593	0.0410887	0.0107356	0.0266599	0.0157328	0.010944
1512	M256T59	0.0144641	0.0178929	0.0123753	0.00854522	0.00723974	0.00901598	0.00551343	0.00906979	0.00702207	0.00870854	0.0109835	0.00779509	0.0121268	0.0116584	0.00832469
1513	M338T59	0.0633959	0.0800517	0.0536526	0.044494	0.0316436	0.0407958	0.0246422	0.034582	0.028338	0.0389767	0.0467826	0.0298089	0.0544213	0.0490247	0.0346331
1514	M238T59	0.00207892	0.00372286	0.00195682	0.00178398	0.00164131	0.00187984	0.00100101	0.00179666	0.0017296	0.0021183	0.0023603	0.00170127	0.00293616	0.00220463	0.00161083
1515	M418T59	0.00111608	0.00119015	0.000854346	0.000347865	0.000517128	0.000614569	0.000468862	0.000628449	0.000521126	0.000522021	0.000855486	0.000430028	0.000910127	0.000889167	0.000705704
1516	M370T59	0.000467192	0.000897735	0.000300847	0.00045916	0.000489029	0.000478729	0.000249014	0.000297804	0.000245063	0.000427792	0.000306167	0.000472673	0.000465262	0.000497676	0.000384754
1517	M412T59	0.00146528	0.00173042	0.00100557	0.00128584	0.000754717	0.000981999	0.00073977	0.00126593	0.00105142	0.000976621	0.000997883	0.000947111	0.00152768	0.00131926	0.00065115
1518	M263T59	0.00124733	0.00284707	0.00253821	0.00163942	0.000881515	0.00198431	0.00113936	0.00190682	0.00119985	0.00155963	0.00162697	0.00115575	0.0027605	0.0022485	0.00126727
1519	M284T59	0.00156071	0.00260974	0.00074522	0.00167635	0.00121093	0.00134316	0.000828057	0.00099731	0.000785328	0.000908178	0.00129593	0.00119424	0.00197648	0.0016858	0.00101354
1520	M295T59	0.00128542	0.00192067	0.000700352	0.00160582	0.00176061	0.00203257	0.000707664	0.000901247	0.00101234	0.0010926	0.00184363	0.000621561	0.00136756	0.00176119	0.00136444
1521	M300T59	0.00111583	0.00134956	0.000671674	0.00102134	0.000850186	0.000959772	0.000640522	0.000564096	0.00062737	0.000848034	0.000902205	0.000635754	0.00105251	0.0010248	0.000579946
1522	M297T59	0.00155051	0.0011479	0.00136202	0.00143709	0.000646654	0.000728762	0.00058606	0.000525591	0.000490561	0.00051386	0.0013264	0.00107409	0.000993231	0.00083864	0.000531351
1523	M286T59	0.0014297	0.00226285	0.000904145	0.000855399	0.00110606	0.0012186	0.000618399	0.000740302	0.00070945	0.00118713	0.0011693	0.00092629	0.00103384	0.00128602	0.000836877
1524	M249T59	0.00523982	0.0102014	0.00347134	0.00665027	0.00427727	0.00530954	0.00324891	0.00372354	0.00346701	0.00482102	0.00503495	0.00489194	0.00631175	0.00640152	0.00427685
1525	M388T59	0.000705692	0.00502031	0.00328429	0.00228267	0.000786504	0.0014945	0.000635225	0.00078576	0.00100446	0.0221293	0.00144865	0.00129707	0.00326579	0.00302372	0.00124309
1526	M398T59	0.00158557	0.00252563	0.0018577	0.00179011	0.00117368	0.00162864	0.000270911	0.0013866	0.00114923	0.00100532	0.00158463	0.0011298	0.00211067	0.00162845	0.00035302
1527	M441T59	0.000443635	0.000966081	0.00066307	0.000664518	0.000640018	0.000590761	0.000284068	0.000432186	0.000395969	0.000748049	0.000676801	0.000414389	0.000701937	0.000783802	0.000559065
1528	M271T59	0.00046778	0.00115868	0.000863235	0.000856031	0.000543446	0.000514651	0.000312498	0.000528102	0.000415125	0.000717021	0.000709355	0.000620222	0.000550545	0.000631238	0.000354994
1529	M326T59_1	0.000693437	0.000858937	0.000592139	0.000787805	0.000376914	0.000553488	0.000302	0.000361026	0.000420263	0.000535425	0.000542497	0.000448648	0.000589391	0.000463222	0.000452648
1530	M230T60	0.00162501	0.00302114	0.00132497	0.00128843	0.00132531	0.00129477	0.000853837	0.0010632	0.000979176	0.00154574	0.00116959	0.00132821	0.00169192	0.00184706	0.00129289
1531	M201T60	0.00155324	0.00387814	0.00155311	0.00220351	0.00175572	0.00179225	0.00120919	0.00130739	0.00111181	0.0015627	0.00158873	0.00162429	0.00225372	0.00217584	0.00170721
1532	M311T60	0.00176692	0.00318492	0.00113239	0.00268428	0.00265008	0.00231485	0.00119831	0.00152278	0.00150547	0.00195391	0.00199866	0.000833069	0.00248	0.00268524	0.00183506
1533	M346T60	0.000677525	0.000935914	0.000512278	0.000676105	0.000886181	0.000782111	0.000382135	0.000332189	0.000384451	0.000476371	0.000522153	0.000384887	0.000657162	0.000797368	0.000550746
1534	M251T60	0.00160685	0.0016999	0.00193516	0.00221512	0.00187697	0.00181494	0.00126945	0.00134276	0.0012138	0.0016398	0.00178368	0.00182062	0.00246233	0.00216452	0.00163868
1535	M366T60	0.00935704	0.00988397	0.00690234	0.00849667	0.00250562	0.00622075	0.00258608	0.0036539	0.00314534	0.01739	0.00576024	0.00153678	0.00932368	0.00434867	0.00554608
1536	M392T60	0.00328524	0.00345279	0.00300215	0.00207153	0.00121579	0.00199411	0.00111534	0.0014577	0.00117317	0.00160024	0.00233115	0.00122698	0.00225209	0.00239772	0.00170461
1537	M271T60	0.00204642	0.0021622	0.000934793	0.00125399	0.00128731	0.00202812	0.000934172	0.0014135	0.0012119	0.00211002	0.00237977	0.00132303	0.00219589	0.00201926	0.00136824
1538	M258T60	0.00175904	0.00171771	0.000901673	0.0013344	0.00142138	0.00139532	0.000902885	0.000986856	0.000867727	0.0016147	0.00133151	0.00148522	0.00226742	0.00123259	0.00147377
1539	M427T60	0.000710651	0.00232736	0.00146147	0.00106292	0.000438002	0.00068974	0.000323399	0.000533912	0.000427657	0.00687675	0.000683811	0.00062156	0.00108941	0.000727255	0.000765103
1540	M197T60	0.00457055	0.0103089	0.0037556	0.00713326	0.0045885	0.00498054	0.00270888	0.00124253	0.00269663	0.00412107	0.0036742	0.00429075	0.00675776	0.0033619	0.00237622
1541	M308T60_1	0.000921866	0.00122313	0.000536563	0.000961143	0.000554056	0.000975341	0.000410865	0.000482394	0.000447657	0.000966091	0.000729196	0.000644695	0.00107658	0.000873223	0.000535133
1542	M259T60	0.00133664	0.00212528	0.000799858	0.00138131	0.00127927	0.00145152	0.000580158	0.0010102	0.000689267	0.000886673	0.00119893	0.000907281	0.00135542	0.00166806	0.00086849
1543	M229T60	0.00181588	0.00381637	0.00176779	0.00202262	0.00196142	0.00153542	0.00102588	0.00136393	0.00117368	0.00201287	0.0017818	0.00180116	0.00267011	0.00244918	0.00164898
1544	M160T60_2	0.00347605	0.00369631	0.0075156	0.00940555	0.0017224	0.00436944	0.00137632	0.00282849	0.00154442	0.00714818	0.0035077	0.00171893	0.0105291	0.00263522	0.00202302
1545	M458T60	0.000216088	0.000904605	0.000443398	0.000383809	0.00023423	0.000329247	0.00015136	0.000168333	0.000192868	0.000197424	0.000296676	0.000300837	0.000361344	0.000358329	0.000310305
1546	M375T60	0.00618466	0.00943972	0.00496215	0.00438359	0.00374471	0.0041735	0.00158842	0.00401436	0.000997317	0.00375586	0.00443043	0.00364294	0.00612122	0.00552747	0.00385569
1547	M340T60	0.000746379	0.000977045	0.000454339	0.000915858	0.000493154	0.000687161	0.000279366	0.000174479	0.00020473	0.000297135	0.00064602	0.000432654	0.000640958	0.000671053	0.000359345
1548	M332T60	0.00110012	0.00125982	0.000965839	0.000698161	0.000680224	0.0103897	0.000652058	0.00113521	0.000608409	0.000958806	0.001362	0.000691035	0.00205989	0.0014168	0.00107185
1549	M199T60	0.00588568	0.00186407	0.0025653	0.00148939	0.00222005	0.00224148	0.00131252	0.00263059	0.00355629	0.00389287	0.00237766	0.0016536	0.00381399	0.00353939	0.00229402
1550	M279T60	0.00189078	0.00276639	0.000944161	0.00205192	0.00206059	0.00176834	0.00123674	0.00138117	0.00126245	0.00170456	0.00167886	0.00146419	0.00231918	0.00210979	0.00130716
1551	M243T60	0.00134816	0.00247217	0.0132702	0.00166817	0.0013058	0.000936969	0.000748496	0.00106015	0.000987251	0.00113469	0.0011036	0.00103931	0.00799561	0.00159271	0.00105268
1552	M213T60	0.000663059	0.00181969	0.0050321	0.000805884	0.0044761	0.00344545	0.00035287	0.00555887	0.00360978	0.00581721	0.00442676	0.0006099	0.0066416	0.00624887	0.00421945
1553	M292T60	0.0160321	0.0257394	0.0182522	0.00924659	0.015512	0.0189044	0.00894401	0.0188426	0.0118437	0.0108672	0.0189123	0.0161255	0.0204463	0.0173285	0.0129964
1554	M892T60	0.00473554	0.00421144	0.00401462	0.00383291	0.00164622	0.00386187	0.00193023	0.00263711	0.00222892	0.0027354	0.00273808	0.00145285	0.0039546	0.00392826	0.00246854
1555	M416T60	0.00206282	0.00141666	0.00230974	0.00165369	0.00116161	0.00163277	0.000703187	0.0021856	0.0014523	0.00128199	0.00102773	0.0012064	0.00200923	0.00196952	0.00140698
1556	M214T60	0.000877522	0.00115223	0.000978685	0.000727621	0.000526819	0.00121859	0.000450435	0.000697527	0.000507433	0.000621246	0.00111628	0.00035004	0.000836061	0.0010876	0.000823441
1557	M447T60	0.000772153	0.000453804	0.00060757	0.000734214	0.000227951	0.000424872	0.000413096	0.000553878	0.000302164	0.000513986	0.000250005	0.00010617	0.000789492	0.000458143	0.000602997
1558	M335T60	0.00175663	0.00317746	0.00115936	0.00117927	0.00139628	0.00160354	0.000812185	0.00119398	0.00173424	0.00179027	0.000666381	0.00215032	0.00203362	0.0017252	0.00134234
1559	M443T60	0.000988355	0.00341663	0.00132863	0.00112885	0.000879201	0.000603256	0.000229184	0.000849766	0.000965496	0.00327409	0.000883388	0.000607389	0.001145	0.000845539	0.00100149
1560	M467T60	0.00103368	0.00150769	0.000826645	0.000574908	0.000682273	0.000692955	0.000465777	0.000803206	0.000673338	0.000669116	0.00089316	0.000427232	0.000679844	0.000963863	0.000822545
1561	M207T60	0.00284028	0.00326084	0.00182964	0.00164592	0.00171393	0.0025828	0.00127433	0.0016373	0.00114942	0.000937792	0.00256235	0.00139341	0.00225101	0.00280797	0.00127925
1562	M438T60	0.0010366	0.000800778	0.000875018	0.000594504	0.000619371	0.00100251	0.000511592	0.00049266	0.000560573	0.000685828	0.000714936	0.00073353	0.000713602	0.000756441	0.000597603
1563	M179T60	0.0192412	0.0117494	0.00787581	0.0113936	0.00683812	0.00792852	0.00452938	0.00338844	0.00286221	0.00455507	0.009018	0.00890315	0.0107107	0.00916243	0.00738831
1564	M310T60	0.00129698	0.00115694	0.00171235	0.000961702	0.000790164	0.0132534	0.000631679	0.00156159	0.00114487	0.000833566	0.00130498	0.000782615	0.00251763	0.00245412	0.00174583
1565	M308T60_2	0.00525032	0.00301033	0.00163644	0.00451859	0.00141768	0.0189372	0.00214615	0.00198914	0.000696552	0.00269235	0.00384635	0.00248804	0.00431756	0.00441039	0.00242949
1566	M445T60	0.0112062	0.0189409	0.0113445	0.00937518	0.010574	0.00949236	0.00599115	0.0125365	0.0105294	0.0127777	0.0106165	0.010907	0.0139997	0.0168364	0.0105944
1567	M160T60_1	0.001189	0.00202405	0.00118407	0.000792738	0.00105636	0.00148083	0.00106954	0.00114	0.00128877	0.00135483	0.00188913	0.00116682	0.00074452	0.0016322	0.00124603
1568	M357T60	0.0769262	0.0605912	0.0329402	0.0517008	0.0266189	0.0337179	0.0160789	0.014444	0.0143243	0.0248942	0.0388957	0.028856	0.0362369	0.0335751	0.032002
1569	M249T60_1	0.00134944	0.00166901	0.00129524	0.000797426	0.000769457	0.000766688	0.00097189	0.00128018	0.00110413	0.00122141	0.000594269	0.00122664	0.00143239	0.00177811	0.000881004
1570	M355T60	0.00130448	0.00213726	0.000551747	0.0014892	0.00123376	0.000455708	0.000598086	0.000703956	0.00076759	0.000506827	0.000762404	0.000534754	0.000552601	0.000699197	0.00101544
1571	M422T60	0.0011721	0.000805657	0.000960027	0.000585312	0.000522621	0.000518937	0.000529869	0.000852373	0.000653767	0.000754073	0.000824193	0.000849519	0.00117713	0.000934226	0.000601883
1572	M232T60	0.0011927	0.00158898	0.000671984	0.00124631	0.00210634	0.000875211	0.000588907	0.000678755	0.000491444	0.00088355	0.00286815	0.000845284	0.00122165	0.00109435	0.00223938
1573	M870T60	0.00881497	0.00774014	0.00776485	0.00821678	0.00329913	0.00652118	0.00373934	0.00510778	0.00458483	0.00480533	0.00523397	0.00286598	0.00794923	0.00697528	0.00512406
1574	M225T60	0.00512831	0.00567725	0.00482633	0.00123002	0.00263863	0.00283274	0.000458666	0.000763738	0.00233236	0.00303102	0.00383487	0.000831219	0.00495112	0.0037698	0.000330399
1575	M690T60	0.00175191	0.00116434	0.00104457	0.00126734	0.000641742	0.000994826	0.000620476	0.000723309	0.000739469	0.000809925	0.000850999	0.000459102	0.00130896	0.00120005	0.000927274
1576	M472T60	0.00171708	0.00321737	0.000934596	0.000569055	0.00150865	0.000805402	0.000444964	0.00169384	0.0013898	0.00122065	0.000761106	0.00051521	0.00163939	0.0013597	0.00121541
1577	M429T60	0.00130047	0.00150716	0.000939186	0.000703714	0.00060737	0.000695055	0.000518903	0.000642072	0.000564568	0.000805843	0.000704335	0.000405863	0.000922898	0.000862307	0.000688393
1578	M249T60_2	0.00834995	0.00970688	0.00829666	0.00809621	0.00573012	0.0101417	0.00475982	0.00635378	0.00563853	0.00858614	0.00967075	0.00538601	0.00999572	0.00856464	0.00723654
1579	M330T60	0.00152363	0.00397981	0.00184722	0.00193608	0.00250948	0.00194916	0.000711298	0.00263418	0.0016421	0.00159754	0.00237337	0.00255229	0.00263757	0.0029273	0.00169761
1580	M400T60	0.00614956	0.00800321	0.00547051	0.00274544	0.00296024	0.0038778	0.00282716	0.00408635	0.00345874	0.00412374	0.00470066	0.00380806	0.00528013	0.00427883	0.0041759
1581	M378T60	0.0311758	0.0401155	0.0267225	0.014885	0.0150015	0.0188617	0.0142421	0.0209393	0.0180221	0.0203108	0.0216902	0.0187727	0.0262936	0.0256288	0.0187885
1582	M444T60	0.00249367	0.00148598	0.00115622	0.00131729	0.000592478	0.000807653	0.000423215	0.000831667	0.000879902	0.000872061	0.000661802	0.000407332	0.000672909	0.00161239	0.000989853
1583	M322T60	0.0168311	0.0277219	0.0161235	0.00850291	0.00870711	0.00814278	0.0084228	0.015876	0.0121435	0.014772	0.013383	0.011051	0.0162241	0.0146076	0.0120429
1584	M362T60	0.0211004	0.0305717	0.0203084	0.00783108	0.0100198	0.00938779	0.00975368	0.0181447	0.0136765	0.0164604	0.0154185	0.0136054	0.0189577	0.0178672	0.0138706
1585	M887T60	0.00315756	0.00311898	0.00303262	0.00292797	0.00128998	0.00296385	0.00135617	0.00186351	0.00173439	0.00185391	0.00176681	0.000901384	0.00306983	0.0028037	0.00183057
1586	M138T60	0.0108666	0.0108296	0.0302053	0.0110526	0.00666808	0.0103633	0.00693934	0.0058339	0.00524955	0.0116915	0.00817616	0.00583077	0.00908735	0.0089793	0.00542095
1587	M695T60	0.000684614	0.00119549	0.000572635	0.000274012	0.000386833	0.000357779	0.000434612	0.000975577	0.000526965	0.000701576	0.000461002	0.000567627	0.000665184	0.000701974	0.000468022
1588	M432T60	0.00179724	0.00167375	0.00152165	0.00099112	0.000775613	0.00109054	0.000658336	0.000770325	0.000925402	0.000993139	0.00121797	0.000955442	0.00134671	0.00144569	0.000981193
1589	M391T60	0.0015239	0.00265401	0.00107575	0.00125866	0.00122188	0.00125735	0.000786828	0.00114029	0.000943629	0.00107196	0.00114125	0.0012725	0.00162302	0.00167199	0.00100255
1590	M496T60	0.000238267	0.000931043	0.000501267	0.000529524	0.00032224	0.000354589	0.000112613	0.000115295	0.000170374	0.000181045	0.000262642	0.000315998	0.000472734	0.000376773	0.000316706
1591	M227T60	0.00881371	0.0126064	0.00694007	0.00478357	0.00442806	0.00535821	0.00420333	0.0067093	0.00569199	0.00591853	0.00580278	0.00551914	0.00892978	0.00741314	0.00538689
1592	M420T60	0.00096482	0.00129737	0.000570053	0.000657172	0.000794528	0.000647757	0.000393337	0.000715058	0.000531072	0.000824707	0.00086668	0.000899342	0.00121301	0.000712543	0.000612681
1593	M159T60	0.0821887	0.165884	0.0547819	0.0671291	0.0683862	0.0609432	0.032086	0.0652762	0.0628481	0.0588277	0.049452	0.074568	0.0917227	0.0870454	0.0576343
1594	M446T60_1	0.000937858	0.00166492	0.000754611	0.000728808	0.000586479	0.000955015	0.000615845	0.000799803	0.000720181	0.000950333	0.000958584	0.000498509	0.0008172	0.00112193	0.000859018
1595	M249T60_3	0.00108536	0.00254891	0.000981601	0.00142823	0.000881905	0.00133493	0.000847344	0.000502021	0.000303755	0.00102833	0.000631394	0.000906043	0.00198286	0.000679173	0.000346609
1596	M508T61	0.000758861	0.00113586	0.000722725	0.000539719	0.000457002	0.000800041	0.000533527	0.000731223	0.000726791	0.000800301	0.000641664	0.000435085	0.00080535	0.000844813	0.000553997
1597	M406T61	0.00126384	0.00160899	0.000515912	0.000646366	0.000517347	0.000804635	0.000558294	0.000829067	0.000844359	0.000869397	0.000653741	0.000763883	0.00114369	0.00103649	0.00061597
1598	M384T61	0.00400933	0.00501144	0.00361334	0.00156066	0.00135117	0.00176238	0.00153713	0.00312045	0.00207782	0.00256186	0.00168519	0.00193413	0.00319894	0.00257344	0.00215688
1599	M356T61	0.153749	0.223898	0.13938	0.0858244	0.0807658	0.0956872	0.0753376	0.1231	0.102566	0.108571	0.111317	0.0952061	0.145483	0.133078	0.100746
1600	M116T61_1	0.000918363	0.00123375	0.00115189	0.000957562	0.00052769	0.000905982	0.000817656	0.000864498	0.000761035	0.00119012	0.00133043	0.000661149	0.00129245	0.00113338	0.000702375
1601	M136T61	0.00840303	0.012024	0.00905024	0.00671731	0.00566541	0.0077562	0.00487282	0.00447523	0.00452262	0.0057995	0.00670784	0.00516825	0.00888767	0.00747202	0.00632281
1602	M476T61	0.00109443	0.001394	0.00115661	0.000657518	0.000647535	0.000720344	0.000623811	0.000283955	0.000507275	0.000751917	0.000878383	0.000501423	0.000840384	0.000854986	0.000682304
1603	M231T61	0.00562476	0.00971598	0.00385253	0.00344439	0.00426227	0.0050219	0.00239741	0.0042653	0.00368288	0.00389583	0.00450607	0.00420495	0.0057394	0.00516515	0.0040651
1604	M394T61_3	0.000651442	0.000952235	0.000702078	0.000548696	0.000470706	0.000676024	0.000513777	0.00045487	0.00044459	0.000612691	0.000552428	0.000385135	0.000744916	0.000544713	0.000487305
1605	M340T61	0.152354	0.244142	0.142918	0.0665468	0.0765324	0.0664964	0.0773521	0.149722	0.110075	0.13289	0.109606	0.0981246	0.137379	0.130366	0.104899
1606	M116T61_2	0.25806	0.330842	0.217262	0.204004	0.16992	0.223952	0.190214	0.199687	0.186519	0.27997	0.296139	0.149087	0.304443	0.283936	0.189378
1607	M546T61	0.00609458	0.00437222	0.00557222	0.00455539	0.00239626	0.00320025	0.00265648	0.00291176	0.00241808	0.0031141	0.00305452	0.00152721	0.00482668	0.0044616	0.00322867
1608	M394T61_2	0.00432871	0.00820756	0.00396292	0.00382791	0.00264161	0.0029495	0.00313768	0.00536791	0.00329603	0.00415291	0.00314666	0.00300938	0.00488979	0.00470016	0.00371208
1609	M708T61	0.0106017	0.00904732	0.0100577	0.00943184	0.00402963	0.00776694	0.00487099	0.00598135	0.00513908	0.0060367	0.0061117	0.00330941	0.00943679	0.00860091	0.00606793
1610	M115T61	0.00259783	0.00344028	0.0031623	0.00207039	0.0018378	0.00168174	0.000954472	0.00114858	0.00097271	0.00146735	0.00226503	0.00126401	0.00302439	0.00172931	0.00160929
1611	M263T61	0.00397194	0.00542677	0.0035876	0.00378209	0.0024047	0.0037676	0.00459316	0.00242431	0.00231139	0.00226529	0.00357065	0.00263476	0.00406587	0.00448413	0.00279628
1612	M443T61	0.000988297	0.00315467	0.00148579	0.000558179	0.00117879	0.00125907	0.000575227	0.000950844	0.000926233	0.00118302	0.000925999	0.000920677	0.00168753	0.000816416	0.000547285
1613	M409T61	0.00130236	0.00141496	0.000920979	0.000756498	0.000695053	0.000837536	0.00026205	0.000905729	0.000601773	0.000617176	0.000731563	0.000619579	0.001241	0.000796245	0.000781692
1614	M391T61	0.000903875	0.00105601	0.000960243	0.000841586	0.000571611	0.000827305	0.000401049	0.000262564	0.000540387	0.000678211	0.000957348	0.00057146	0.00100837	0.000944448	0.000662575
1615	M306T61	0.0033979	0.00116017	0.0034085	0.00317138	0.00117246	0.00393067	0.00112987	0.00118635	0.00136461	0.00308732	0.0036076	0.00136593	0.0036325	0.00185684	0.0015948
1616	M265T61	0.00426916	0.00560786	0.00365484	0.00177681	0.00160065	0.0113478	0.00186317	0.00339353	0.00282587	0.00326623	0.00250512	0.00264088	0.00325269	0.00364287	0.00269935
1617	M445T61	0.00131343	0.00206592	0.00110316	0.000854155	0.00080626	0.00102868	0.000713152	0.000954847	0.000818035	0.000942095	0.00104667	0.000849621	0.00149082	0.000645472	0.000695335
1618	M398T61	0.0028949	0.00437995	0.00105917	0.00185516	0.00283992	0.00137158	0.000984042	0.00168321	0.00141463	0.00335304	0.00192052	0.00281634	0.00349399	0.00304597	0.00218563
1619	M410T61_2	0.0021685	0.00275272	0.00207996	0.00291506	0.0015304	0.00252963	0.00126955	0.0016076	0.00083442	0.00184985	0.00198407	0.00138758	0.00284019	0.0025085	0.00204135
1620	M132T61_1	0.00312114	0.00493334	0.00277677	0.00317577	0.00196115	0.00292533	0.00171849	0.00205628	0.00199929	0.00183455	0.00302031	0.00217812	0.00281684	0.00323022	0.00192538
1621	M380T61	0.00357647	0.00529211	0.0026603	0.00195087	0.00154324	0.00191324	0.00177732	0.0025941	0.00222836	0.00245067	0.00263256	0.0021619	0.00331836	0.00257278	0.0020326
1622	M154T61	0.00768516	0.00691167	0.00710728	0.00598028	0.00432073	0.00614877	0.00436703	0.00351068	0.00454748	0.00474977	0.00643477	0.00472755	0.00774636	0.00833261	0.0049408
1623	M394T61_1	0.00559558	0.00846808	0.00434679	0.00490545	0.0022389	0.00263	0.00275267	0.00447413	0.00345841	0.00291505	0.00378811	0.00317991	0.00608417	0.0039091	0.00328749
1624	M730T61	0.00349644	0.00283785	0.00218919	0.00265451	0.00120417	0.00269103	0.00145918	0.00212976	0.00166763	0.0019222	0.00209558	0.00116739	0.00326118	0.00275147	0.0018853
1625	M455T61	0.000750945	0.000610628	0.00081842	0.000649837	0.000227234	0.000600435	0.000408811	0.000603511	0.000426439	0.000504474	0.000542774	0.000221614	0.000797687	0.000645495	0.000457573
1626	M211T61	0.017567	0.0283371	0.016668	0.00705916	0.00880515	0.00820101	0.00897304	0.016388	0.0119951	0.0145142	0.013042	0.0118434	0.0166627	0.0149781	0.0126077
1627	M410T61_1	0.00636543	0.00940258	0.00607272	0.00343551	0.00341205	0.00347856	0.00328914	0.00482646	0.00415661	0.00457566	0.0045668	0.00396903	0.00578254	0.00591596	0.00401726
1628	M132T61_2	0.945072	1.27604	0.888499	0.85295	0.553287	0.759835	0.472444	0.506535	0.461309	0.561621	0.741771	0.583796	0.984704	0.882541	0.577438
1629	M216T61	0.00104107	0.00149736	0.0011155	0.000919543	0.000598511	0.00107672	0.000579635	0.000760624	0.000797776	0.000979706	0.00102848	0.000446353	0.00118067	0.00125223	0.00081096
1630	M264T61	0.00091852	0.00298909	0.000632194	0.000911325	0.000819033	0.000936143	0.000365177	0.000408516	0.000277194	0.000560701	0.000422903	0.000555023	0.000779125	0.000859523	0.000359127
1631	M193T61	0.00388237	0.00669862	0.00431466	0.00225441	0.00206003	0.00232592	0.00243425	0.00385619	0.00177224	0.00321971	0.00334752	0.00300998	0.0043373	0.00415733	0.00225603
1632	M400T61_1	0.00615687	0.00234743	0.00160012	0.00274544	0.000748065	0.000928227	0.000685789	0.00424954	0.00350068	0.0041266	0.00115835	0.0039462	0.00551228	0.00542491	0.000654826
1633	M400T61_2	0.000975753	0.00126516	0.000450106	0.000569181	0.000600574	0.0009029	0.000445906	0.00057643	0.000537594	0.000923883	0.00065001	0.000312411	0.000791647	0.000823121	0.000614715
1634	M198T61	0.00196057	0.00137274	0.00115732	0.00103253	0.000517091	0.00176215	0.000830862	0.000890021	0.000926751	0.00100655	0.00101697	0.000640107	0.00142282	0.00101816	0.000613201
1635	M176T61	0.00166089	0.00166036	0.0013945	0.00176789	0.000828034	0.0011743	0.000655515	0.000673453	0.000818504	0.00105218	0.00144957	0.000812049	0.00116188	0.00101493	0.000896347
1636	M461T61	0.0137343	0.00225046	0.00504837	0.0013239	0.00207559	0.0112945	0.00459315	0.00935004	0.00122586	0.00989523	0.00641474	0.00416764	0.0151336	0.0139763	0.0101026
1637	M187T61	0.00501788	0.00210608	0.00269077	0.00433436	0.00424841	0.0065942	0.000939229	0.00197041	0.00233828	0.00258553	0.00939408	0.00093928	0.00477127	0.00533669	0.00323116
1638	M427T61	0.000907222	0.00175833	0.00088059	0.000819714	0.000541687	0.000721155	0.00023094	0.000599079	0.000631608	0.000595416	0.000823318	0.000669082	0.00101349	0.000853632	0.000555074
1639	M329T61	0.00493096	0.0391149	0.00292114	0.00639707	0.00460184	0.00307168	0.00204402	0.00646647	0.016471	0.00312281	0.0244372	0.00434167	0.00524077	0.00531923	0.00352435
1640	M351T61	0.000970788	0.00296536	0.00253941	0.00164511	0.000673591	0.00179331	0.00037535	0.000630294	0.00135044	0.000633675	0.00200294	0.00071224	0.000988906	0.00216289	0.000457732
1641	M146T61	0.00197616	0.00234458	0.00224411	0.00229142	0.00114672	0.00133156	0.00162482	0.00148622	0.00087668	0.00229677	0.00209023	0.00136203	0.00183739	0.00248421	0.0016738
1642	M434T61	0.000944901	0.00212706	0.00107551	0.00075097	0.000743855	0.000830138	0.000346181	0.000532932	0.000631062	0.000610713	0.000689024	0.000610082	0.000676002	0.000934027	0.00065467
1643	M291T61	0.0316161	0.0558512	0.0195522	0.020598	0.0217307	0.0235067	0.00963757	0.0237618	0.0231817	0.0187767	0.0175308	0.0233569	0.0308279	0.0302997	0.0201006
1644	M313T61	0.0471134	0.0811613	0.0316454	0.0292045	0.0318725	0.0285307	0.0135529	0.0336665	0.0353432	0.0286233	0.0255006	0.0391037	0.0445325	0.0430667	0.0281174
1645	M157T61	0.000837385	0.00114457	0.000776751	0.000307939	0.000236418	0.000200691	0.000601989	0.00068003	0.000583962	0.00069829	0.000481616	0.000558609	0.000722189	0.000669391	0.000587554
1646	M725T61	0.00175915	0.0021535	0.00137882	0.00154218	0.000733211	0.00182572	0.000765345	0.00118952	0.00116115	0.0011114	0.000947906	0.000665741	0.00177904	0.00157261	0.00105846
1647	M255T61	0.00388355	0.00709237	0.00327016	0.00399061	0.00247863	0.00316539	0.00183632	0.00253772	0.00213803	0.00256648	0.00303455	0.00316867	0.000624054	0.00384891	0.000485703
1648	M134T61	0.00665937	0.00253365	0.00246036	0.00182571	0.00432871	0.00668635	0.00392561	0.00467522	0.00388086	0.00477165	0.000811093	0.00462126	0.00175057	0.00182539	0.00103498
1649	M315T61_1	0.00134189	0.00268005	0.00137404	0.00133884	0.00128856	0.00137771	0.000636881	0.000839895	0.00133233	0.0010541	0.00125454	0.0010458	0.00129455	0.00112077	0.0011309
1650	M365T61	0.00192904	0.00302165	0.00160737	0.00119518	0.00115231	0.00115749	0.000837218	0.00136951	0.0010771	0.000966912	0.0014145	0.00142577	0.00179054	0.00201865	0.0009045
1651	M383T61	0.00178293	0.0021074	0.00119718	0.000910261	0.000855854	0.000937946	0.000451479	0.000959235	0.000793013	0.00105916	0.000603815	0.00095504	0.00110877	0.00109145	0.000790369
1652	M146T62	0.682907	0.695785	0.551564	0.515668	0.432504	0.464961	0.383534	0.437922	0.360161	0.701651	0.565054	0.372599	0.714844	0.647802	0.444238
1653	M381T62	0.00377774	0.00551506	0.00242173	0.00209609	0.00211105	0.00183995	0.00117183	0.00250261	0.00257349	0.00216218	0.00181589	0.00281905	0.00342741	0.00285417	0.00210716
1654	M344T62	0.00137367	0.00223401	0.00146338	0.00123868	0.000753295	0.00125217	0.000560983	0.00131189	0.00121574	0.00127191	0.00120705	0.00130512	0.00170992	0.00202902	0.00109022
1655	M385T62	0.00178299	0.0027404	0.000823388	0.000769689	0.000785368	0.000676535	0.000404633	0.000945137	0.00109299	0.000738532	0.000835024	0.00116722	0.00128859	0.0017602	0.000887944
1656	M345T62	0.00194563	0.00323104	0.00173149	0.00169405	0.00130807	0.00117778	0.000819644	0.00130462	0.00157254	0.00121269	0.00135863	0.00144146	0.00196102	0.00161082	0.00107771
1657	M227T62	0.00301439	0.0888365	0.0740394	0.00291825	0.00260996	0.00457241	0.000817267	0.0449795	0.000770023	0.0500584	0.00565152	0.0479403	0.00314399	0.0025234	0.00239076
1658	M127T62	0.00500404	0.00184256	0.00157109	0.00116318	0.00179012	0.00352438	0.000929009	0.00194841	0.00188553	0.000314909	0.00217198	0.00189878	0.00490363	0.003072	0.00254303
1659	M200T62	0.0017531	0.00110013	0.00140512	0.00108174	0.000757815	0.00133001	0.000764912	0.00110638	0.00102913	0.00141273	0.000901688	0.000654324	0.00147036	0.00110055	0.000897926
1660	M316T62	0.00126619	0.00179373	0.00121425	0.000947426	0.000893551	0.00142005	0.000589842	0.00101415	0.000599441	0.000918076	0.00104885	0.000896787	0.00119332	0.00108596	0.00081431
1661	M244T62	0.00372391	0.00335498	0.00272518	0.000559257	0.00265544	0.00612826	0.00185996	0.00211371	0.00174871	0.000593193	0.00515476	0.0018832	0.00385465	0.00345713	0.00325329
1662	M489T62	0.00092069	0.0016883	0.00189387	0.00281029	0.00147712	0.00463444	0.000410427	0.0019261	0.000556925	0.000779673	0.00143944	0.000951148	0.00202891	0.00187477	0.00108783
1663	M504T62	0.00492174	0.0092187	0.00196498	0.00530923	0.00516017	0.00333391	0.00148198	0.00354354	0.00514471	0.00174609	0.00213393	0.00911441	0.00295918	0.00172243	0.00196165
1664	M255T62	0.00665886	0.0147676	0.00683226	0.00456172	0.00314233	0.00593428	0.00314935	0.00375763	0.00203085	0.00692317	0.00460193	0.00473951	0.00523814	0.00855837	0.00414943
1665	M461T62	0.0145186	0.0193694	0.00508429	0.0089613	0.0126208	0.011377	0.00460603	0.00954045	0.0106719	0.0101057	0.0066626	0.00546392	0.0164979	0.0148907	0.010168
1666	M269T62	0.00159654	0.00156545	0.00136195	0.000941741	0.00206293	0.00227054	0.000575776	0.000484603	0.000591974	0.00113782	0.000790408	0.00152965	0.00161911	0.00156522	0.000932434
1667	M265T62	0.00128568	0.00174967	0.00121604	0.00198499	0.00112081	0.00144807	0.000591276	0.00105407	0.000563594	0.00101049	0.0013507	0.00152104	0.00148794	0.00140126	0.00107666
1668	M398T62	0.0011857	0.00124909	0.00205807	0.000888407	0.000433887	0.000420921	0.00107593	0.00105036	0.00126495	0.000472712	0.00177247	0.000546807	0.00240516	0.00194908	0.00145289
1669	M273T62	0.0431696	0.0503677	0.0189628	0.0265388	0.0322615	0.0303412	0.0139102	0.027165	0.0263943	0.0285391	0.0206549	0.0289641	0.0422204	0.0400155	0.0289304
1670	M150T63	0.0124061	0.00642525	0.00952733	0.00330008	0.00357534	0.00712297	0.00290945	0.00476666	0.0041953	0.00388385	0.00476876	0.00384846	0.00950495	0.00539383	0.00417646
1671	M130T63_2	0.00219454	0.136512	0.00130366	0.00171572	0.0015285	0.0640766	0.0346616	0.0424029	0.000778452	0.000859509	0.0575207	0.00114489	0.00135424	0.0753423	0.047644
1672	M273T63	0.0291986	0.0041535	0.0133906	0.015423	0.000373399	0.0208517	0.00241544	0.000742407	0.00131532	0.0021431	0.00156924	0.0203528	0.0265145	0.00194338	0.000362225
1673	M329T63	0.0049541	0.0059998	0.00204041	0.00256148	0.00368099	0.00400691	0.00174214	0.00296768	0.00331457	0.00329595	0.00265316	0.00355576	0.00538368	0.00446592	0.00309227
1674	M370T63	0.00820925	0.00890284	0.00338209	0.00385986	0.00555812	0.00677112	0.00225517	0.00476893	0.00396704	0.00433585	0.00338763	0.0051719	0.00735413	0.00658227	0.0048814
1675	M171T63	0.00433074	0.00480796	0.00390387	0.000889715	0.00101551	0.000618663	0.00167501	0.000489499	0.000338562	0.00278441	0.000672211	0.000505908	0.00098723	0.000888497	0.00234372
1676	M348T63	0.0341282	0.0394912	0.0147352	0.0179076	0.025463	0.0231044	0.010207	0.0221485	0.020143	0.021398	0.015911	0.0237218	0.0333739	0.0309117	0.0223612
1677	M277T63	0.0178464	0.0294001	0.0160527	0.0123857	0.00522578	0.0107076	0.00557442	0.00547149	0.00294904	0.0178642	0.0131064	0.00854469	0.00931976	0.00965338	0.010798
1678	M403T63	0.00123368	0.00150818	0.00126736	0.00114517	0.000862009	0.00099033	0.000746392	0.000494574	0.000669945	0.000768487	0.00111253	0.000889217	0.0010795	0.00126584	0.000932425
1679	M130T63_1	0.0211937	0.0652845	0.0188877	0.0193943	0.0241735	0.0232932	0.0116654	0.0123516	0.0603597	0.0654713	0.0141714	0.0176876	0.026069	0.0269984	0.017435
1680	M386T63	0.00224492	0.00250709	0.00156319	0.00149439	0.00106735	0.00153997	0.000775809	0.0010804	0.000522626	0.00128227	0.00126485	0.00138269	0.0010138	0.00193209	0.000754777
1681	M228T63	0.00522558	0.00802434	0.00628186	0.00341176	0.00207965	0.00327544	0.0034847	0.0018227	0.00313695	0.00351921	0.00307653	0.00268854	0.0054456	0.00450765	0.00327788
1682	M418T63	0.00105158	0.00242544	0.000952539	0.00124127	0.000864541	0.000756927	0.000645711	0.00124833	0.00114915	0.00106835	0.000887977	0.00105496	0.00125206	0.00110728	0.000672596
1683	M330T63	0.00806245	0.00918152	0.000837898	0.00673397	0.00437701	0.00845996	0.00403074	0.00524066	0.00434521	0.00612474	0.00803935	0.00524101	0.00857299	0.00846444	0.00536626
1684	M169T63	0.00143405	0.00137579	0.00130371	0.000667286	0.00222187	0.000764837	0.000678693	0.000484177	0.000479208	0.000630079	0.000693386	0.000464675	0.000732176	0.00110488	0.000836221
1685	M144T63	0.00741562	0.00706858	0.00408628	0.00679587	0.00597737	0.00850979	0.00340853	0.00766234	0.00453907	0.00909399	0.00436024	0.00444559	0.0084229	0.00822552	0.00647109
1686	M272T63	0.0247104	0.0353235	0.0307626	0.0144941	0.00413773	0.0094212	0.0160694	0.0111155	0.0145597	0.0166411	0.0164445	0.00796035	0.0239602	0.0222761	0.015064
1687	M216T63	0.00132049	0.000845978	0.000480426	0.000757008	0.000431817	0.000965764	0.000336276	0.000542233	0.000649407	0.000880235	0.000775212	0.000602883	0.000674603	0.00104264	0.000347594
1688	M194T63	0.0358076	0.0378928	0.0341963	0.0333312	0.0351478	0.0337803	0.0193829	0.0232566	0.0245055	0.025896	0.0376056	0.0155226	0.038723	0.0387218	0.0293161
1689	M222T63	0.0138779	0.0119483	0.0113112	0.0122807	0.00563633	0.0150191	0.00662526	0.00990701	0.00912483	0.00877571	0.00984515	0.00478483	0.0128512	0.0119184	0.00872057
1690	M290T63	0.0196199	0.0215452	0.0143092	0.0171946	0.0108215	0.0197729	0.0103121	0.0138725	0.0118369	0.0140824	0.0186591	0.0124293	0.0223877	0.0210171	0.0141346
1691	M352T63	0.0011628	0.000984398	0.000667786	0.000690322	0.000441595	0.000453454	0.000444213	0.000613599	0.000506719	0.000611223	0.000905109	0.000472967	0.000852201	0.000787625	0.000652545
1692	M197T63	0.00277661	0.0045434	0.00302782	0.000858445	0.00207649	0.00135837	0.000580512	0.000783889	0.00065335	0.000834873	0.000876427	0.000768145	0.00136623	0.00135266	0.000823998
1693	M265T63	0.00233804	0.00244665	0.00219883	0.00153292	0.00109751	0.00125879	0.000506055	0.000390707	0.00032353	0.000959279	0.00110284	0.00137662	0.000530439	0.000954664	0.00143573
1694	M162T63	0.0107948	0.0135769	0.00754436	0.0121292	0.00999106	0.0129371	0.00529098	0.0121073	0.00615661	0.0121475	0.00454045	0.00748332	0.0124156	0.0129946	0.00865808
1695	M491T63	0.000647427	0.00065131	0.000602184	0.000671392	0.000286057	0.000596986	0.000592352	0.000252909	0.000357825	0.000682075	0.000493245	0.000318461	0.000580419	0.000635814	0.000476769
1696	M384T64	0.0185467	0.0199838	0.0129415	0.0160413	0.00635806	0.015469	0.00689931	0.0116112	0.00921113	0.0117785	0.0106048	0.0045573	0.0152946	0.0161266	0.0111704
1697	M406T64	0.0138839	0.0196226	0.0106799	0.0139546	0.00603033	0.0140284	0.006762	0.0113543	0.010111	0.0101487	0.00988792	0.00567693	0.0130317	0.0112027	0.0103952
1698	M402T64	0.00167376	0.00183431	0.000973247	0.00059768	0.000977008	0.000759478	0.000304677	0.000775601	0.000538066	0.00101938	0.000717857	0.000776997	0.00158773	0.00132765	0.000896064
1699	M179T64	0.00124425	0.00160814	0.000861252	0.00107924	0.000714439	0.00100204	0.000715813	0.000828335	0.000572389	0.000908497	0.00105136	0.000718183	0.00126672	0.00110005	0.00060665
1700	M307T64	0.000737043	0.00204215	0.00790046	0.0058583	0.00415605	0.000597141	0.000510255	0.000551326	0.000580198	0.00066474	0.00753397	0.00529827	0.00111344	0.000969171	0.000655674
1701	M203T64	0.071536	0.142454	0.0691715	0.0760376	0.0648017	0.0924386	0.0521801	0.0656026	0.0497213	0.07227	0.0882944	0.0593662	0.0950291	0.0908867	0.0662649
1702	M142T64	0.17023	0.20305	0.155854	0.250631	0.0939635	0.120831	0.0757015	0.0995645	0.0946305	0.113669	0.144944	0.0951915	0.155943	0.16107	0.101316
1703	M422T64	0.00221423	0.00190968	0.00126618	0.00435306	0.00105097	0.00165399	0.0011316	0.00330708	0.00160996	0.000890603	0.00120675	0.000457807	0.00162991	0.00166341	0.00182832
1704	M300T64	0.0037306	0.00521179	0.00327091	0.00213002	0.00183451	0.00165895	0.00135976	0.00219527	0.00109742	0.0027886	0.00243086	0.000746318	0.0029664	0.00281279	0.00188128
1705	M248T64	0.00424528	0.00448699	0.00374676	0.00262401	0.00168507	0.00254454	0.0012516	0.00212382	0.00180297	0.00192622	0.00200543	0.00285677	0.00290627	0.00312181	0.00200266
1706	M288T64	0.0011127	0.00110511	0.000733946	0.000719879	0.00699964	0.00617088	0.0004583	0.000424217	0.00586978	0.000710718	0.00737481	0.00730292	0.000862984	0.00107598	0.000703762
1707	M424T64	0.00229405	0.00321749	0.00138191	0.00218157	0.00203891	0.00133929	0.000842862	0.00121029	0.00100078	0.00254618	0.000452532	0.00265938	0.00235146	0.00216147	0.00175111
1708	M385T64_1	0.00259194	0.00394915	0.00181086	0.000930334	0.00150128	0.0011113	0.00111266	0.00104525	0.00135436	0.00194396	0.00165186	0.00185736	0.000914747	0.00187704	0.000813707
1709	M456T64	0.0010707	0.00351256	0.00104687	0.00145854	0.000523439	0.000974417	0.000553532	0.00068129	0.000781391	0.000968695	0.000644016	0.00124385	0.00174895	0.00150384	0.00116238
1710	M429T64	0.00373016	0.00512412	0.00308064	0.00437221	0.00128894	0.00424033	0.00138106	0.00306147	0.0025854	0.00249503	0.00230959	0.000977515	0.00381094	0.00337633	0.00250469
1711	M220T64	0.000889362	0.000893661	0.00235636	0.00137899	0.000247142	0.000789958	0.000493341	0.000657487	0.000610761	0.0026164	0.000829072	0.000549581	0.00101637	0.000743543	0.000637818
1712	M127T64	0.00375099	0.00580136	0.00607449	0.00318767	0.000894137	0.00270909	0.000913561	0.00141555	0.00224126	0.00213861	0.00376559	0.00199451	0.00193024	0.00392823	0.00278842
1713	M380T64	0.000961062	0.001173	0.00105946	0.0010025	0.000811492	0.000960884	0.000603451	0.000584388	0.000548164	0.000873923	0.000945499	0.000530151	0.00109867	0.00105442	0.000787662
1714	M585T64	0.000321497	0.00411451	0.000756742	0.00136416	0.00053629	0.000417815	0.000135974	0.0002238	0.000429277	0.000328336	0.00039331	0.000313068	0.000784301	0.000587084	0.000404033
1715	M488T64	0.000804252	0.000852589	0.000831115	0.000417973	0.000808779	0.000748046	0.000365816	0.000653908	0.000387753	0.000840441	0.000702188	0.000708304	0.00107655	0.00097025	0.000730788
1716	M606T64	0.00170282	0.000681243	0.0011295	0.000727977	0.000660291	0.000372415	0.000506921	0.000355132	0.000257054	0.000775525	0.000226629	0.000190662	0.000814461	0.000886869	0.000468279
1717	M239T64	0.0424486	0.0485688	0.0644236	0.0273036	0.0185489	0.0275693	0.0163834	0.0191591	0.0182678	0.0204007	0.0297229	0.0207983	0.0256387	0.0163855	0.020861
1718	M232T64	0.129892	0.0538484	0.0253627	0.0466939	0.0755334	0.0574773	0.0258293	0.0482996	0.0561198	0.059618	0.0457301	0.0529165	0.08134	0.0773198	0.0565892
1719	M229T64	0.00470204	0.00731413	0.00465037	0.00512178	0.00362639	0.00362533	0.00229927	0.0038252	0.00230074	0.00359624	0.00396408	0.00358197	0.00518361	0.00419843	0.00331489
1720	M454T64	0.00511222	0.0110579	0.0038732	0.00568932	0.00251692	0.00509647	0.00375785	0.00520952	0.00698423	0.00862427	0.00963804	0.00568714	0.0069089	0.00693972	0.00489727
1721	M544T64	0.00145022	0.000510017	0.000867788	0.000748921	0.000341548	0.000357067	0.000629598	0.000383513	0.000337299	0.000430805	0.000398143	0.000119306	0.000832405	0.000568368	0.000375275
1722	M597T65	0.000442437	0.00347513	0.000477781	0.00151313	0.000536106	0.000438254	0.000246416	0.000264691	0.000440735	0.000334824	0.000376151	0.000386154	0.000724849	0.000478845	0.000397863
1723	M235T65	0.0122481	0.0149564	0.0115748	0.012335	0.00942198	0.016918	0.00404917	0.00912785	0.00537258	0.0130789	0.0195097	0.00463903	0.0175327	0.00939804	0.0108116
1724	M219T65	0.00598878	0.00672357	0.00517058	0.00489252	0.00451156	0.00647423	0.0050155	0.00283018	0.00274693	0.0048406	0.00616522	0.00293849	0.0045585	0.00744896	0.00333511
1725	M543T65	0.000674784	0.00981236	0.000909393	0.00767617	0.0018674	0.000888885	0.000434652	0.000605833	0.00111455	0.000418235	0.000487854	0.000675176	0.00162842	0.00180195	0.00128913
1726	M189T65	0.0571325	0.0711684	0.0420801	0.057242	0.0441708	0.0549162	0.0130379	0.0361152	0.01747	0.0375405	0.0423473	0.0380939	0.0630278	0.0586937	0.0374214
1727	M244T65	0.0036765	0.00151267	0.001005	0.00449525	0.000635058	0.00109428	0.000519102	0.00080779	0.000727244	0.00334874	0.00443114	0.00183131	0.00115348	0.00441435	0.00065427
1728	M595T65	0.000622712	0.00777798	0.000950008	0.00323004	0.00108591	0.000830653	0.000257907	0.000997545	0.000768348	0.000857404	0.000657831	0.000595287	0.00128966	0.00113445	0.000775819
1729	M274T65	0.00589507	0.00680628	0.00478529	0.00342012	0.00234137	0.00371853	0.00368683	0.00227624	0.00194192	0.00395509	0.00467038	0.00157659	0.00507539	0.00466287	0.00297605
1730	M166T65	0.00153783	0.00185339	0.00244009	0.0010942	0.000465403	0.00128513	0.000636743	0.000642714	0.000421841	0.000613373	0.000907236	0.000617556	0.00106966	0.000986791	0.000712772
1731	M581T65	0.00104236	0.00130259	0.000445597	0.000728737	0.000842223	0.000633269	0.000339121	0.00071881	0.000989281	0.00118164	0.000879955	0.000515259	0.000947149	0.000840829	0.00109175
1732	M375T65	0.000506272	0.000822408	0.00043763	0.000619981	0.000433555	0.00048236	0.000518236	0.000471098	0.000398734	0.000459427	0.00059324	0.00056336	0.000870656	0.000692824	0.000496381
1733	M372T65	0.0299946	0.0363653	0.0295675	0.0229834	0.00278853	0.0221006	0.0126911	0.00586316	0.0153027	0.00423687	0.0225383	0.0129402	0.0422164	0.0188641	0.0171646
1734	M230T65	0.00370519	0.00460048	0.00356361	0.00240756	0.00108998	0.00170702	0.00201841	0.00163942	0.00133091	0.0025298	0.0180325	0.00121727	0.00292332	0.00313265	0.00193428
1735	M487T65	0.00265189	0.105847	0.00771228	0.0375324	0.0127336	0.00605872	0.00168498	0.00195286	0.00860888	0.00605536	0.00518246	0.0049396	0.0137298	0.0127261	0.00849989
1736	M527T65	0.0035672	0.145691	0.00973588	0.0511881	0.0195057	0.00941215	0.0020763	0.00296909	0.0122345	0.00205263	0.00408685	0.00862164	0.0194317	0.0181706	0.012986
1737	M132T65	0.027075	0.00327666	0.00199821	0.0396268	0.0222173	0.0324054	0.0206524	0.0013949	0.0221886	0.00132556	0.00191899	0.00158666	0.0333985	0.00208144	0.00145451
1738	M144T65	0.0492554	0.0567425	0.0928555	0.0385861	0.0139136	0.0395617	0.0268504	0.0191013	0.00992353	0.0209704	0.0221652	0.0238988	0.0310235	0.0301196	0.0216721
1739	M505T65	0.00221764	0.0554223	0.00567441	0.0213529	0.0083021	0.0040143	0.00129519	0.00191889	0.00550153	0.00190407	0.00239206	0.00486458	0.00841429	0.00692319	0.00490332
1740	M522T65	0.00385821	0.174486	0.0111511	0.064061	0.0222501	0.0113393	0.00211961	0.00324183	0.0140458	0.00222011	0.00453144	0.0086642	0.0244337	0.020939	0.0146183
1741	M558T65	0.000708582	0.0143036	0.00092706	0.00528056	0.00209495	0.00101067	0.000432849	0.000549718	0.00142424	0.000592514	0.000545298	0.00116901	0.00228934	0.00205273	0.00149901
1742	M559T65	0.00062039	0.0145205	0.00138489	0.0059429	0.0021784	0.00110959	0.000347455	0.000545826	0.00129099	0.000472627	0.00067184	0.00100766	0.00234262	0.00192464	0.00145019
1743	M589T65	0.000259498	0.00810951	0.000557115	0.00267797	0.00117826	0.000507934	0.000185962	0.000223293	0.000560126	0.000212598	0.000302203	0.000484022	0.00126487	0.000809345	0.000644868
1744	M550T65	0.000950944	0.00593127	0.000825285	0.00241257	0.000800875	0.00063727	0.000336739	0.000456219	0.000650739	0.000511767	0.000497504	0.000471172	0.000655779	0.000855395	0.000640973
1745	M172T65	0.0048589	0.0063776	0.00477806	0.00399477	0.000948158	0.000755284	0.000563585	0.00286844	0.00246782	0.00274615	0.00356255	0.00286306	0.00123102	0.0011481	0.00292589
1746	M109T65	0.0149354	0.0109256	0.0164441	0.0118196	0.00413124	0.0108034	0.0035075	0.00465686	0.00777114	0.00972265	0.00741107	0.00415663	0.00802155	0.0124932	0.00518624
1747	M170T65	0.0235857	0.0316704	0.00206846	0.0171067	0.0121872	0.0164034	0.00375354	0.0129564	0.00146858	0.0033923	0.0185909	0.0124585	0.00311173	0.00321458	0.0021879
1748	M529T65_1	0.000455211	0.0126233	0.00127242	0.00477914	0.00155059	0.000801406	0.000314839	0.000302653	0.00114251	0.00206586	0.00048532	0.000623557	0.00171238	0.00187674	0.00114411
1749	M247T66	0.00243324	0.00324114	0.00146771	0.00251801	0.00142712	0.00179408	0.00117132	0.00180049	0.00116821	0.00592533	0.00222161	0.00192119	0.00286466	0.00248503	0.00137012
1750	M159T66	0.0105595	0.0179821	0.00828692	0.00730639	0.00501249	0.00632608	0.00485909	0.00631952	0.00236889	0.00767437	0.00378895	0.00119251	0.00357504	0.00311029	0.00618628
1751	M472T66	0.00201658	0.00289767	0.00218723	0.000686298	0.00103401	0.00157501	0.000988328	0.00168043	0.00120793	0.00167559	0.00320893	0.00152445	0.00241858	0.00195763	0.00110279
1752	M355T66	0.00207133	0.0026861	0.0017222	0.00260023	0.00189288	0.00189092	0.0016857	0.00145408	0.00169284	0.00167652	0.00174035	0.00208832	0.00203876	0.00189837	0.00126696
1753	M158T66	0.0341859	0.0539895	0.0346226	0.0151063	0.0119241	0.027841	0.0332106	0.0264723	0.0248486	0.0435148	0.0422592	0.0123497	0.0517778	0.0368419	0.0329078
1754	M487T66	0.00535915	0.00538795	0.00382608	0.00416351	0.00467073	0.00541597	0.00172781	0.00412511	0.00392353	0.00590019	0.0042132	0.00519544	0.00617726	0.0114514	0.00448984
1755	M190T66	0.00361823	0.00239712	0.00114099	0.00189728	0.0016514	0.00164318	0.00099178	0.00133533	0.00179067	0.00229781	0.00143671	0.00198947	0.00316629	0.00238276	0.00184547
1756	M214T66_1	0.00473215	0.00544931	0.00429372	0.000833034	0.00202155	0.000574811	0.00197151	0.000772795	0.00212769	0.000842996	0.00356681	0.000609141	0.000868447	0.00361627	0.000511095
1757	M343T66	0.00187648	0.0164209	0.00289959	0.00920833	0.00213356	0.0029355	0.000705063	0.00195809	0.00206462	0.0293783	0.00649182	0.00526256	0.00573354	0.00514171	0.00603608
1758	M449T66	0.000544652	0.00128992	0.000953832	0.000503544	0.000311112	0.000636249	0.000314862	0.000756642	0.000393978	0.00121592	0.00111136	0.000576651	0.000825921	0.000726065	0.00060767
1759	M344T66	0.000890537	0.00314197	0.000932884	0.00132183	0.000811909	0.000995422	0.000340663	0.000874533	0.00064652	0.00410149	0.000634763	0.000751876	0.00144292	0.00103731	0.000839288
1760	M488T66	0.00172641	0.0224478	0.0014937	0.00149598	0.00144816	0.00110939	0.000602717	0.000955217	0.00249709	0.00144661	0.000936647	0.00221525	0.00121295	0.00114063	0.00112822
1761	M214T66_2	0.00188616	0.00355208	0.00221327	0.00131333	0.00271631	0.00108265	0.00126833	0.000854313	0.000947738	0.00122655	0.0019651	0.000691532	0.00184312	0.00169383	0.00139767
1762	M204T66	0.0015957	0.0022534	0.0016387	0.00264177	0.00528088	0.00100423	0.000672707	0.00147596	0.00160815	0.00187936	0.00114041	0.00311817	0.00138366	0.00106086	0.00109111
1763	M427T66	0.00473223	0.00552071	0.00440876	0.00423868	0.00315944	0.00356431	0.00204349	0.00572272	0.00240724	0.010275	0.00439946	0.00418514	0.00537683	0.00482152	0.00326393
1764	M298T66	0.0023528	0.00272356	0.000645155	0.00175442	0.000395747	0.000508157	0.000780132	0.000792028	0.00100568	0.00129548	0.000596195	0.000542102	0.00217461	0.00135215	0.000552261
1765	M304T66	0.00203003	0.00353138	0.00229466	0.00190091	0.00186474	0.00184932	0.00142011	0.00127211	0.000920691	0.00210058	0.00233047	0.00141325	0.00210605	0.0017116	0.00159461
1766	M174T67	0.0113352	0.0147684	0.00907915	0.00826519	0.00630304	0.00689383	0.00439283	0.00461454	0.00457315	0.0106225	0.00726378	0.00419878	0.00805114	0.0102984	0.00887924
1767	M367T67	0.000660631	0.00294489	0.00200167	0.00152236	0.000685573	0.000968833	0.000632643	0.000609038	0.000514153	0.0102171	0.00124175	0.000873318	0.00170526	0.001799	0.00127587
1768	M311T67	0.00127673	0.00169691	0.000941339	0.00113607	0.00100365	0.00136202	0.000600988	0.000974945	0.000804149	0.00123644	0.00175283	0.00099164	0.00188296	0.00124675	0.00124339
1769	M288T67	0.00752164	0.014284	0.00866108	0.00534286	0.00763726	0.00615034	0.00315518	0.00946634	0.00610302	0.00561573	0.00752751	0.00872257	0.00917525	0.00877236	0.00639914
1770	M157T67	0.00405647	0.00551507	0.0031521	0.00357906	0.00297967	0.00425751	0.00196528	0.00302888	0.0025828	0.00415577	0.00484951	0.00274966	0.00585121	0.00487115	0.00337618
1771	M310T67	0.00116052	0.0016552	0.00094336	0.0015376	0.0014884	0.000833217	0.000667985	0.00114731	0.000969729	0.000583859	0.001346	0.00144144	0.00158057	0.00166277	0.00100787
1772	M349T67	0.00213571	0.00359915	0.00102947	0.00133519	0.00146667	0.00131065	0.000998101	0.00148933	0.00148001	0.00206241	0.00152984	0.00186157	0.00221552	0.00179934	0.00134758
1773	M397T67	0.00105979	0.00112422	0.00108664	0.000701322	0.000597023	0.000881628	0.000495152	0.000864999	0.000758144	0.00967228	0.000954375	0.00073877	0.00203141	0.00165708	0.00170531
1774	M638T67	0.00584664	0.00785437	0.00541311	0.00425528	0.00310686	0.00419884	0.00266581	0.00307981	0.00377836	0.00343401	0.00455581	0.00320999	0.0049903	0.00466453	0.00278897
1775	M425T67	0.00426967	0.00583394	0.00207599	0.00291274	0.00124339	0.00330265	0.0014702	0.00510697	0.000929267	0.00199514	0.00338069	0.00312576	0.00366841	0.00357558	0.0025138
1776	M289T67_1	0.00111692	0.00416046	0.00194563	0.00192257	0.00126586	0.0022643	0.000688492	0.00108678	0.000875963	0.0234532	0.00110977	0.00149327	0.00377525	0.00309638	0.00227949
1777	M119T67	0.0015699	0.00182773	0.00162669	0.000846191	0.000600706	0.000905578	0.000620403	0.000743688	0.000435598	0.00112466	0.00104399	0.000858979	0.00104343	0.00118697	0.000724786
1778	M362T67	0.0080613	0.00111589	0.000800568	0.00348052	0.00384745	0.000575749	0.000456498	0.000551019	0.00465081	0.00671093	0.00521666	0.00403186	0.00800609	0.000795134	0.00456139
1779	M276T67	0.000789689	0.000947245	0.000758056	0.000468023	0.000319279	0.000542057	0.000296214	0.000673113	0.000399815	0.00679966	0.000533221	0.000499451	0.00101741	0.00115951	0.000715857
1780	M266T67	0.00264011	0.00282103	0.00184808	0.00187746	0.0015294	0.00201302	0.001464	0.00306306	0.00189222	0.00292138	0.00299182	0.00168541	0.00306085	0.00304383	0.00205084
1781	M362T68	0.00144343	0.00235771	0.00178709	0.000971352	0.000662068	0.00105672	0.000620858	0.00093494	0.000821192	0.0022579	0.00123721	0.000906948	0.00164722	0.00123878	0.00101109
1782	M365T68	0.00969471	0.0124579	0.0142762	0.00556381	0.00383941	0.0154733	0.00255195	0.0119837	0.00596802	0.228618	0.00699388	0.00623065	0.028938	0.0272885	0.018444
1783	M132T68	0.00156461	0.00490511	0.000987017	0.00100596	0.00114833	0.0010682	0.000785219	0.00125108	0.00142441	0.00171847	0.000957902	0.00178183	0.00132194	0.000702008	0.000889593
1784	M188T68	0.0187308	0.0168149	0.0130735	0.0132995	0.00896406	0.0131473	0.00615092	0.00874871	0.00673727	0.013971	0.0114499	0.00700251	0.014556	0.0144546	0.00989349
1785	M141T68	0.00350244	0.00413296	0.00315012	0.00188626	0.00412897	0.00234789	0.00203019	0.00210183	0.0017969	0.00285337	0.00314027	0.00481411	0.00309222	0.00307231	0.00249499
1786	M328T68	0.00147236	0.00167374	0.00374234	0.0020472	0.0029725	0.00397176	0.00175716	0.00268096	0.00207522	0.00100433	0.000718224	0.000953858	0.00102373	0.0037516	0.000884382
1787	M580T68	0.0014322	0.00205065	0.00137847	0.00164116	0.00164242	0.000999891	0.00345135	0.0019492	0.000732203	0.00090207	0.00510534	0.000619601	0.00235886	0.0021109	0.00144545
1788	M224T68	0.00443779	0.00397612	0.0051597	0.00590327	0.00337636	0.0037869	0.00458118	0.00173759	0.00231844	0.00318527	0.00301603	0.00219623	0.00535064	0.00484013	0.0030011
1789	M247T68	0.0032993	0.00375019	0.00235296	0.00161644	0.00187723	0.00258551	0.00163534	0.00162398	0.000964758	0.00241131	0.00172784	0.00148123	0.00324792	0.00252999	0.00173835
1790	M242T68	0.000921893	0.00568825	0.000399087	0.00331856	0.000678446	0.000496035	0.00190721	0.000494986	0.00247849	0.00329692	0.00277415	0.00298289	0.00396497	0.000821991	0.0020088
1791	M244T68	0.0395304	0.0536229	0.0397961	0.022253	0.00867872	0.0151511	0.0241443	0.0190675	0.0223727	0.0338882	0.0363794	0.0126685	0.042474	0.037633	0.0248308
1792	M200T68	0.0202873	0.0270952	0.0222262	0.0111686	0.0045968	0.00876454	0.012794	0.00991375	0.0115955	0.017587	0.0199491	0.00709894	0.0225551	0.0200752	0.0131872
1793	M254T69	0.00202541	0.00201104	0.00215059	0.00122618	0.000579048	0.0016753	0.000841393	0.00154982	0.000969331	0.00141274	0.00189369	0.000437227	0.000757314	0.00133272	0.00128483
1794	M274T69	0.0470885	0.0497401	0.0455269	0.0285998	0.0151216	0.0243083	0.0138563	0.0280433	0.0194408	0.0249663	0.018801	0.0164131	0.0362557	0.0324959	0.0250174
1795	M378T69	0.00303696	0.00304189	0.00100402	0.00148858	0.00210913	0.00233668	0.00165377	0.00168146	0.00187212	0.0024337	0.00145064	0.00203686	0.00341451	0.00297935	0.00219032
1796	M180T69	0.00182616	0.00249061	0.00134925	0.000758334	0.000751756	0.00114789	0.000651685	0.00132592	0.000756206	0.00736895	0.00157457	0.00121995	0.00219513	0.00116198	0.000832919
1797	M199T69	0.00630591	0.00731184	0.00585202	0.00428764	0.00314383	0.00347996	0.00280245	0.00421749	0.00280026	0.00424452	0.00441954	0.00274182	0.00495734	0.00434027	0.00288101
1798	M169T69	0.00115156	0.00359796	0.00276683	0.00232507	0.00142708	0.00262797	0.000354796	0.000729183	0.000535826	0.00177432	0.00270963	0.00175201	0.00248248	0.00118791	0.00060619
1799	M313T69	0.0411159	0.00693568	0.0183575	0.014584	0.00390698	0.020933	0.00216615	0.0207834	0.00374141	0.00472885	0.00447809	0.00430555	0.0051255	0.0216031	0.0152214
1800	M155T69	0.00580378	0.00757704	0.00278285	0.00460607	0.00264091	0.00375069	0.00216908	0.00309732	0.00302415	0.00389246	0.00437293	0.000913534	0.0048305	0.00524132	0.000806361
1801	M286T69	0.00054276	0.000993319	0.000572792	0.000757482	0.000536558	0.000563207	0.000283269	0.000313987	0.000317886	0.000504547	0.000670759	0.000558962	0.000814284	0.000558983	0.000423682
1802	M171T69	0.00158092	0.0024631	0.00418172	0.00341526	0.000943024	0.00306799	0.000909766	0.00248882	0.00208747	0.000922744	0.00295504	0.000880358	0.00156664	0.00348467	0.00238383
1803	M451T69	0.000634865	0.000602194	0.000596722	0.000586865	0.000470899	0.000649985	0.000279987	0.000259282	0.000296016	0.000581893	0.000794044	0.000232572	0.000764775	0.000686971	0.000567499
1804	M312T69	0.00170641	0.00199073	0.00146911	0.0013047	0.00116198	0.0013474	0.000755268	0.00111104	0.000988571	0.00126719	0.0013707	0.0009257	0.00161908	0.00182113	0.00132715
1805	M218T69	0.00826946	0.00425343	0.00167837	0.00268677	0.00524928	0.00417599	0.00192447	0.00304902	0.00397555	0.00484825	0.00297015	0.00371903	0.00620141	0.00540917	0.00387211
1806	M272T69	0.00436574	0.00748796	0.00313626	0.00285994	0.00278844	0.00327196	0.00143157	0.00193557	0.00173287	0.00210946	0.0040268	0.00176797	0.00260672	0.0040118	0.0025034
1807	M335T70	0.000532748	0.00106151	0.00027828	0.000291019	0.000585096	0.000511629	0.000211911	0.000366828	0.000472179	0.000556139	0.000351613	0.000492539	0.000470234	0.000494027	0.000277307
1808	M197T70	0.00217381	0.0042472	0.00181966	0.00204352	0.00198371	0.00223633	0.00151013	0.00189146	0.00113228	0.00166645	0.00230703	0.002304	0.00274973	0.000869494	0.00177486
1809	M428T70	0.00334861	0.0040893	0.0018427	0.0021634	0.00213836	0.00233968	0.00157664	0.00286106	0.00307055	0.00354466	0.00278576	0.0018888	0.00415165	0.00346541	0.00248794
1810	M175T70	0.0126304	0.0281021	0.00844861	0.011304	0.0119813	0.0153649	0.00914692	0.0130566	0.00732947	0.0175361	0.0146321	0.0150504	0.0202345	0.0177195	0.0135126
1811	M358T70	0.0013973	0.00234908	0.00231993	0.00221293	0.00109734	0.00193474	0.00111361	0.00164383	0.00130002	0.001656	0.00220127	0.00114712	0.0016027	0.00179113	0.00115403
1812	M611T70	0.0603573	0.0758155	0.0607677	0.0447933	0.0312307	0.0453153	0.0251138	0.0324326	0.0265879	0.0330953	0.0310695	0.028357	0.0688824	0.0544864	0.0312367
1813	M156T70	0.0153556	0.0183828	0.00180723	0.00997802	0.00200736	0.0014942	0.00755696	0.0109519	0.010769	0.0133606	0.0107456	0.00176431	0.0161372	0.00196626	0.00225032
1814	M272T70	0.00177862	0.0234703	0.00161517	0.00878361	0.00226599	0.00606302	0.00213871	0.00167437	0.00536079	0.00802324	0.00227531	0.00347494	0.00919174	0.00218561	0.00172787
1815	M301T70	0.00164645	0.00182879	0.00148832	0.000677289	0.000640968	0.00168667	0.000586424	0.00157062	0.000470928	0.001245	0.00115021	0.000753541	0.0013047	0.00147463	0.000666632
1816	M132T70	0.0004836	0.00221283	0.00752735	0.00711062	0.000838614	0.00130381	0.00449877	0.00539144	0.00410173	0.00474587	0.00689159	0.000749295	0.00847541	0.000786913	0.000396065
1817	M212T70	0.000904202	0.00120691	0.00108186	0.000471126	0.000560798	0.000688337	0.000482273	0.000535515	0.000605605	0.000485557	0.000709537	0.000573422	0.00127669	0.000611877	0.000601539
1818	M274T71	0.00130396	0.00233411	0.0396635	0.0010269	0.0138284	0.0228596	0.00116635	0.000813817	0.0199005	0.0214286	0.00138102	0.0172428	0.00146852	0.00127512	0.00101826
1819	M350T71_1	0.00076613	0.00161386	0.000621006	0.000639594	0.000358384	0.000660895	0.000754878	0.000718216	0.000455475	0.0007524	0.000899453	0.000495053	0.00114502	0.00099827	0.000480755
1820	M127T71	0.00801133	0.0152498	0.00597026	0.00764522	0.00123583	0.00188282	0.00894903	0.00560008	0.00445392	0.0129304	0.0119795	0.00315821	0.00789927	0.0081988	0.00560917
1821	M319T71	0.00126336	0.00130934	0.00069898	0.00079745	0.000338289	0.000477655	0.000677391	0.000708284	0.000388378	0.000812955	0.00117149	0.000469513	0.00127395	0.000777539	0.000728872
1822	M284T71	0.00482349	0.00927029	0.0035776	0.00428076	0.00125914	0.00140533	0.0047105	0.00293183	0.00266722	0.00447258	0.00645043	0.00143098	0.00489511	0.0042004	0.0030006
1823	M379T71	0.00090398	0.00141336	0.00058268	0.000568031	0.000430167	0.000613198	0.000556395	0.000772352	0.000412027	0.000940307	0.00102893	0.00071822	0.000792454	0.000450025	0.000547944
1824	M230T71	0.256907	0.574347	0.181936	0.256626	0.0404033	0.0693348	0.322182	0.206263	0.155164	0.31286	0.446474	0.0875952	0.282885	0.267687	0.184123
1825	M325T71	0.000760672	0.00165616	0.00104209	0.000638187	0.000375276	0.0005945	0.000685383	0.000401648	0.000517109	0.000782924	0.0012292	0.000477311	0.000683278	0.00102027	0.000342079
1826	M438T71	0.00248737	0.00266979	0.00267749	0.00238227	0.00197686	0.00258555	0.00115124	0.00139604	0.00122605	0.00190804	0.00191402	0.0010904	0.0028707	0.00279311	0.00183359
1827	M154T71	0.000573472	0.0014349	0.000529115	0.000835021	0.000360407	0.000385935	0.000817354	0.000538355	0.00052523	0.00102232	0.00120598	0.000451354	0.00069315	0.000611549	0.000622902
1828	M143T71	0.000659833	0.00118431	0.00535837	0.000541736	0.00278741	0.00376774	0.000500909	0.00316166	0.000317183	0.000691629	0.00449877	0.00324957	0.000853312	0.000483027	0.00357728
1829	M481T71	0.000888073	0.00366804	0.000672731	0.00106237	0.000112251	0.000196064	0.00254861	0.000969554	0.000842003	0.00144115	0.00276307	0.000325561	0.00094996	0.00117145	0.000836477
1830	M244T71	0.00430599	0.0529701	0.0031437	0.0227047	0.0100286	0.00539319	0.0245158	0.00325412	0.0233137	0.00305374	0.000856342	0.00263666	0.00441234	0.00459136	0.0250408
1831	M186T71	0.074788	0.151868	0.0530775	0.0680701	0.0116195	0.0195632	0.084402	0.0530253	0.0412852	0.0825541	0.113857	0.0257583	0.0764321	0.0754772	0.0512691
1832	M287T71	0.00429691	0.0356723	0.00229467	0.00437735	0.00357632	0.00231857	0.00326527	0.00438216	0.00345405	0.00545847	0.00503315	0.00342206	0.00623052	0.0222088	0.0133644
1833	M475T71	0.000544602	0.00230205	0.000328342	0.000723425	0.000118085	0.000130429	0.00150444	0.000629064	0.000480478	0.0010282	0.00156249	0.00025715	0.000630376	0.000807058	0.000577053
1834	M229T71_2	0.0012519	0.00197395	0.000835315	0.00122906	0.000215372	0.000417572	0.00110068	0.000745781	0.000697807	0.00102652	0.00155768	0.000424768	0.00112105	0.00113781	0.000810476
1835	M457T71	0.00102154	0.0027209	0.000750704	0.00116987	0.00031494	0.000456509	0.0019713	0.00109425	0.000663272	0.00170641	0.00239042	0.000397845	0.00142462	0.00133717	0.0009279
1836	M270T71	0.0166715	0.00120654	0.00493403	0.000908979	0.00537567	0.007604	0.000597943	0.000525864	0.000436386	0.000698424	0.000893031	0.00565609	0.000723202	0.0120224	0.00840835
1837	M292T71	0.00277073	0.00135152	0.00140325	0.000694986	0.00133489	0.0023271	0.00116062	0.00166129	0.00163872	0.000528199	0.00139902	0.00155364	0.00244579	0.00259129	0.000489165
1838	M268T71	0.00616809	0.0100602	0.00567843	0.00747732	0.00137678	0.00215184	0.00538983	0.00545511	0.0041462	0.00482958	0.00729859	0.00253842	0.00593637	0.00591173	0.00414445
1839	M252T71	0.0153003	0.0350583	0.0131432	0.0140682	0.00302603	0.00463163	0.0157899	0.0112161	0.0103424	0.0154131	0.022459	0.00659844	0.0167182	0.0157102	0.0108677
1840	M479T71	0.000629598	0.00184725	0.000515109	0.000843809	0.000230249	0.000321613	0.000935688	0.000622683	0.000492981	0.000903831	0.00107942	0.000332063	0.000847948	0.000773303	0.000616163
1841	M459T71	0.00169361	0.0031514	0.00107457	0.00144771	0.000915474	0.000716541	0.00257034	0.00126605	0.00121006	0.00228274	0.00240959	0.00107438	0.00170706	0.00148218	0.00124085
1842	M229T71_1	0.0034825	0.00595229	0.00252014	0.00341711	0.00130531	0.0021234	0.0036624	0.00219391	0.00159991	0.00327654	0.00511402	0.000982601	0.00288006	0.00327607	0.00165073
1843	M202T71	0.00473596	0.00554773	0.00345959	0.00433757	0.00184689	0.00329982	0.00111887	0.00287204	0.00216334	0.00281299	0.0048298	0.00180829	0.0045469	0.00431177	0.00294071
1844	M228T71	0.00273269	0.00451834	0.00226587	0.00218037	0.000427496	0.000843538	0.00221323	0.00377467	0.00136616	0.00223118	0.00281752	0.00115538	0.00523393	0.00255042	0.00145648
1845	M246T71	0.029384	0.0438503	0.0241668	0.024701	0.00943086	0.015771	0.0191835	0.017397	0.0132303	0.0230791	0.0301217	0.0109413	0.0273806	0.0256102	0.0177217
1846	M254T71	0.00121334	0.00134611	0.0031214	0.00136582	0.00153368	0.00118547	0.000436501	0.00102709	0.00131111	0.000537256	0.00277561	0.00229541	0.00223113	0.00241252	0.00167165
1847	M350T71_2	0.00170251	0.00274307	0.00136004	0.00114893	0.000746584	0.00125209	0.000727758	0.00139884	0.00122851	0.00129374	0.00100964	0.0014455	0.000951943	0.00106035	0.00121997
1848	M162T71	0.00315056	0.015405	0.00258609	0.00218349	0.00106285	0.0132349	0.00110984	0.00166165	0.00159422	0.000982199	0.00637893	0.00138016	0.00347109	0.00293597	0.00229177
1849	M112T71	0.00456962	0.00828951	0.00380623	0.00444414	0.00303785	0.00357345	0.00280949	0.00357199	0.00291436	0.00437244	0.00466786	0.00427581	0.00624888	0.00512907	0.0036826
1850	M266T72	0.00187918	0.00202274	0.000567531	0.000743812	0.000849224	0.00056993	0.000961454	0.000894897	0.00122833	0.0017605	0.00188355	0.00126394	0.00145745	0.00153063	0.000938798
1851	M513T72	0.000581211	0.00186379	0.00044301	0.000518454	0.000212396	0.000181683	0.000582404	0.000561509	0.000557952	0.00100485	0.000808096	0.000526834	0.00059597	0.000546873	0.000472706
1852	M296T72	0.00281243	0.00373941	0.00181279	0.00251649	0.000753757	0.00123378	0.00199423	0.00203036	0.00139529	0.00247688	0.00297918	0.000961167	0.00291015	0.00181358	0.00174944
1853	M149T72	0.198011	0.242294	0.000783324	0.000684313	0.101625	0.147177	0.000369161	0.000997786	0.000535003	0.000996348	0.00128973	0.108833	0.00130927	0.173851	0.000799529
1854	M217T72	0.0101568	0.0124119	0.00862952	0.0123124	0.0109617	0.00752069	0.0027263	0.00690729	0.00464582	0.00598964	0.00554346	0.00594616	0.0121996	0.0110052	0.00819925
1855	M274T72	0.00469326	0.00924404	0.0030478	0.00449333	0.00303327	0.00442859	0.00471766	0.00674471	0.00142917	0.00434761	0.00639701	0.00314023	0.0058524	0.00779671	0.00382067
1856	M395T72	0.00260006	0.00286609	0.00172518	0.00222696	0.000647534	0.00182182	0.00109118	0.00311801	0.000841009	0.000930959	0.00215665	0.00128487	0.00235253	0.00217157	0.00134566
1857	M238T72	0.0282772	0.046999	0.0305206	0.0424561	0.0238211	0.0524688	0.0172401	0.0467815	0.0250088	0.0444857	0.0455007	0.0248231	0.043817	0.0433241	0.0331411
1858	M190T72	0.0136519	0.0195024	0.0146678	0.013691	0.0111835	0.0158726	0.00801122	0.00799223	0.0057415	0.0103981	0.0122685	0.0091911	0.0149486	0.0144495	0.0101323
1859	M260T72	0.00209392	0.00368618	0.00242122	0.0033228	0.00172681	0.00438204	0.00131246	0.00340262	0.00182509	0.0029968	0.00380046	0.00174282	0.00366944	0.00314141	0.00203914
1860	M221T72	0.00339264	0.00703003	0.00497148	0.00676165	0.00348198	0.00817411	0.00245083	0.0076306	0.00417654	0.00818932	0.00709709	0.0035515	0.00721719	0.00674291	0.00503209
1861	M202T72	0.00297829	0.00400206	0.00289076	0.00399369	0.00185422	0.00492259	0.00157633	0.00421679	0.00219117	0.00454073	0.00431747	0.00252559	0.00352585	0.00409807	0.00320762
1862	M220T72	0.000828353	0.00115083	0.000952092	0.00112247	0.000574486	0.00139704	0.000329682	0.0010277	0.00063631	0.000684253	0.000970824	0.000560041	0.000760962	0.000944399	0.000861218
1863	M589T72	0.0154102	0.0197682	0.0309062	0.0221297	0.0117472	0.02463	0.00906275	0.0167069	0.0116036	0.0113337	0.0205782	0.0128441	0.0174367	0.024562	0.0146763
1864	M243T72	0.00226431	0.00242429	0.00144492	0.00203975	0.00109053	0.00140102	0.000985136	0.00160802	0.00110287	0.00162947	0.0017498	0.000926174	0.00189436	0.00156668	0.000956193
1865	M242T72	0.00834122	0.0107879	0.0077095	0.00234641	0.00651807	0.00746361	0.00166556	0.00373682	0.00366116	0.00367709	0.00394405	0.00745905	0.00384667	0.00446702	0.00394803
1866	M338T72	0.00124071	0.00252816	0.00218874	0.00114277	0.00350744	0.00192051	0.0011494	0.00111575	0.001551	0.00125425	0.00171247	0.00101033	0.00153896	0.00161722	0.00119602
1867	M192T72	0.00123739	0.00222143	0.00133022	0.00209373	0.00103115	0.00265285	0.000769939	0.00203158	0.00112912	0.00247992	0.00238758	0.00129224	0.00199874	0.00174291	0.00149115
1868	M232T72	0.00112966	0.021742	0.000669026	0.000604981	0.00305656	0.000616372	0.0119749	0.00847032	0.000471721	0.000553352	0.0159987	0.00510428	0.000768134	0.0106273	0.000639415
1869	M204T72	0.00559877	0.0157534	0.0109746	0.0195766	0.00191288	0.0258145	0.00734479	0.00793634	0.00292013	0.0100207	0.0157969	0.00113122	0.00766174	0.00719102	0.00585404
1870	M591T72	0.00396524	0.00499944	0.00870046	0.0057902	0.00313434	0.00672247	0.00223315	0.00448121	0.00293821	0.00340327	0.00571115	0.00329947	0.00452327	0.00495158	0.0033581
1871	M270T72	0.0170156	0.00898518	0.00279254	0.00726903	0.005323	0.00785215	0.00461873	0.00556812	0.00730106	0.00749741	0.0030089	0.00579178	0.0117656	0.0111207	0.00782966
1872	M605T72	0.00644348	0.00651156	0.0103295	0.00929511	0.00486676	0.00872572	0.00326334	0.0052231	0.00389356	0.00414407	0.00781631	0.00415781	0.00641937	0.00804132	0.0054027
1873	M567T72	0.00926833	0.0119383	0.0163617	0.0145884	0.00748754	0.0159352	0.00528447	0.0102071	0.00778918	0.00765381	0.0116952	0.00617426	0.0107331	0.0173411	0.0102325
1874	M584T72	0.0195375	0.0249237	0.034621	0.0308513	0.0165194	0.0315279	0.0104292	0.02179	0.0144455	0.0185051	0.0274607	0.0149906	0.0249018	0.0342902	0.0189394
1875	M590T72	0.00314836	0.00408388	0.00642039	0.0054987	0.0027699	0.00538849	0.00222859	0.00341722	0.00243322	0.00321391	0.00477506	0.00302517	0.0037847	0.00398473	0.00282328
1876	M405T72	0.0489892	0.0577083	0.103089	0.0762012	0.0375761	0.0768981	0.027301	0.0466004	0.0324066	0.0448898	0.0658329	0.0373518	0.0595758	0.0725238	0.0459101
1877	M298T73	0.00202794	0.00335408	0.00168772	0.00154647	0.000774423	0.00130658	0.00115117	0.00134316	0.0010258	0.000982443	0.0020275	0.000780467	0.00109006	0.00048091	0.00127737
1878	M621T73	0.00896422	0.00898866	0.0184245	0.0128225	0.00600287	0.0140734	0.00469431	0.00922073	0.0064251	0.00737523	0.0118419	0.00592437	0.00900693	0.0106757	0.0077222
1879	M620T73	0.00391982	0.00670063	0.00816682	0.00797064	0.00495282	0.00826407	0.00288945	0.00535039	0.00414474	0.00463678	0.00740045	0.0039704	0.00611441	0.00778085	0.00509955
1880	M424T73	0.000852876	0.00116738	0.000769299	0.000594503	0.000708578	0.00089978	0.000320438	0.000423546	0.000432865	0.000850229	0.000725962	0.000548101	0.00124495	0.000942797	0.000817942
1881	M253T73	0.00229466	0.00610923	0.00322869	0.00108516	0.00188428	0.00307373	0.00268331	0.00295364	0.00143659	0.00323117	0.00513848	0.0011308	0.00450747	0.00222623	0.00139135
1882	M246T73	0.00306294	0.00345025	0.00361557	0.00246289	0.00153293	0.00233364	0.0019619	0.00160787	0.0014502	0.00407504	0.00260597	0.00205751	0.0289655	0.00289802	0.00227274
1883	M330T73	0.00215107	0.00345877	0.00198336	0.00226513	0.0047172	0.00219632	0.0013144	0.00120056	0.0010446	0.00120395	0.00113985	0.001494	0.00255667	0.00216059	0.00165958
1884	M263T73	0.000741449	0.00073471	0.000750945	0.00103897	0.000200864	0.000615674	0.000311017	0.00113259	0.000302082	0.000684967	0.00083763	0.000598958	0.00085492	0.000726491	0.000567142
1885	M404T73	0.00163392	0.00245324	0.00111331	0.00217894	0.00142445	0.00163131	0.00104282	0.00132973	0.00125472	0.0021434	0.00194209	0.0026957	0.00221157	0.00195617	0.00290357
1886	M354T73	0.000155402	0.00267123	0.000491301	0.000936774	0.000231694	0.000217949	0.000158344	0.000223775	0.00014949	0.000415871	0.000397929	0.000458127	0.000310969	0.000427142	0.000361896
1887	M521T73	0.00324372	0.00290942	0.000861588	0.00228614	0.00145384	0.00241119	0.000717024	0.00158215	0.00226795	0.00174695	0.000944643	0.0015085	0.00363676	0.00167414	0.00117824
1888	M203T73	0.0111038	0.0157047	0.0132401	0.0133982	0.00744491	0.00871329	0.00484145	0.00807492	0.00586202	0.00795659	0.0125427	0.00535106	0.0135243	0.0111552	0.00835203
1889	M499T73	0.0075262	0.0216144	0.00211778	0.00505322	0.00349778	0.00639289	0.00299042	0.00664874	0.00431828	0.00369442	0.00313823	0.00480327	0.00788667	0.00678452	0.00484944
1890	M243T73	0.00628356	0.00894985	0.00669088	0.00517421	0.00373882	0.000824139	0.00076597	0.00439472	0.000871262	0.00430301	0.00148013	0.000687149	0.00704171	0.00221351	0.00139933
1891	M377T73	0.00199913	0.00197645	0.00176271	0.00156116	0.000898633	0.00182579	0.000691092	0.00123637	0.00100709	0.00177545	0.00162237	0.00091946	0.00156354	0.00151698	0.00216026
1892	M361T74	0.00174357	0.00145303	0.000838837	0.000668402	0.000472302	0.000776316	0.000439628	0.000610506	0.00039576	0.000928257	0.00057235	0.000581027	0.000901542	0.00109132	0.000801233
1893	M427T74	0.00541991	0.00652273	0.00750675	0.00635176	0.00407315	0.00790827	0.00310642	0.00482343	0.00370469	0.0040647	0.00697454	0.00207951	0.00656433	0.00756494	0.00503052
1894	M417T74	0.00189049	0.00267926	0.00129356	0.000536407	0.00125288	0.0011325	0.000779352	0.00134888	0.00102094	0.00114195	0.00111323	0.00126546	0.00157514	0.0015195	0.0011622
1895	M320T74	0.00532202	0.0111556	0.00604566	0.00511035	0.00353515	0.00444905	0.00264609	0.00437014	0.00300264	0.00383739	0.00487814	0.00400947	0.00434662	0.00352503	0.00389235
1896	M485T74	0.00123025	0.0016851	0.000515326	0.00341404	0.00114675	0.000488551	0.000560526	0.00121697	0.000607122	0.000799037	0.00112783	0.000595827	0.00134978	0.0012564	0.000961686
1897	M286T74	0.000856081	0.00125077	0.00105047	0.00145454	0.000727711	0.000822228	0.000566239	0.00127037	0.00101999	0.00136824	0.00158894	0.000892698	0.00150023	0.00117294	0.000655244
1898	M368T74	0.00201526	0.00228924	0.000902089	0.0020107	0.000606496	0.00190557	0.000664361	0.00133162	0.000993514	0.000930766	0.000843194	0.001579	0.00189145	0.00171329	0.00111065
1899	M264T74	0.00303483	0.00561625	0.00114861	0.00132454	0.00258763	0.00166639	0.000650187	0.000983158	0.000953457	0.00120265	0.00146882	0.0025386	0.00122221	0.00315697	0.000997272
1900	M270T74	0.0133165	0.0249718	0.00855988	0.0100458	0.00525183	0.00451905	0.00457204	0.00654793	0.00617935	0.0117085	0.0126914	0.00644086	0.00903762	0.00797168	0.00940691
1901	M317T74	0.013435	0.0249891	0.00851503	0.010787	0.01005	0.00969772	0.00719512	0.0141168	0.0109189	0.0118257	0.011757	0.0112119	0.015047	0.0157585	0.00952988
1902	M339T74	0.0102003	0.0165468	0.00557029	0.0067944	0.00698012	0.0066132	0.00451123	0.00884533	0.00762264	0.0083276	0.00753655	0.00861905	0.0113786	0.00979682	0.00724648
1903	M285T74	0.00293003	0.00515858	0.00242731	0.000724166	0.00223235	0.00202314	0.000531814	0.000861986	0.0021384	0.00108226	0.00101728	0.00255128	0.00259427	0.00272153	0.000789873
1904	M236T74	0.00203057	0.00277692	0.0044232	0.00162757	0.00222801	0.00315787	0.00143704	0.00174213	0.00106387	0.00396227	0.00188153	0.00156666	0.00236893	0.00233398	0.00145542
1905	M133T74_2	0.0288772	0.0490461	0.0171919	0.0224033	0.0137345	0.0180128	0.00871555	0.0166538	0.0198876	0.0227177	0.0230062	0.0223087	0.0201515	0.0192877	0.0203022
1906	M158T74	0.019394	0.00124528	0.0290708	0.0154884	0.00909983	0.0140827	0.00040583	0.000264217	0.000367215	0.000506067	0.01791	0.00055423	0.0172646	0.000648026	0.000324776
1907	M228T74	0.000831072	0.000978056	0.000792408	0.000639019	0.00328697	0.00539114	0.000400285	0.00433602	0.00391559	0.000951696	0.00109123	0.000618645	0.000740617	0.000783808	0.00420384
1908	M133T74_1	0.00290174	0.00267171	0.00859158	0.00234427	0.00111672	0.00337212	0.000999383	0.00116387	0.00352723	0.00136743	0.00201607	0.00171609	0.00618271	0.00138882	0.00111479
1909	M167T74	0.000506324	0.00482113	0.000949591	0.002248	0.00180348	0.00240103	0.0014624	0.00112317	0.00160285	0.00125255	0.00284988	0.00192784	0.0010082	0.000845423	0.000691687
1910	M263T74	0.0091204	0.0439381	0.00872971	0.020555	0.0238606	0.0116727	0.00521985	0.0198106	0.00374122	0.00615972	0.0109714	0.0206319	0.00788148	0.00618731	0.0169959
1911	M302T74	0.000884038	0.00225751	0.00091942	0.000945479	0.00047187	0.000694352	0.000369218	0.000712327	0.000580811	0.000797989	0.00103098	0.000780568	0.00125886	0.001379	0.000797923
1912	M318T75	0.00113169	0.00177611	0.00203543	0.00225379	0.00190537	0.00200542	0.001219	0.0020076	0.00185357	0.00217612	0.00199058	0.00209972	0.00173612	0.00214856	0.00187189
1913	M248T75	0.00784386	0.0182097	0.00730925	0.00766041	0.00595137	0.0052373	0.00224511	0.0080924	0.00679772	0.00850166	0.00856099	0.00689903	0.0108957	0.00696559	0.00727
1914	M531T75	0.00155991	0.00239318	0.000927131	0.00115657	0.000966228	0.000644492	0.000606633	0.000922764	0.00107777	0.00225052	0.00120135	0.00159469	0.00103257	0.00136032	0.00179143
1915	M369T75	0.0846957	0.0887732	0.0597419	0.0581305	0.0391192	0.0461697	0.0291757	0.0342401	0.027223	0.0392949	0.0597796	0.0454423	0.0606119	0.100553	0.0423939
1916	M359T75_1	0.00139754	0.0035159	0.000886584	0.000814737	0.00116268	0.00111661	0.000671178	0.00110865	0.000292609	0.000973044	0.00115192	0.00131891	0.00121526	0.00113093	0.000828834
1917	M186T75	0.00354497	0.00369779	0.00187805	0.00302752	0.00145259	0.00163678	0.0012062	0.00133989	0.00122612	0.00172296	0.00215587	0.00215738	0.00258013	0.00247004	0.00172604
1918	M184T75	0.00266403	0.00583339	0.00283416	0.0052932	0.00232434	0.00362027	0.0020488	0.00271687	0.00189111	0.00370547	0.00488241	0.00356127	0.003988	0.0040986	0.00317188
1919	M334T75	0.00492227	0.00818647	0.00297112	0.003423	0.00340973	0.00326414	0.00216863	0.00410363	0.00303131	0.00291789	0.00323252	0.00374858	0.00551388	0.00465602	0.00338715
1920	M116T75	0.00498068	0.00934381	0.00382923	0.00323546	0.00355683	0.00294368	0.00240342	0.00372913	0.00459083	0.00408637	0.00410845	0.00431635	0.00574884	0.00507125	0.00360595
1921	M381T75	0.00182467	0.00252257	0.00158549	0.00143451	0.0011906	0.00165876	0.000789055	0.00118259	0.000995825	0.00129435	0.00149462	0.00149176	0.00151684	0.00168253	0.0013956
1922	M255T75	0.00226087	0.00144561	0.00204683	0.000542063	0.000783531	0.0015754	0.000346861	0.000559151	0.000648681	0.000581019	0.0017751	0.00126598	0.000909732	0.00177315	0.00132006
1923	M413T75	0.000594204	0.00096889	0.000715581	0.000601056	0.000410696	0.000478036	0.000343023	0.000373565	0.000534978	0.000451875	0.000621455	0.000430145	0.00125728	0.000632566	0.000433237
1924	M397T75	0.000870882	0.00142262	0.000450991	0.000471097	0.000454973	0.00036144	0.000325319	0.000433897	0.000411834	0.00115613	0.000525115	0.000521666	0.000742099	0.000522014	0.000355834
1925	M417T75	0.000496607	0.00136699	0.000521562	0.000683673	0.000407697	0.000532634	0.000303423	0.00056995	0.000365593	0.000695127	0.000564262	0.000680276	0.000731776	0.00071461	0.000429366
1926	M272T75	0.0017361	0.00190294	0.00142745	0.000813162	0.00105094	0.00213883	0.000816491	0.00109644	0.000918683	0.00186041	0.0025708	0.0013291	0.00190409	0.00174119	0.000723852
1927	M411T75	0.00230487	0.00314424	0.0013606	0.00112855	0.00154295	0.00101568	0.000871016	0.00118709	0.00114705	0.00107148	0.0012811	0.00135242	0.00230776	0.00157792	0.00115847
1928	M434T75	0.000661635	0.00110602	0.000567126	0.000490913	0.000369957	0.000358428	0.000258817	0.000483721	0.000485984	0.000564067	0.000517656	0.000716202	0.000713882	0.000557745	0.000441204
1929	M297T75	0.000797122	0.00135196	0.00041565	0.000471012	0.000467976	0.000501808	0.000284359	0.000515813	0.000453261	0.000535939	0.000577222	0.000468369	0.00054853	0.000510825	0.00048625
1930	M617T75	0.000433033	0.00230606	0.000704	0.000605406	0.000518631	0.000442555	0.00026672	0.000707315	0.000465164	0.000456016	0.000398756	0.000918039	0.000746978	0.000656586	0.000530123
1931	M391T75	0.00186157	0.0037054	0.00170654	0.00119184	0.00142651	0.00111029	0.000603136	0.00151914	0.00155053	0.00146037	0.00106327	0.00148494	0.00201622	0.00162395	0.00121432
1932	M336T75	0.00185515	0.00290914	0.00153059	0.00150181	0.00155901	0.00174884	0.00078142	0.00180399	0.00130211	0.0010628	0.00595314	0.00124003	0.0019848	0.00211824	0.00147377
1933	M375T75	0.0037306	0.00658835	0.00286632	0.00199687	0.00243683	0.00222494	0.000385151	0.00257975	0.00265578	0.00207395	0.00150656	0.00267328	0.0037561	0.00347991	0.00208324
1934	M574T75	0.00153564	0.00424885	0.0012002	0.00145833	0.00189335	0.000732433	0.000496692	0.00193901	0.00190003	0.00178392	0.00104594	0.00320127	0.00157087	0.00244804	0.00169419
1935	M345T75	0.00348589	0.00582533	0.00249762	0.00235215	0.00226338	0.00222905	0.00116139	0.00274969	0.00279156	0.00203136	0.00182327	0.00252387	0.00325649	0.00308056	0.00258478
1936	M313T75	0.0632071	0.113506	0.0455127	0.0394218	0.0453079	0.0405052	0.019971	0.0505226	0.0508819	0.0385089	0.0375027	0.0589461	0.063274	0.0624957	0.0442665
1937	M291T75	0.051422	0.0857207	0.0277381	0.0265441	0.0315527	0.029511	0.013073	0.0435317	0.0317409	0.0268931	0.026839	0.0335105	0.0500395	0.0428729	0.0323662
1938	M242T75	0.00599258	0.00704086	0.00512453	0.00557725	0.00480597	0.00516116	0.00228191	0.00621299	0.00515032	0.00502024	0.00450003	0.00535194	0.00640579	0.00578277	0.00582035
1939	M159T75	0.0716905	0.135039	0.0656839	0.0471741	0.0476799	0.0438082	0.0218681	0.0566169	0.0541933	0.0428168	0.0378637	0.0601537	0.071548	0.0660397	0.0448271
1940	M344T75	0.0034637	0.00463628	0.00232357	0.00166047	0.00213853	0.00185155	0.000928854	0.00234632	0.00230559	0.00213011	0.00190179	0.00274535	0.00331167	0.00288465	0.00233781
1941	M165T75	0.00202652	0.00384626	0.0019594	0.00162	0.00142376	0.0013944	0.000663924	0.00176922	0.00132002	0.00177892	0.00127646	0.00191518	0.0025442	0.00237311	0.00136751
1942	M440T75	0.00100182	0.00112917	0.000683706	0.000579255	0.000580948	0.000655227	0.000376294	0.000552414	0.000612709	0.000629848	0.00076196	0.00068258	0.00093554	0.000630674	0.000444062
1943	M170T75	0.00395772	0.0344487	0.026078	0.00871688	0.013882	0.0180543	0.00782742	0.00165145	0.00223043	0.00318549	0.00326808	0.0135065	0.00442614	0.0201611	0.00353182
1944	M329T75	0.00640523	0.010236	0.00394496	0.0233166	0.00579866	0.00511921	0.00270761	0.00705732	0.0052267	0.00402694	0.00442081	0.00646314	0.00708829	0.00810317	0.00501178
1945	M315T75_1	0.00212736	0.00417922	0.00177652	0.00210229	0.0014014	0.00115643	0.000937398	0.00163909	0.00172022	0.0012995	0.00108797	0.00171387	0.00186135	0.00255784	0.00169896
1946	M216T75	0.00785417	0.00917591	0.00706307	0.00743273	0.00555439	0.00762292	0.00557174	0.00512222	0.00714293	0.0102936	0.00703428	0.00517592	0.0101779	0.00908365	0.0064008
1947	M231T75	0.00222849	0.0572114	0.00201748	0.027644	0.0103658	0.0019282	0.0303446	0.0254922	0.00227726	0.0344536	0.0484104	0.0142218	0.00303912	0.00272089	0.00189274
1948	M359T75_2	0.00142224	0.00192291	0.00186148	0.00138957	0.00153672	0.00147159	0.00091149	0.00176017	0.00132902	0.00175109	0.0015568	0.00139523	0.00233907	0.00146789	0.000919411
1949	M652T75	0.000882493	0.00100938	0.00353519	0.00165736	0.000758543	0.00267136	0.000904073	0.00058574	0.000623134	0.000630303	0.000814077	0.000727148	0.00134543	0.0016808	0.000978931
1950	M662T75	0.00181931	0.00169974	0.00748622	0.00445164	0.00152958	0.00639122	0.00185531	0.00152063	0.00105178	0.00127775	0.000764705	0.00150005	0.00281821	0.003765	0.00182215
1951	M209T75	0.00619444	0.00726304	0.00576515	0.00492582	0.00296471	0.00378988	0.00206954	0.00261297	0.0031863	0.00220359	0.00494067	0.00264957	0.00607207	0.00559443	0.00241468
1952	M646T75	0.0010045	0.00107433	0.00483423	0.00347943	0.000854478	0.00424262	0.00146721	0.0012158	0.000666904	0.000791742	0.0010166	0.000804124	0.00167463	0.00193159	0.000641564
1953	M302T75	0.0134781	0.0170792	0.00762512	0.0120353	0.00638035	0.00420069	0.00757623	0.00498446	0.00399402	0.00647464	0.0121451	0.00835257	0.00805509	0.0072246	0.0126897
1954	M305T75	0.0010397	0.00145953	0.000949799	0.000757405	0.000576973	0.000794614	0.000470352	0.000435958	0.000617981	0.000617508	0.000856645	0.000464862	0.000964968	0.00041918	0.000521603
1955	M661T75	0.00077533	0.00097639	0.00454229	0.00229995	0.000895823	0.00326673	0.00108481	0.00106039	0.000548392	0.000672504	0.000815573	0.000819895	0.00142815	0.00112716	0.00099898
1956	M632T75	0.000725596	0.000828766	0.00365235	0.00194969	0.000886844	0.00326388	0.000957943	0.000840305	0.000537008	0.000555342	0.000749855	0.000582871	0.00129034	0.00198179	0.000888537
1957	M630T76	0.00365356	0.00337205	0.0179744	0.0100512	0.00347498	0.0166188	0.00483995	0.00473275	0.00207792	0.00225759	0.00372565	0.00313473	0.00531608	0.00776671	0.00450036
1958	M608T76	0.0113389	0.0116092	0.0581728	0.0340668	0.0116359	0.0542191	0.0155817	0.0133992	0.00728111	0.00768477	0.0105893	0.00920139	0.0171161	0.0260237	0.0140717
1959	M500T76	0.001807	0.00285529	0.000487368	0.00159799	0.00147001	0.00119497	0.000964666	0.000898232	0.00104826	0.00171835	0.000693419	0.00173913	0.0027187	0.00155244	0.00114303
1960	M306T76	0.0687051	0.111348	0.0672237	0.0376048	0.125411	0.0577613	0.0278394	0.0897814	0.0439795	0.0618226	0.102859	0.0936513	0.0897062	0.0862454	0.0716317
1961	M177T76	0.0156701	0.0257611	0.0114381	0.00880163	0.0251063	0.012864	0.00570699	0.016922	0.00873621	0.0124314	0.0205417	0.0186104	0.0192175	0.0178161	0.0151774
1962	M511T76	0.00111185	0.00108789	0.000868246	0.000905502	0.000418503	0.000834776	0.000476223	0.000557707	0.000442891	0.000570444	0.000765723	0.000451264	0.000978197	0.00108527	0.000806653
1963	M374T76	0.0242217	0.0285208	0.022751	0.0144667	0.0133811	0.0143185	0.00667633	0.0155162	0.00979187	0.0175462	0.0180954	0.0153514	0.0189031	0.0159906	0.0126534
1964	M344T76	0.00119544	0.00232525	0.000968102	0.00136538	0.00208856	0.00136706	0.000529498	0.00169058	0.000797074	0.000971922	0.00153426	0.00123283	0.00129344	0.0016428	0.00132158
1965	M355T76	0.00128336	0.00156522	0.00108123	0.000604848	0.000799876	0.000816856	0.000333864	0.00105162	0.00051148	0.00083747	0.000988557	0.000323047	0.00133267	0.00110672	0.000442358
1966	M328T76	0.00815311	0.00926299	0.00528539	0.00287496	0.00955412	0.00661581	0.00430273	0.00653171	0.00230623	0.00551589	0.00896745	0.00807629	0.00789281	0.00672738	0.00710974
1967	M396T76	0.0024782	0.00151775	0.000919676	0.00130325	0.00181949	0.0016979	0.00124035	0.00216832	0.00151075	0.00222128	0.00237339	0.00110385	0.00288231	0.00222261	0.00142514
1968	M350T76	0.000815704	0.00191023	0.00102083	0.000571741	0.000982902	0.00104647	0.000343883	0.00468471	0.0023818	0.000560637	0.000968153	0.00422234	0.00107465	0.00107714	0.000827089
1969	M228T76	0.00644238	0.0044714	0.00604767	0.00536103	0.00342188	0.00585449	0.00334607	0.00225833	0.00427341	0.0031268	0.00307702	0.00464276	0.00252654	0.0061268	0.00255359
1970	M288T76	0.00564021	0.0111903	0.0064564	0.0035531	0.0102247	0.00614998	0.00287383	0.00806903	0.00442327	0.0056972	0.00895622	0.00841987	0.0079624	0.00816499	0.00603198
1971	M684T76	0.00340382	0.0366712	0.00638076	0.0156967	0.0021537	0.00578451	0.00255055	0.00343681	0.00184218	0.00673881	0.00730361	0.00640563	0.00845483	0.00808663	0.004998
1972	M353T76	0.00134995	0.00634669	0.00346703	0.00200929	0.00138764	0.00161612	0.000884718	0.00117686	0.00102491	0.00197632	0.00215758	0.00202326	0.00262697	0.00199846	0.00131883
1973	M721T76	0.000433232	0.00459245	0.00124354	0.00179127	0.000582976	0.000863264	0.000414243	0.000514596	0.000587512	0.000769397	0.000816152	0.000804336	0.00101931	0.000885339	0.000766126
1974	M720T76	0.000549584	0.00455424	0.0010525	0.00165953	0.000604225	0.000803727	0.000442039	0.000604142	0.000450924	0.000394708	0.000712484	0.000836703	0.000927019	0.000957707	0.000772292
1975	M271T76	0.0019879	0.00314939	0.00168937	0.00172367	0.00161627	0.00287448	0.000359433	0.000856376	0.00164638	0.000579829	0.00240229	0.00118173	0.00236935	0.000629911	0.000634412
1976	M667T76	0.0030567	0.0301897	0.00851839	0.0112444	0.00335039	0.00691687	0.00250687	0.00299327	0.00255551	0.00535132	0.00802127	0.00656196	0.00979078	0.00798048	0.00525074
1977	M689T76	0.00344215	0.0271647	0.00767755	0.0107676	0.001816	0.00597026	0.00207395	0.00361353	0.00153776	0.00700491	0.00765357	0.00635147	0.00564449	0.00599228	0.00517933
1978	M278T76	0.00330006	0.00418178	0.00166542	0.00279138	0.000909629	0.00156414	0.0029955	0.00271827	0.00111492	0.0025949	0.00454141	0.00171812	0.00293286	0.00259851	0.00235391
1979	M258T77	0.00728516	0.00987782	0.00769001	0.0057237	0.000510962	0.000696678	0.00357621	0.00578297	0.000424067	0.000497256	0.00931895	0.00433333	0.000684625	0.00819006	0.000432773
1980	M649T77	0.00135195	0.0143584	0.00332192	0.00343519	0.001091	0.00232717	0.000928122	0.00104005	0.000973424	0.00165279	0.00272089	0.00279572	0.00337425	0.00324592	0.00212166
1981	M159T77	0.00389782	0.00341435	0.00286056	0.00572254	0.0016284	0.0164353	0.0111012	0.0130034	0.00161894	0.00276679	0.00464003	0.00171933	0.00345225	0.000887946	0.00261634
1982	M152T77	0.00197481	0.00278809	0.00236865	0.0015283	0.00126573	0.00182743	0.000931223	0.00141201	0.00110484	0.00208995	0.00373205	0.00175595	0.0018078	0.00176095	0.00115486
1983	M487T77	0.00680545	0.0168688	0.00344335	0.00879644	0.00651408	0.00274107	0.000934613	0.00196783	0.00494624	0.00434979	0.00369481	0.00306016	0.00403143	0.00330413	0.00230457
1984	M320T77	0.00363011	0.00652528	0.00168553	0.000427697	0.0022947	0.00356061	0.000264499	0.00303496	0.00041591	0.00299035	0.00113006	0.000885803	0.00443825	0.00360581	0.00307997
1985	M300T77	0.0196272	0.0287237	0.014958	0.0228953	0.0128896	0.00827975	0.000735009	0.000532521	0.000378297	0.000527908	0.000847436	0.0163814	0.000958586	0.0206881	0.000476177
1986	M256T77	0.00118902	0.00193742	0.000692446	0.00185188	0.000905897	0.00182795	0.0005101	0.00198168	0.000868732	0.000811072	0.00131383	0.00104257	0.00163536	0.00218904	0.00167656
1987	M343T77	0.00307824	0.02312	0.0102934	0.0102537	0.00360479	0.00380041	0.00176156	0.00583383	0.00334933	0.00310156	0.00353714	0.00589049	0.00714092	0.00616544	0.00341121
1988	M324T77	0.00199837	0.00206911	0.0029782	0.00282471	0.00183317	0.00673438	0.000791086	0.00142654	0.000973874	0.00224335	0.00193993	0.000802938	0.00277174	0.00206736	0.00143906
1989	M176T77	0.00163957	0.00274294	0.000931505	0.00135615	0.000985542	0.00202025	0.00082336	0.00352725	0.000818895	0.00126865	0.0015113	0.00130823	0.00606292	0.00202285	0.00134491
1990	M255T77	0.0115276	0.0189949	0.00635645	0.0103458	0.00539753	0.0144915	0.00495123	0.00711389	0.00668184	0.00739628	0.00536405	0.00743335	0.0123777	0.0123093	0.00899837
1991	M432T77	0.000923338	0.00270794	0.00191552	0.000813484	0.00112532	0.00156728	0.00111996	0.00129484	0.00115967	0.00157343	0.00157877	0.000497081	0.0022224	0.00191567	0.000685273
1992	M525T77	0.0120399	0.0182155	0.00586112	0.0129195	0.00669109	0.0113877	0.00664952	0.00608013	0.00855509	0.00915419	0.00432769	0.0100677	0.0133481	0.0113671	0.00873943
1993	M174T77_1	0.000926873	0.00123619	0.000882201	0.000506538	0.000411455	0.00034373	0.000469129	0.000579842	0.000539233	0.000748478	0.000878613	0.000754096	0.000898943	0.000514814	0.000597268
1994	M325T78	0.00222799	0.0106147	0.00391084	0.0046898	0.0021353	0.00261158	0.00125302	0.00237201	0.00175962	0.0167078	0.00313754	0.00301376	0.00359522	0.00369598	0.00231422
1995	M237T78	0.00101859	0.00145692	0.00235797	0.000843057	0.000609647	0.00111526	0.000477642	0.00056913	0.000808703	0.000803593	0.00204073	0.00174036	0.00134786	0.00106182	0.000747935
1996	M226T78	0.00140281	0.00200024	0.00161437	0.000854878	0.000975717	0.00154484	0.000524768	0.0010978	0.000593714	0.00210026	0.000840904	0.000354487	0.00157208	0.00133318	0.000916595
1997	M393T78	0.00732318	0.0101071	0.0035001	0.00762885	0.00298634	0.00522989	0.00394663	0.00366775	0.00486578	0.005275	0.00318918	0.00618138	0.0081804	0.00766033	0.00546524
[truncated: 9,863 more rows]

## Sheet: Differentail metabolites
			1-T28	4-T28	5-T28	7-T28	8-T28	9-T28	10-T28	11-T28	12-T28	14-T28	15-T28	18-T28
		Class	A	A	A	A	B	B	B	B	B	B	B	B
		Y	1	1	1	1	2	2	2	2	2	2	2	2
No.	Rt(min)	m/z													VIP	p-value	FC	Compounds
1	15.84	619.611	0.612488	0.125577	0.34049	0.475065	1.52723	0.844341	1.91217	1.1383	1.60107	0.723779	0.303527	0.818126	3.02	0.0293698	2.85415	Oleoyl Ethyl Amide
2	13.24	254.249	0.570723	0.700625	1.38913	1.09822	1.45595	1.52094	3.54093	1.98995	2.80453	2.01174	2.19214	3.02181	4.53	0.00619251	2.46601	Palmitoleamide
3	14.67	308.296	0.66931	0.500387	0.425097	0.434441	0.857325	0.658916	1.41792	1.34068	1.32767	0.728253	0.477908	0.965659	2.41	0.0309997	1.91558	jecoleic acid amide
4	15.49	284.296	38.6245	12.8988	23.752	23.32	72.2986	43.0063	57.0749	57.6025	47.8063	37.7858	16.3108	43.6434	16.56	0.0354581	1.90439	Stearamide(C18:0)
5	13.57	263.238	1.99437	2.72241	4.27868	3.47868	8.10859	4.20463	7.18494	4.91417	5.71506	5.08641	5.82924	6.23275	6.6	0.0032621	1.89495	Linoleamide
6	17.66	815.696	0.267103	0.443673	0.312497	0.326456	0.404831	0.714481	0.476007	0.675615	0.616234	0.650475	0.853356	0.598829	2.11	0.00351411	1.84846	SM(d16:0/26:1)
7	13.69	268.264	0.171757	0.212677	0.387662	0.328745	0.324136	0.393619	0.690256	0.434859	0.593163	0.474584	0.525591	0.572492	1.81	0.00857707	1.82074	heptadecenoic acid amide
8	15.55	310.312	68.8761	39.3456	55.429	66.3653	106.246	85.6213	123.485	106.309	121.457	94.4067	57.4395	105.522	25.42	0.00479377	1.74007	eicosenoic acid amide
9	13.41	263.238	0.841194	1.40328	2.43002	1.81436	1.64591	2.29089	3.5695	2.20676	2.93421	2.49227	3.41285	3.45438	3.83	0.0236612	1.69574	Farnesyl acetone
10	14.06	256.266	63.801	40.0968	54.4386	57.1876	103.653	81.9631	101.869	97.8784	100.775	79.1526	65.8193	89.9066	24.66	0.000815289	1.67271	Palmitic amide
11	15.55	293.284	1.67893	1.03953	1.38047	1.64552	2.40096	1.9855	2.65036	2.35245	2.70235	2.16847	1.33945	2.30144	3.42	0.00794824	1.55811	eicosenoic acid
12	14.41	282.281	116.01	81.3127	114.808	105.981	149.904	134.868	162.411	153.305	164.052	141.172	117.224	150.987	26.33	0.00130499	1.40384	Oleamide
13	14.41	265.253	3.45886	2.6292	3.4277	3.26748	4.25527	3.92775	4.06065	4.02462	4.40677	3.89217	3.34086	4.11804	3.56	0.00301167	1.25266	Elaidic Acid
14	11.34	496.34	1.072	1.03015	1.13609	0.83727	0.925067	0.837486	0.350426	0.641378	0.435943	0.592914	0.906757	0.793495	2.11	0.0185173	0.672734	PC(15:0)
15	10.79	478.293	0.389646	0.474592	0.531478	0.345143	0.360102	0.391382	0.135828	0.216426	0.151213	0.293623	0.456815	0.298111	1.32	0.046783	0.661599	LPE(18:2/0:0)
16	12.1	524.297	0.40223	0.525639	0.598661	0.697192	0.533383	0.514103	0.189955	0.231698	0.234022	0.301411	0.439249	0.498707	1.48	0.0498839	0.661622	PS(17:1)
17	0.96	114.067	0.198011	0.304261	0.241458	0.258745	0.185203	0.235731	0.122397	0.143141	0.125532	0.133147	0.181948	0.149772	1.18	0.00428443	0.636859	Creatinine
18	0.79	130.087	0.197301	0.265234	0.179938	0.163566	0.115941	0.156674	0.104175	0.11313	0.10803	0.139547	0.162745	0.119567	1.08	0.00290153	0.632605	L-Pyroglutamic acid
19	11.05	522.282	0.343821	0.519698	0.55616	0.463627	0.396121	0.422436	0.165116	0.202071	0.226123	0.238768	0.305589	0.409657	1.54	0.0165586	0.628119	PS(17:2)
20	3.77	229.156	0.426101	0.535569	0.381888	0.38006	0.285724	0.326606	0.213905	0.243602	0.221383	0.302455	0.325767	0.208662	1.66	0.000897611	0.617337	Prolylleucine
21	4.2	166.087	0.561055	0.5535	0.285991	0.34804	0.238715	0.316404	0.211289	0.258216	0.199252	0.303582	0.360596	0.229809	1.56	0.0111227	0.605593	L-Phenylalanine
22	4.2	120.082	1.00276	0.921464	0.539621	0.586355	0.39047	0.561514	0.377174	0.424007	0.339647	0.481936	0.630389	0.384023	2.15	0.00750719	0.588349	(R)-(-)-2-Phenylglycinol
23	1.02	132.078	0.945072	1.27604	0.888499	0.85295	0.553287	0.759835	0.472444	0.506535	0.461309	0.561621	0.741771	0.583796	2.62	0.000842504	0.585555	Creatine
24	4.92	188.072	1.82034	1.87257	1.3233	1.45156	0.903209	1.04033	0.727517	0.904671	0.712802	1.12033	1.36299	0.812478	3.34	0.000938104	0.586317	N-butyryl-L-Homocysteine thiolactone
25	6.67	163.134	0.278288	0.499486	0.313938	0.23539	0.139887	0.189865	0.121404	0.145022	0.138799	0.193971	0.257377	0.148896	1.59	0.00446824	0.503058	octane-1,3,7-triol
26	1.78	123.056	0.453854	0.590838	0.363275	0.340895	0.266156	0.513327	0.131197	0.164151	0.140905	0.2413	0.191889	0.0462134	1.73	0.0193953	0.484641	Niacinamide
27	3.58	613.158	5.32542	6.79118	4.54361	4.48388	1.23688	2.30572	1.71673	4.16408	1.44436	2.98096	2.79402	1.65137	7.12	0.000687787	0.432606	Glutathione, oxidized
28	14.16	144.081	0.115098	0.198689	0.133231	0.136616	0.0539317	0.0798486	0.033707	0.0509457	0.0426675	0.0601776	0.0860899	0.0482663	1.26	0.000168463	0.390342	3-(2-Hydroxyethyl)indole
29	0.98	365.105	0.0151931	0.1233	0.0551652	0.0459983	0.0263371	0.0372494	0.00874815	0.0121514	0.0120558	0.0103988	0.0256202	0.0384414	2.17	0.0417777	0.356766	Sucrose
30	17.66	731.601	0.322457	0.0799471	0.0977771	0.101114	0.0103844	0.012892	0.00597476	0.0104342	0.0178283	0.0980216	0.0771332	0.0453317	3.28	0.0218844	0.231168	SM(d16:1/20:0)
31	17.65	786.599	7.49276	7.99053	8.17643	4.46262	2.44168	3.00576	1.8777	1.97273	1.16688	0.338892	0.247604	0.0478094	10.19	3.96276e-05	0.197335	PC(18:1/18:1)
32	14.25	786.596	0.459531	0.526526	0.391192	0.297596	0.0898042	0.176055	0.105568	0.124355	0.0769157	0.0312571	0.0220933	0.00282351	2.52	1.68666e-05	0.18774	PC(18:1(9Z)/18:1)
33	17.64	810.597	2.49401	1.49038	1.08601	1.11398	0.325441	0.412005	0.216553	0.238875	0.1928	0.183309	0.263231	0.135519	3.88	0.000180274	0.159089	PC(16:0/22:4)
34	17.65	760.583	3.08011	2.98456	1.6896	0.872888	0.99343	0.817044	0.213439	0.150489	0.0916482	0.0236625	0.0221776	0.0158027	5.57	0.00103797	0.134905	PC(16:0/18:1)
35	13.58	813.679	2.97494	2.239	0.602495	0.341958	0.096117	0.116156	0.0640368	0.0753886	0.0167623	0.0235093	0.0981236	0.035161	4.81	0.00624197	0.0426455	SM(d16:1/26:1)
36	17.65	758.567	3.22493	0.9812	0.434523	0.0827653	0.0233581	0.00701742	0.0200807	0.0301878	0.00620273	0.0199884	0.0128783	0.0205513	5.31	0.03389	0.0148478	PC(16:2/18:0)
