# Supplementary material for: Multi-omics analyses of red blood cell reveal antioxidation mechanisms associated with hemolytic toxicity of gossypol
Source: Oncotarget. 2017 Oct 10;8(61):103693–709. doi: 10.18632/oncotarget.21779 (PMC5732760; doi:10.18632/oncotarget.21779)
Supplement: Supplementary file 4 [file oncotarget-08-103693-s004.xls]

## Sheet: Source data statistics
		Control				Treatment														Fold change			Log2									two sample ttest (p-value)
Accession	Protein name	113	114	115	116	117	118	119	121		113/Con	114/Con	115/Con	116/Con	117/Con	118/Con	119/Con	121/Con		Mean	SE		113/Con	114/Con	115/Con	116/Con	117/Con	118/Con	119/Con	121/Con
A0A140T894	14-3-3 protein beta/alpha	4077.3	4321	3803.3	4749.6	5820.2	4682.7	4843.8	5646.5		0.962127	1.01963	0.89747	1.12077	1.3734	1.10498	1.143	1.33241		1.23845	0.0948377		-0.0557014	0.0280497	-0.156064	0.164491	0.457753	0.144025	0.192824	0.414041		0.0252231
P62261	14-3-3 protein epsilon	6068.2	4176.5	6315.7	7362.4	7334.8	5319.2	5241.9	7665.8		1.01463	0.69833	1.05601	1.23103	1.22641	0.889394	0.876469	1.28176		1.06851	0.152408		0.0209543	-0.51802	0.0786283	0.299862	0.294443	-0.169105	-0.190225	0.358122		0.666416
P68509	14-3-3 protein eta	468.7	598.24	603.57	680.04	750.63	341.67	372.08	485.29		0.797601	1.01804	1.02711	1.15724	1.27737	0.58143	0.633179	0.825832		0.829453	0.22386		-0.326262	0.0257979	0.0385946	0.210693	0.353175	-0.782323	-0.659314	-0.276079		0.283924
Q0VC36	14-3-3 protein sigma	1566.4	1800.8	2041	2990.3	2364.7	1892.6	2237.6	2605.6		0.746038	0.857677	0.972078	1.42421	1.12625	0.901399	1.06571	1.24098		1.08359	0.100088		-0.422679	-0.221494	-0.0408555	0.510159	0.171525	-0.149762	0.0918205	0.311484		0.525381
P63103	14-3-3 protein zeta/delta	992.09	686.06	617.53	1158.6	1040	548.79	832.31	1070.5		1.14882	0.794446	0.71509	1.34164	1.2043	0.63549	0.963801	1.23962		1.0108	0.197006		0.200158	-0.331978	-0.483804	0.423998	0.268198	-0.654059	-0.0531922	0.3099		0.961389
F1MLV1/Q2KIW6	26S protease regulatory subunit 10B	891.18	657.43	648.11	614.78	651.98	642.03	647.49	603.63		1.26791	0.935344	0.922084	0.874665	0.92759	0.913434	0.921202	0.858801		0.905257	0.0222786		0.342449	-0.0964309	-0.117029	-0.193198	-0.10844	-0.130627	-0.11841	-0.219604		0.340828
Q5E9F9	26S protease regulatory subunit 7	3228.1	3871.2	3317.2	3890.6	4650.6	3848.9	5080.7	4024.5		0.902517	1.08232	0.927428	1.08774	1.30022	1.07608	1.42047	1.12518		1.23049	0.112463		-0.147974	0.114121	-0.108693	0.121333	0.378757	0.105787	0.506368	0.17015		0.0449388
Q2KI42	26S proteasome non-ATPase regulatory subunit 11	148.18	463.58	247.78	405.13	271.33	300.34	487.99	336.55		0.468676	1.46625	0.783699	1.28138	0.858184	0.94994	1.54345	1.06447		1.10401	0.215578		-1.09334	0.552129	-0.351629	0.357696	-0.220641	-0.0740924	0.626163	0.0901318		0.587408
P56701	26S proteasome non-ATPase regulatory subunit 2	400.26	340.13	590.38	355.46	441.88	601.83	696.14	363.7		0.949479	0.806841	1.40047	0.843206	1.04821	1.42763	1.65135	0.862753		1.24749	0.252749		-0.074792	-0.309643	0.485914	-0.246042	0.0679252	0.513627	0.723648	-0.212981		0.309731
Q2KJ46	26S proteasome non-ATPase regulatory subunit 3/PA700 subunit P58=ATP-dependent 20 S proteasome activator	1186.7	1024.3	673.04	798.43	1177.6	856.5	905.32	1096.5		1.28903	1.11262	0.731075	0.867277	1.27914	0.930354	0.983383	1.19105		1.09598	0.1174		0.366281	0.153965	-0.45191	-0.205436	0.355176	-0.104149	-0.024174	0.252232		0.496373
Q0P5A6	26S proteasome non-ATPase regulatory subunit 5	3990.3	4511.1	3338.9	4459.5	5231.1	3667.2	4222.3	4579.3		0.979227	1.10703	0.819372	1.09437	1.28372	0.899937	1.03616	1.12377		1.0859	0.113742		-0.0302851	0.146697	-0.287409	0.1301	0.360332	-0.152103	0.0512467	0.168345		0.456099
Q3ZCI4	6-phosphogluconate dehydrogenase	266.24	392.81	603.59	487.16	723.02	509.43	643.72	607.97		0.608618	0.897954	1.37979	1.11364	1.65281	1.16454	1.47153	1.3898		1.41967	0.143191		-0.716391	-0.155286	0.464451	0.155278	0.724917	0.219766	0.557315	0.474882		0.0872949
A5PK96/P11064	ACP1 protein/Low molecular weight phosphotyrosine protein phosphatase	2453.3	4588.3	5044.5	3101	3289.8	3396.1	2894.7	4278.6		0.646154	1.20847	1.32863	0.816746	0.866472	0.89447	0.76241	1.1269		0.912564	0.108735		-0.630051	0.273185	0.409937	-0.292041	-0.206775	-0.160896	-0.391361	0.172364		0.758594
P60712/F1MRD0	Actin, cytoplasmic 2/Actin, cytoplasmic 1	16679	18711	16091	20524	25621	18766	18582	21373		0.926547	1.03943	0.893882	1.14014	1.42329	1.04248	1.03226	1.18731		1.17134	0.128893		-0.110064	0.0557896	-0.161843	0.189215	0.50923	0.0600241	0.0458087	0.247692		0.149473
P80227	Acylamino-acid-releasing enzyme	9472.3	8526.2	8135.4	7333.3	9359.8	9463.4	13147	12333		1.13213	1.01905	0.972343	0.876476	1.11868	1.13107	1.57133	1.47404		1.32378	0.164855		0.179039	0.0272269	-0.0404627	-0.190213	0.161802	0.177683	0.651986	0.559776		0.0380056
Q3SZF0	Acyl-CoA-binding domain-containing protein 7	1745.5	2195.6	2329.9	2068.6	2752.6	2713.9	3033.8	2437.3		0.83721	1.0531	1.11751	0.992182	1.32026	1.30169	1.45513	1.16902		1.31153	0.0827662		-0.256338	0.0746371	0.16029	-0.0113235	0.400817	0.380389	0.541148	0.225306		0.0117833
F1MHP6/A3KN12	Adenylosuccinate lyase	4090.9	5631.9	4385.9	5507.1	5398.5	5976.1	5084	5846.3		0.834205	1.14844	0.894361	1.12299	1.10085	1.21863	1.03672	1.19216		1.13709	0.0592596		-0.261526	0.199677	-0.161071	0.167349	0.138614	0.28526	0.0520198	0.25358		0.175532
A5D973/Q32PI5	Alpha isoform of regulatory subunit A, protein phosphatase 2/Serine/threonine-protein phosphatase 2A 65 kDa regulatory subunit A alpha isoform	2334.8	2259.4	2175.3	2248.8	2565.9	3237.3	3506.6	3851.9		1.03558	1.00214	0.964838	0.997439	1.13809	1.43588	1.55533	1.70848		1.45944	0.170802		0.0504435	0.0030842	-0.0516411	-0.00370014	0.186609	0.521936	0.637217	0.772715		0.00585887
R9QSM8/Q7SIH1/K4JDT2/K4JF16/K4JBR5/K4JR88	Alpha-2-macroglobulin/Alpha-2-macroglobulin variant 20/Alpha-2-macroglobulin variant 23/Alpha-2-macroglobulin variant 1/Alpha-2-macroglobulin variant 22	2197.6	2623.1	1974.4	1293.6	2295.6	4210.4	2646.5	4378.5		1.08675	1.29717	0.976374	0.639707	1.13521	2.08211	1.30874	2.16524		1.67283	0.372285		0.120021	0.375365	-0.0344936	-0.644516	0.182963	1.05805	0.388178	1.11453		0.0620789
F1MB08/Q9XSJ4	Alpha-enolase	2045.1	2158.5	1633.3	2591.8	3518.1	2321.2	2115	2735.9		0.970541	1.02436	0.775114	1.22999	1.66958	1.10157	1.00371	1.29837		1.26831	0.208061		-0.0431387	0.034719	-0.36752	0.298644	0.739486	0.139561	0.00534753	0.376705		0.164631
Q865F8/F1MER2	Alpha-hemoglobin-stabilizing protein	15974	17094	9171.3	17446	21782	20021	18052	19015		1.07055	1.14561	0.614644	1.1692	1.45979	1.34177	1.20981	1.27435		1.32143	0.0755339		0.09835	0.196114	-0.702178	0.225521	0.545761	0.424138	0.274783	0.349762		0.0993171
F1MKX8/Q9GKN7	Ammonium transporter Rh type A	2325.4	1908	1615.9	2319	2022.2	2203	1877.4	2736.9		1.13874	0.934344	0.791303	1.13561	0.990267	1.0788	0.919359	1.34025		1.08217	0.13011		0.187443	-0.0979747	-0.337698	0.183467	-0.0141102	0.109434	-0.1213	0.422507		0.528879
Q9XSW5/Q9TUQ0/Q9TUQ1/Q7M2T6	Anion exchange protein/Band 3 anion transport protein	180510	222640	214160	245650	275040	255070	229730	278670		0.836702	1.03198	0.992676	1.13864	1.27487	1.1823	1.06485	1.29169		1.20343	0.0736496		-0.257215	0.0454191	-0.0106046	0.187311	0.350348	0.2416	0.0906456	0.369264		0.0523686
Q9N180	Ankyrin 1	52820	57394	59845	80666	71370	66693	69229	75799		0.842676	0.915649	0.954751	1.28692	1.13862	1.064	1.10446	1.20928		1.12909	0.0435196		-0.24695	-0.127134	-0.0668032	0.363927	0.187284	0.0895014	0.143343	0.274145		0.213877
Q9TRC1	ANTIGONDADOTROPIC DECAPEPTIDE, AGD	1344.4	2039.7	1351.7	1719.6	14212	2127.7	4451.4	5004.9		0.833039	1.26387	0.837562	1.06553	8.80627	1.3184	2.75825	3.10122		3.99603	2.33241		-0.263544	0.33785	-0.255732	0.0915665	3.13853	0.398788	1.46375	1.63283		0.0278436
V6F869/V6F9A2/P15497	Apolipoprotein A-I-like/Apolipoprotein A-I preproprotein/Apolipoprotein A-I	6744.1	6529.4	6916.3	5417.6	11187	5744.2	7271.3	16184		1.05346	1.01992	1.08036	0.846255	1.74746	0.897272	1.13581	2.52802		1.57714	0.514809		0.0751371	0.0284616	0.111512	-0.240835	0.805262	-0.156383	0.183724	1.33801		0.158525
P47865	Aquaporin-1	714.13	174.51	452.25	561.89	251.75	365.76	389.22	320.27		1.50124	0.366853	0.950714	1.1812	0.529226	0.768896	0.818213	0.673268		0.697401	0.0899746		0.58615	-1.44673	-0.0729164	0.240251	-0.918045	-0.37914	-0.289451	-0.570748		0.462552
Q0IIG5	ATP-dependent 6-phosphofructokinase, muscle type	115.69	56.886	113.04	71.782	169.43	82.924	82.778	68.396		1.2948	0.636668	1.26514	0.803384	1.89626	0.928086	0.926452	0.765488		1.12907	0.365655		0.372733	-0.651386	0.339302	-0.315838	0.923158	-0.10767	-0.110212	-0.385548		0.720413
E1BH02	Aurora kinase B	2448.7	2913.8	2419.4	4424.7	3260.1	5143.2	13134	4125.5		0.802418	0.954828	0.792817	1.44994	1.06831	1.68538	4.3039	1.35189		2.10237	1.05302		-0.317573	-0.0666877	-0.33494	0.53599	0.0953267	0.753077	2.10564	0.434979		0.115237
A5D7K0	Biliverdin reductase A	570.77	511.87	672.21	890.7	778.91	725.74	542.07	905.44		0.862989	0.773934	1.01636	1.34671	1.17769	1.0973	0.819595	1.369		1.1159	0.161256		-0.212586	-0.369718	0.0234162	0.429444	0.235961	0.133957	-0.287017	0.453123		0.502249
P62157	Calmodulin	449.25	392.62	367.72	315.91	855.51	715.64	358.81	616.65		1.17797	1.02949	0.964195	0.828345	2.24323	1.87647	0.940833	1.61691		1.66936	0.388527		0.236308	0.0419234	-0.0526026	-0.271697	1.16557	0.908024	-0.0879902	0.693242		0.0572943
Q27970	Calpain-1 catalytic subunit	945.42	1468.2	1350.5	855.86	987.42	559.44	1252.5	933.67		0.818549	1.27117	1.16927	0.741008	0.854913	0.484366	1.08442	0.808376		0.808019	0.174809		-0.288859	0.346162	0.225607	-0.43244	-0.226151	-1.04583	0.116924	-0.306902		0.330764
G3N2N7/F1MD74/Q9XSX1/F1N161/F1MR96/A6QNM1	Calpastatin/CAST protein	822.52	634.56	648.15	663.05	833.24	867.25	940.38	386.49		1.18849	0.916901	0.936538	0.958068	1.20398	1.25312	1.35879	0.558455		1.09359	0.256366		0.249133	-0.125161	-0.0945902	-0.0618003	0.267814	0.32553	0.442326	-0.840487		0.860845
P00921	Carbonic anhydrase 2	383280	430170	346800	503430	511690	453340	397340	502370		0.921523	1.03426	0.833814	1.2104	1.23026	1.08997	0.955328	1.20785		1.12085	0.0893414		-0.117907	0.0486009	-0.262202	0.275485	0.298964	0.124287	-0.065932	0.272444		0.274855
P00432	Catalase	56051	68889	55955	65496	67659	72675	72655	78479		0.909952	1.11837	0.908394	1.06329	1.0984	1.17983	1.17951	1.27406		1.18295	0.0507782		-0.136138	0.161396	-0.138611	0.0885291	0.135404	0.238582	0.238184	0.349429		0.0319788
A7YW37	CD58 protein	84.385	65.4	72.571	116.84	138.5	233.34	126.76	113.99		0.995118	0.771236	0.8558	1.37785	1.63327	2.75168	1.49483	1.34424		1.80601	0.453542		-0.00706068	-0.374757	-0.224654	0.462415	0.707767	1.46031	0.57998	0.426788		0.0299653
Q5E9B7	Chloride intracellular channel protein 1	278.11	389.46	566.06	639.61	426.41	424.74	493	332.21		0.593859	0.831629	1.20873	1.36578	0.910529	0.906963	1.05272	0.709381		0.894899	0.0997621		-0.751808	-0.265989	0.273491	0.449729	-0.135223	-0.140884	0.0741238	-0.495368		0.746164
Q2HJ57	Coactosin-like protein	326.65	379.93	433.99	333.44	553.12	529.65	433.98	372.38		0.886425	1.03101	1.17771	0.904851	1.50099	1.4373	1.17769	1.01052		1.28163	0.161585		-0.173929	0.0440592	0.235987	-0.144247	0.585918	0.523365	0.235954	0.0151012		0.0756315
G3X7A5/A0A0F6QNP7/Q2UVX4	Complement C3/Complement component 3/Complement C3	372.62	411.73	873.11	297.65	755.15	720.45	790.02	1158.4		0.762351	0.842367	1.78631	0.608968	1.54498	1.47398	1.61632	2.36999		1.75132	0.294527		-0.391473	-0.247479	0.836986	-0.715561	0.627585	0.55972	0.692711	1.24488		0.0496846
A7MBJ5	Cullin-associated NEDD8-dissociated protein 1	391.3	161.84	134.29	296.02	318.61	251.62	173.18	235.59		1.59154	0.658254	0.5462	1.20401	1.29589	1.02342	0.704377	0.958219		0.995475	0.17183		0.670423	-0.603283	-0.8725	0.267843	0.37394	0.0333949	-0.505579	-0.0615734		0.82339
Q2KIL3/Q58DK5	Delta-aminolevulinic acid dehydratase	250.52	456.13	1092.6	140.52	245.73	544.62	381.39	669.85		0.516597	0.940586	2.25305	0.289766	0.50672	1.12306	0.786464	1.3813		0.949386	0.270557		-0.952888	-0.0883686	1.17188	-1.78704	-0.98074	0.167436	-0.346547	0.466024		0.74528
Q08DM1/Q58CT9	Dematin	2823.7	3195.4	3230.8	3698.8	4081.5	3383.4	3206.6	4331.8		0.872273	0.987095	0.998031	1.1426	1.26082	1.04517	0.990555	1.33814		1.15867	0.118174		-0.197149	-0.0187388	-0.00284391	0.192322	0.334364	0.0637384	-0.013691	0.420231		0.164608
B0JYP3/O46510/E1BG43	Erythrocyte membrane protein band 4.2	14629	16618	14106	15583	19640	16790	16391	21009		0.960286	1.09085	0.925955	1.02291	1.28922	1.10214	1.07595	1.37909		1.2116	0.10365		-0.0584636	0.125452	-0.110986	0.0326782	0.3665	0.140307	0.105609	0.463713		0.0363798
P55052/G3N269	Fatty acid-binding protein, epidermal	2580.7	2318.4	2237.9	2591	2544.8	2919.5	2974.9	3192.9		1.06114	0.953289	0.920189	1.06538	1.04638	1.20045	1.22323	1.31287		1.19573	0.0783213		0.0856192	-0.0690137	-0.119998	0.0913658	0.065409	0.263578	0.290698	0.392724		0.0259417
Q3SZZ9/F1MGU7/P12799	FGG protein/Fibrinogen gamma-B chain	1590.9	1832.4	1716	1124.3	2917.4	2247.8	2076.9	3458.9		1.01597	1.17019	1.09586	0.71799	1.86308	1.43547	1.32633	2.20889		1.70844	0.287195		0.0228511	0.226742	0.132057	-0.477965	0.897691	0.521522	0.40744	1.14332		0.0160867
A5PJE3/P02672/P02672	Fibrinogen alpha chain	4085.3	3100.8	3604.2	3700.6	7486.2	3217	4041	10385		1.12769	0.85593	0.994886	1.0215	2.06646	0.888006	1.11546	2.86663		1.73414	0.644421		0.173367	-0.224435	-0.00739623	0.0306839	1.04716	-0.171359	0.157637	1.51935		0.157103
P02676/F1MAV0	Fibrinogen beta chain/FGB protein	707.92	1639.8	966.3	813.65	1553.8	1161.3	1501.1	2658.8		0.686024	1.58908	0.936412	0.788484	1.50574	1.12538	1.45467	2.57656		1.66559	0.445671		-0.543669	0.668192	-0.0947846	-0.342847	0.590473	0.170413	0.540692	1.36545		0.0874251
P52556	Flavin reductase (NADPH)	82529	82202	83241	93451	108730	98798	93516	113850		0.966883	0.963052	0.975224	1.09484	1.27385	1.15748	1.0956	1.33383		1.21519	0.0765361		-0.0485872	-0.0543148	-0.036194	0.130722	0.34919	0.210993	0.131725	0.415574		0.0118863
Q0P592	Fructosamine 3 kinase related protein	585.88	933.26	250.17	333.79	469.78	460.81	551.37	645.97		1.11432	1.77502	0.475812	0.634853	0.8935	0.87644	1.04868	1.22861		1.01181	0.115961		0.15616	0.827834	-1.07154	-0.655505	-0.16246	-0.190274	0.0685752	0.297022		0.681395
Q32S38	Glutamate-cysteine ligase catalytic subunit	4229.7	4263.5	3114.1	3525.7	4746.6	3707.6	4009.3	4973.4		1.11801	1.12694	0.823128	0.931924	1.25464	0.980004	1.05975	1.31458		1.15224	0.111848		0.160929	0.172412	-0.280811	-0.101716	0.327268	-0.0291405	0.0837243	0.394606		0.213571
Q2T9Y6	Glutamate--cysteine ligase regulatory subunit	5307.7	7199.3	6645.8	8778.2	9050.1	7240.6	6542.1	7828.7		0.760116	1.03101	0.951745	1.25713	1.29607	1.03693	0.936894	1.12115		1.09776	0.107587		-0.395708	0.0440613	-0.0713524	0.33013	0.374138	0.0523139	-0.0940415	0.164977		0.442874
P10575	Glutaredoxin-1	3038.8	2789.5	2734.9	5316.4	5176.1	3334.2	3652.3	3181		0.87576	0.803914	0.788178	1.53215	1.49171	0.960892	1.05257	0.916741		1.10548	0.186416		-0.191392	-0.314888	-0.343406	0.615556	0.576971	-0.0575534	0.0739112	-0.125414		0.549882
P00435	Glutathione peroxidase 1	35621	40052	32846	39360	37422	48363	38017	44976		0.963517	1.08337	0.888456	1.06465	1.01223	1.30818	1.02833	1.21656		1.14133	0.102416		-0.0536173	0.115529	-0.170628	0.0903849	0.0175414	0.387558	0.0402994	0.28281		0.149404
Q0VCE1	Glutathione S-transferase omega 1	1748.8	1550	1970.8	6528	5726.8	4826.6	3998.8	3040.9		0.592934	0.525531	0.668204	2.21333	1.94168	1.63647	1.3558	1.03102		1.49124	0.275116		-0.754056	-0.928153	-0.58164	1.14622	0.957308	0.710586	0.439146	0.0440769		0.166258
P28801	Glutathione S-transferase P	7814	5486.7	8189.4	12258	12417	11221	11638	14401		0.926156	0.650312	0.97065	1.45288	1.47173	1.32997	1.3794	1.70688		1.47199	0.118263		-0.110673	-0.620796	-0.0429766	0.538917	0.55751	0.411395	0.464037	0.771363		0.0506729
A0A140T850/Q5EAC2	Glutathione synthetase	88.75	59.581	78.461	77.307	78.216	59.856	85.432	52.112		1.16738	0.783705	1.03205	1.01687	1.02882	0.787323	1.12374	0.685461		0.906336	0.144463		0.223278	-0.351617	0.0455066	0.0241299	0.0409946	-0.344973	0.168307	-0.544854		0.47743
P10096/Q0QES8/Q712W6	Glyceraldehyde-3-phosphate dehydrogenase	22672	26270	24516	30733	33739	29474	26366	32076		0.870401	1.00853	0.941195	1.17987	1.29528	1.13154	1.01222	1.23143		1.16762	0.0873874		-0.200247	0.0122574	-0.0874351	0.23863	0.373258	0.178284	0.01752	0.300335		0.111515
D5MTL9	Glycophorin B variant 1	2728.2	3488.1	3623.3	3286.7	4223.8	3416.9	2781.7	3550.1		0.831369	1.06293	1.10413	1.00156	1.28713	1.04124	0.847672	1.08183		1.06447	0.127422		-0.266439	0.088053	0.142916	0.00225137	0.364153	0.0582996	-0.238422	0.113471		0.609372
K8FK38/Q27975/Q27965/P0CB32	Heat Shock Protein 70/Heat shock 70 kDa protein 1A/Heat shock 70 kDa protein 1B/Heat shock 70 kDa protein 1-like	17977	17938	21025	24016	24189	20667	20725	23604		0.888236	0.886309	1.03884	1.18662	1.19517	1.02115	1.02401	1.16626		1.10165	0.0651007		-0.170986	-0.174119	0.0549678	0.246858	0.257213	0.030191	0.0342341	0.221893		0.259616
Q76LV2	Heat shock protein HSP 90-alpha	8851.5	8179.4	8846	9640.4	11189	9804	9274.5	12134		0.996866	0.921174	0.996247	1.08571	1.26012	1.10414	1.04451	1.36655		1.19383	0.103736		-0.00452805	-0.118455	-0.00542477	0.118643	0.333559	0.14292	0.0628195	0.450533		0.0477798
D4QBB3	Hemoglobin beta	626.7	1686.9	905.02	842	995.31	665.72	980.56	491.8		0.617344	1.66172	0.891509	0.82943	0.980451	0.655782	0.965921	0.484458		0.771653	0.171874		-0.695853	0.732674	-0.165678	-0.269808	-0.0284822	-0.608713	-0.0500222	-1.04556		0.421972
D4QBB4/P02070	Hemoglobin subunit beta	21486000	15562000	13688000	18655000	14960000	20227000	16544000	20865000		1.23855	0.897062	0.789036	1.07536	0.86236	1.16597	0.953668	1.20275		1.04619	0.116342		0.308648	-0.156721	-0.341837	0.104814	-0.213638	0.221534	-0.0684405	0.266336		0.706116
P02081/Q3SX09	Hemoglobin fetal subunit beta	42811	27016	25004	44665	42328	38760	33246	58791		1.22759	0.774675	0.716981	1.28075	1.21374	1.11143	0.953318	1.68581		1.24108	0.222916		0.29583	-0.368338	-0.479993	0.356993	0.27946	0.152417	-0.0689711	0.753443		0.284226
P01966	Hemoglobin subunit alpha	12107000	8549200	7971300	10973000	12270000	8092900	9119900	12574000		1.22291	0.863545	0.805172	1.10837	1.23938	0.817454	0.92119	1.27008		1.06203	0.160412		0.290323	-0.211657	-0.312632	0.148439	0.309617	-0.29079	-0.118429	0.344925		0.711427
A1A4Q7	Hemoglobin, theta 1	192.75	314.44	121.94	192.64	75.512	123.23	82.94	102.05		0.938219	1.53055	0.593548	0.937683	0.367558	0.599827	0.403714	0.496733		0.466958	0.0735085		-0.0920038	0.61405	-0.752563	-0.0928274	-1.44396	-0.737381	-1.30859	-1.00946		0.0173255
A1XEA3/A1XEC4/A1XEC3/P62958	Histidine triad nucleotide binding protein 1/ HINT1	884.36	1438.5	1611.9	1359.7	1355.2	1346	1200.5	1567.7		0.66814	1.0868	1.2178	1.02726	1.02386	1.01691	0.906986	1.18441		1.03304	0.0807736		-0.581778	0.120082	0.284279	0.0388048	0.0340222	0.0241949	-0.140848	0.244166		0.727099
Q9GJT9/Q1JP91/Q3SZ18/G3N0T0	Hypoxanthine phosphoribosyltransferase/Hypoxanthine phosphoribosyltransferase 1/Hypoxanthine-guanine phosphoribosyltransferase	730.13	615.18	562.38	529.48	798.93	904.88	604.03	462.49		1.19832	1.00966	0.923005	0.869008	1.31124	1.48513	0.991363	0.759061		1.1367	0.229348		0.261018	0.0138736	-0.11559	-0.202559	0.390934	0.570592	-0.0125148	-0.397713		0.556187
Q05B55/B0JYP6/Q05B55	IGK protein	433.38	577.93	567.31	393.65	952.12	515.07	417.72	1652.4		0.878947	1.17211	1.15057	0.798369	1.93101	1.04462	0.847186	3.35127		1.79352	0.806419		-0.186153	0.22911	0.202352	-0.324872	0.949358	0.0629834	-0.239249	1.74471		0.216566
Q5EA67/F1MMD7/ITIH4/Q3T052	Inter-alpha (Globulin) inhibitor H4 (Plasma Kallikrein-sensitive glycoprotein)/Inter-alpha-trypsin inhibitor heavy chain H4/Inter-alpha-trypsin inhibitor heavy chain H4	1135.6	435.94	336.79	615.46	1344.5	495.24	1478.6	1730.5		1.79983	0.690929	0.533785	0.975454	2.13092	0.784915	2.34346	2.7427		2.0005	0.600436		0.847863	-0.53339	-0.905671	-0.0358549	1.09148	-0.349392	1.22864	1.4556		0.119156
F1MXJ5/Q3ZBV1	IST1 homolog	701.84	750.84	497.75	1180	625.62	1037.8	683.91	1182.3		0.896797	0.959408	0.636015	1.50778	0.799405	1.32608	0.873886	1.51072		1.12752	0.244355		-0.157147	-0.0597834	-0.652868	0.592426	-0.323002	0.407168	-0.194482	0.595235		0.59575
E1BAN2	Katanin p60 ATPase-containing subunit A-like 2	1451.8	1640.4	1243.5	1383.7	1775.9	1898.2	1864.1	2061.7		1.01535	1.14725	0.869672	0.967724	1.24202	1.32755	1.3037	1.4419		1.32879	0.0590959		0.0219789	0.198184	-0.201457	-0.0473326	0.312687	0.408768	0.382615	0.527971		0.00453453
A4FUZ1	Lactoylglutathione lyase	10991	10070	8343.5	8848.5	11130	13112	9920.1	13738		1.1493	1.05299	0.872454	0.925261	1.16383	1.37108	1.03731	1.43654		1.25219	0.130448		0.20075	0.0744908	-0.196848	-0.112068	0.218881	0.455315	0.0528537	0.522599		0.0627927
B0JYN3/Q5E9B1	L-lactate dehydrogenase/L-lactate dehydrogenase B chain	1063.3	1305.5	1468.8	1263.7	2009.3	1409.5	1711.4	1959.6		0.833748	1.02366	1.15171	0.990885	1.57552	1.10521	1.34193	1.53655		1.3898	0.152376		-0.262316	0.0337375	0.203773	-0.0132109	0.655828	0.144319	0.424312	0.619694		0.0210538
A6QP86/A6QQR3	LOC510193 protein/APOL3 protein	355.88	683.75	191.24	5953.9	1492.4	759.95	2556	816.42		0.19813	0.380666	0.10647	3.31473	0.830869	0.423089	1.42301	0.454528		0.782874	0.328972		-2.33548	-1.3934	-3.23149	1.72889	-0.267308	-1.24097	0.508946	-1.13756		0.527894
Q6PVY3/A0A0F7RPX0/P80177	Macrophage migration inhibitory factor	181.56	568.94	232.84	420.62	591.2	371.28	957.58	485.29		0.51728	1.62096	0.663381	1.19838	1.68438	1.05781	2.72823	1.38263		1.71326	0.511521		-0.950984	0.696847	-0.592091	0.261088	0.752216	0.0810777	1.44796	0.467417		0.130685
Q3T145	Malate dehydrogenase, cytoplasmic	910	1032.3	1025.8	1384.8	1432.2	1518.6	1671.3	1326.7		0.836224	0.948609	0.942636	1.27253	1.31609	1.39548	1.5358	1.21914		1.36663	0.094657		-0.258038	-0.0761146	-0.0852274	0.347701	0.396256	0.480765	0.618994	0.285865		0.0196343
A5PK88	MGC159500 protein	1301.5	1497.8	1777.5	1546	1575.7	1239	1171	1781.6		0.850265	0.978507	1.16123	1.01	1.0294	0.809434	0.765009	1.16391		0.941938	0.13278		-0.234016	-0.0313466	0.215658	0.0143488	0.0418013	-0.305015	-0.38645	0.218982		0.582719
Q3SX44	N(G),N(G)-dimethylarginine dimethylaminohydrolase 2	25797	23657	20366	25856	32587	29093	27607	26188		1.07851	0.989046	0.851457	1.08098	1.36239	1.21631	1.15419	1.09486		1.20694	0.0812372		0.109046	-0.0158899	-0.231994	0.112342	0.446139	0.282515	0.206877	0.130749		0.0408938
Q3SZC4	NSFL1 cofactor p47	1984.2	2755.3	2703.1	2280.6	2744.9	3209.9	3177.9	2849.9		0.816274	1.1335	1.11202	0.93821	1.12922	1.32051	1.30735	1.17241		1.23237	0.0678554		-0.292874	0.180778	0.153184	-0.0920178	0.175322	0.401097	0.386643	0.22948		0.0475582
Q32KP9	Nuclear transport factor 2	1542.3	2488.7	1342.1	1197.3	2145.2	1520.3	1512.5	1782.7		0.938938	1.5151	0.817058	0.728905	1.30598	0.925545	0.920796	1.08529		1.0594	0.128192		-0.0908978	0.599411	-0.291489	-0.456197	0.385131	-0.111625	-0.119046	0.118083		0.641278
A1A4N9/P52175/Q56JV4/P52174	Nucleoside diphosphate kinase/Nucleoside diphosphate kinase A 2/Nucleoside diphosphate kinase A 1	1498.2	1735.2	1436.5	2329.1	1688.5	2457.6	1949.7	1911.8		0.856237	0.991685	0.820974	1.3311	0.964995	1.40454	1.11427	1.09261		1.14411	0.131307		-0.223919	-0.0120468	-0.284591	0.412624	-0.0514066	0.490101	0.156103	0.127783		0.325659
Q17QX0	Nudix (Nucleoside diphosphate linked moiety X)-type motif 5	2389.2	2410.5	2743.7	2644.9	3317.5	3737.6	2963	3477.4		0.938017	0.94638	1.0772	1.03841	1.30247	1.46741	1.1633	1.36525		1.32461	0.089959		-0.0923138	-0.079509	0.107281	0.0543717	0.381255	0.553271	0.218217	0.449168		0.0033587
E1B700	Olfactory receptor	7768.1	8641.6	9049.6	10881	12096	12217	7922.7	12240		0.85504	0.951186	0.996095	1.19768	1.33141	1.34473	0.872057	1.34726		1.22387	0.165918		-0.225937	-0.0722	-0.0056444	0.260241	0.41296	0.42732	-0.197506	0.430033		0.183136
E1B7Y6	Olfactory receptor	1685	2210.5	1442.9	1417.9	2044.4	2326	1086.5	2297.3		0.997587	1.3087	0.854255	0.839454	1.21037	1.37709	0.643251	1.36009		1.1477	0.243627		-0.0034848	0.388139	-0.227262	-0.252478	0.275444	0.461618	-0.636545	0.443706		0.613471
Q9TS78/F1MG70/Q3T030	PA700 subunit P48=ATP-dependent 20 S proteasome activator/26S protease regulatory subunit 6B	67.218	59.653	153.8	107.58	129.02	259	62.087	68.396		0.692521	0.614582	1.58454	1.10836	1.32924	2.66838	0.639658	0.704658		1.33548	0.665677		-0.53007	-0.702323	0.664066	0.14842	0.410605	1.41596	-0.644627	-0.505006		0.648492
Q861V5/P62935/Q9N138/Q864S5/G3X8B1	Peptidyl-prolyl cis-trans isomerase/Peptidyl-prolyl cis-trans isomerase A	9640	12805	11608	11809	13333	15111	12236	16767		0.840783	1.11683	1.01243	1.02996	1.16288	1.31795	1.0672	1.46239		1.25261	0.122953		-0.250194	0.159408	0.0178202	0.0425875	0.217702	0.3983	0.0938327	0.548325		0.0506758
Q9BGI3	Peroxiredoxin-2	177170	188350	175890	253190	258730	270560	221160	276160		0.89187	0.94815	0.885427	1.27455	1.30244	1.36199	1.11331	1.39018		1.29198	0.0881065		-0.165094	-0.0768128	-0.175555	0.349992	0.381219	0.44572	0.154862	0.475276		0.0380827
O77834	Peroxiredoxin-6	8724.1	10873	8418.3	10437	13046	15576	12577	15816		0.907522	1.13106	0.875711	1.08571	1.35711	1.62029	1.30832	1.64525		1.48274	0.123516		-0.139995	0.177676	-0.191473	0.118633	0.440534	0.696251	0.387714	0.718311		0.00395105
P13696	Phosphatidylethanolamine-binding protein 1	15391	17135	16624	19899	17357	19251	18754	20040		0.891599	0.992628	0.963026	1.15275	1.00549	1.11521	1.08642	1.16091		1.09201	0.0461938		-0.165534	-0.0106743	-0.054353	0.205075	0.00789709	0.157313	0.119578	0.215262		0.190834
Q3T0P6/Q862Q5/G3X7N4/Q58DJ6	Phosphoglycerate kinase 1/Phosphoglycerate kinase	2377.4	2729.2	1967.9	3831.4	3576.3	3466.9	3533.6	3680.4		0.871968	1.001	0.721774	1.40526	1.31169	1.27157	1.29603	1.34987		1.30729	0.0232222		-0.197652	0.00144119	-0.47038	0.490835	0.391431	0.346609	0.374102	0.432826		0.0790586
Q3SZ62/F1N2F2/Q32KV0/G3N3V1	Phosphoglycerate mutase 1/Phosphoglycerate mutase/Phosphoglycerate mutase 2	1452.7	1021.5	1323.3	1571.7	1592.4	1700.2	1278.9	2023.7		1.08225	0.761007	0.985845	1.1709	1.18632	1.26663	0.952768	1.50764		1.22834	0.161853		0.11403	-0.394018	-0.020567	0.227619	0.246496	0.340997	-0.0698037	0.592288		0.175048
A5PK45	Procollagen galactosyltransferase 1	21308	24212	27520	22461	22482	32096	24956	36208		0.892472	1.0141	1.15266	0.940765	0.941645	1.34432	1.04527	1.51655		1.21195	0.187595		-0.164121	0.0202064	0.204965	-0.0880937	-0.0867455	0.426878	0.0638709	0.600793		0.196994
Q3ZBF7	Prostaglandin E synthase 3	2997.3	2741.9	2316.3	2583.7	2991.2	3411	2719	3402.5		1.12689	1.03087	0.870855	0.971389	1.1246	1.28243	1.02226	1.27923		1.17713	0.0896824		0.172346	0.0438582	-0.199496	-0.0418792	0.169407	0.358877	0.0317584	0.355277		0.0788164
Q5E9D7/A4FUZ3/Q9TS79/B2VQ18	Proteasome 26S ATPase subunit 1/Proteasome (Prosome, macropain) 26S subunit, ATPase, 1/PA700 subunit P56=ATP-dependent 20 S proteasome activator	523.18	427.83	216.71	199.72	298.28	321.04	435.97	398.44		1.53039	1.25148	0.633914	0.584216	0.872521	0.939098	1.27529	1.16551		1.0631	0.133671		0.613902	0.323632	-0.65764	-0.775427	-0.196738	-0.0906526	0.350823	0.220957		0.618141
Q1JP95/Q3SZ81	Proteasome 26S ATPase subunit 3/PSMC3 protein	1194	1156.7	582.82	1053.6	1159	968.86	1055.5	1353.8		1.19786	1.16044	0.584703	1.057	1.16274	0.97199	1.05891	1.35817		1.13795	0.117547		0.260456	0.214668	-0.774225	0.0799802	0.217534	-0.0409869	0.0825796	0.441668		0.417039
C3V9V8/Q3SZ19	Proteasome 26S non-ATPase subunit 9/26S proteasome non-ATPase regulatory subunit 9	1452.1	1825.3	1620.5	3207.6	2695.3	1416	1515.2	2319		0.7166	0.900771	0.799704	1.58293	1.33011	0.698785	0.747739	1.14441		0.98026	0.217038		-0.48076	-0.150768	-0.322462	0.662593	0.411545	-0.51708	-0.419393	0.194602		0.978184
Q5E9G3/F1MU19	Proteasome activator complex subunit 2	292.98	303.29	146.47	419.33	406.7	166.01	195.57	501.57		1.00848	1.04396	0.504169	1.44339	1.39992	0.571429	0.673178	1.72647		1.09275	0.396604		0.0121771	0.0620729	-0.98802	0.529461	0.48534	-0.807355	-0.57094	0.787826		0.894505
Q3SX30	Proteasome inhibitor PI31 subunit	863.15	980.52	726.02	698.46	801.04	694.78	725.64	999.89		1.05644	1.20009	0.888601	0.854869	0.98042	0.850365	0.888135	1.2238		0.98568	0.118711		0.079209	0.263145	-0.170393	-0.226225	-0.028528	-0.233846	-0.171148	0.291367		0.897304
A7E3D5/Q3ZBG0	Proteasome subunit alpha type/Proteasome subunit alpha type-7	3817.5	3926.9	3029.2	3210.5	4316	3408.2	3426.8	3956.1		1.09195	1.12325	0.86647	0.918329	1.23454	0.974879	0.980199	1.1316		1.08031	0.089029		0.126913	0.167675	-0.206779	-0.122918	0.303979	-0.0367055	-0.0288535	0.178363		0.397667
G5E5C3	Proteasome subunit alpha type/Proteasome subunit alpha type-6	2255.2	2671.5	2295	3177.2	2801.6	2436.2	1759.9	2859.6		0.867476	1.02761	0.882786	1.22213	1.07765	0.937099	0.676956	1.09996		0.947918	0.137529		-0.205104	0.039291	-0.179865	0.289397	0.107892	-0.0937264	-0.562866	0.137454		0.670501
Q3T0X5	Proteasome subunit alpha type-1	3490.4	3062.5	3374.2	4193.8	3937.8	3679.5	3726.3	3356.9		0.988719	0.867508	0.955803	1.18797	1.11545	1.04228	1.05554	0.950903		1.04105	0.0480866		-0.0163678	-0.20505	-0.0652146	0.248498	0.15763	0.0597496	0.0779837	-0.0726306		0.561677
Q3T0Y5	Proteasome subunit alpha type-2	1811.5	1629.3	1484.3	1571.3	2353.9	2583.2	1881.7	3064.8		1.11539	1.0032	0.913922	0.96749	1.44936	1.59054	1.15861	1.88708		1.5214	0.214206		0.157544	0.0046118	-0.129858	-0.0476818	0.535413	0.669519	0.212396	0.916152		0.0100702
Q58DU5	Proteasome subunit alpha type-3	734.39	726.55	835.81	909.52	933.8	1020.3	1065	1040.1		0.916192	0.906411	1.04272	1.13468	1.16497	1.27288	1.32865	1.29758		1.26602	0.0502941		-0.126278	-0.141762	0.060351	0.182281	0.22029	0.348097	0.409958	0.375826		0.00788223
Q5E987	Proteasome subunit alpha type-5	2171.3	2137.4	2639.7	2209	2900.8	3143.8	2812	2391.7		0.948435	0.933627	1.15303	0.964903	1.26708	1.37323	1.2283	1.04471		1.22833	0.0967943		-0.076379	-0.0990811	0.205436	-0.0515446	0.341513	0.457571	0.296659	0.0630984		0.0352674
B0JYN8/P33672	Proteasome subunit beta type/Proteasome subunit beta type-3	1203.6	1058.5	728.4	1055.4	1414.9	1654.7	854.16	1371.2		1.18995	1.04649	0.720136	1.04343	1.39885	1.63593	0.84447	1.35564		1.30872	0.235555		0.250895	0.0655606	-0.473658	0.0613292	0.484239	0.710109	-0.243882	0.438978		0.200763
F1MBI1	Proteasome subunit beta type	286.5	624.51	556.74	343.96	652.17	587.97	658.75	419.06		0.632552	1.37883	1.2292	0.759415	1.4399	1.29815	1.45443	0.925225		1.27943	0.174254		-0.660745	0.463445	0.297724	-0.397039	0.525968	0.376462	0.540451	-0.112123		0.237846
G5E589/Q2TBX6	Proteasome subunit beta type/Proteasome subunit beta type-1	392.44	793.8	411.1	539.46	457.94	544.01	508.15	562.37		0.734631	1.48596	0.769562	1.00985	0.857244	1.01836	0.951235	1.05273		0.969894	0.0608957		-0.444908	0.571396	-0.377891	0.014136	-0.222221	0.0262532	-0.0721255	0.0741397		0.96581
Q5E9K0	Proteasome subunit beta type-2	250.32	475.95	751.2	545.53	779.41	618.07	536.97	824.01		0.494948	0.941078	1.48532	1.07866	1.5411	1.22209	1.06173	1.62928		1.36355	0.188523		-1.01465	-0.0876144	0.570773	0.109234	0.623958	0.289346	0.0864171	0.704237		0.193405
Q3T108	Proteasome subunit beta type-4	837.88	712.18	901.11	652.3	1051.6	1165.5	1211.7	817.5		1.07993	0.917914	1.16142	0.840736	1.35539	1.50219	1.56174	1.05366		1.36824	0.160473		0.110933	-0.123568	0.215893	-0.250275	0.438704	0.587067	0.64315	0.0754084		0.0359442
Q32KL2	Proteasome subunit beta type-5	117.8	273.87	435.34	285.49	234.44	322.91	365.82	559.11		0.423551	0.984701	1.56527	1.02648	0.84293	1.16102	1.31531	2.01028		1.33239	0.348513		-1.23939	-0.0222422	0.646409	0.0377068	-0.246515	0.215399	0.395401	1.0074		0.342271
Q3MHN0	Proteasome subunit beta type-6	2115.6	3067.2	2273	3988	3812.7	3062.6	4352.3	2740.2		0.739475	1.07209	0.794491	1.39394	1.33267	1.07048	1.52128	0.957794		1.22056	0.180078		-0.435427	0.100428	-0.331897	0.479171	0.414319	0.0982627	0.605284	-0.0622131		0.274933
Q9N179/F1MCU7/F1MCU4	Protein 4.1	7628.6	9228.4	10583	10563	12151	10311	10101	10837		0.802947	0.971334	1.11391	1.11181	1.27895	1.08528	1.06318	1.14065		1.14202	0.0685409		-0.316623	-0.0419609	0.155635	0.152906	0.354962	0.118071	0.0883848	0.189852		0.164047
Q5E946	Protein deglycase DJ-1	4070.5	4987.9	4296.7	5259.9	5640.9	5603.5	4446.4	6226.3		0.874671	1.0718	0.923277	1.13025	1.21212	1.20408	0.955445	1.33791		1.17739	0.113244		-0.193188	0.100039	-0.115165	0.176642	0.277532	0.267935	-0.065756	0.419981		0.135336
P15246	Protein-L-isoaspartate(D-aspartate) O-methyltransferase	2250	1915.8	1927.8	2414	2963.6	1864.7	3795.6	4634.7		1.05788	0.900748	0.90639	1.13499	1.39339	0.876722	1.78457	2.17909		1.55844	0.393344		0.0811728	-0.150805	-0.141797	0.182673	0.478599	-0.189809	0.835576	1.12372		0.102022
A6QQG0/Q08DW2	PRPSAP1 protein/Phosphoribosyl pyrophosphate synthase-associated protein 1	620.6	481.37	668.28	721.71	961.49	583.57	516.11	497.23		0.996164	0.772677	1.0727	1.15846	1.54335	0.936725	0.82844	0.798135		1.02666	0.247174		-0.00554531	-0.372063	0.101244	0.21221	0.626063	-0.0943033	-0.27153	-0.325296		0.999312
A7MBA2	PSMD1 protein	1536.5	1463.5	2449.5	1211.9	1855	1212.6	1892.3	2250.6		0.922629	0.878794	1.47086	0.727715	1.11388	0.728135	1.13628	1.35143		1.08243	0.183382		-0.116178	-0.186403	0.556662	-0.458555	0.155594	-0.457722	0.184315	0.434484		0.665958
A6QM09	Putative uncharacterized protein DKFZp313G1735/Arylsulfatase K	1138.3	1130.3	977.85	1425.2	1730	1152.6	1583.1	1402.7		0.974645	0.967795	0.837263	1.2203	1.48128	0.986889	1.3555	1.20103		1.25617	0.150605		-0.0370514	-0.0472265	-0.256247	0.287232	0.56684	-0.0190403	0.43882	0.264274		0.102431
Q58D51/Q148F3	Putative uncharacterized protein DKFZp313G1735/Arylsulfatase K	1539.2	879.87	1791.3	1416.3	2804.9	1067	1440.3	4352.4		1.09422	0.6255	1.27344	1.00685	1.994	0.75853	1.02391	3.09412		1.71764	0.749692		0.129899	-0.676919	0.348726	0.00984554	0.995668	-0.398721	0.034088	1.62953		0.274914
A7E3P3/F1N4M3/O46504	Pyruvate dehydrogenase phosphatase regulatory subunit/Pyruvate dehydrogenase phosphatase regulatory subunit, mitochondrial	174.94	53.191	78.691	75.326	125.78	117.37	84.667	286.61		1.83112	0.556758	0.82367	0.788448	1.31656	1.22853	0.886222	2.99999		1.60782	0.66927		0.872729	-0.844877	-0.279861	-0.342912	0.396771	0.296932	-0.17426	1.58496		0.243251
Q1JPG7	Pyruvate kinase	7336.2	5251.7	4866.3	7292.8	8143.9	7243.7	7182.3	8360.7		1.18579	0.848862	0.786568	1.17878	1.31635	1.17084	1.16092	1.35139		1.24987	0.0693821		0.245851	-0.236397	-0.346356	0.237291	0.396538	0.227545	0.215264	0.434442		0.0833145
P21856	Rab GDP dissociation inhibitor alpha	1810.5	1412	1655.6	2253.1	2483.5	2035.3	1935.4	2019.3		1.01554	0.792013	0.928652	1.2638	1.39303	1.14163	1.0856	1.13266		1.18823	0.098097		0.0222433	-0.336405	-0.106791	0.337766	0.47823	0.191097	0.118487	0.17971		0.156059
P50397	Rab GDP dissociation inhibitor beta	4648.1	4086.1	4821.9	5386.5	6014.1	4072.7	4794.8	5712.7		0.981513	0.862838	1.01821	1.13744	1.26996	0.860009	1.01249	1.20632		1.08719	0.132154		-0.0269214	-0.212838	0.0260393	0.185786	0.344786	-0.217577	0.0179082	0.27061		0.493313
F1MDM4/Q29RM3	Receptor expression-enhancing protein/5	955.73	1087.3	1167.2	1383.5	1372	857.58	1134.7	1052		0.832204	0.946769	1.01634	1.20469	1.19467	0.74674	0.988042	0.916031		0.961371	0.131189		-0.264991	-0.078916	0.0233857	0.268657	0.256614	-0.421323	-0.0173551	-0.126531		0.73216
Q3ZBK2	Redox-regulatory protein FAM213A	1293.1	944.71	1028.1	1706.6	1551.8	968.48	1525.2	1214.9		1.0402	0.759946	0.827027	1.37283	1.2483	0.779067	1.22691	0.977293		1.05789	0.157618		0.0568596	-0.396031	-0.273994	0.457151	0.319968	-0.36018	0.295024	-0.0331367		0.71795
Q2HJ58	Ribose-phosphate pyrophosphokinase 1	4561.9	5478.1	4152	4073.5	5935.8	5682.8	6289.8	6616		0.99902	1.19966	0.909255	0.892064	1.29989	1.24449	1.37742	1.44885		1.34266	0.0631814		-0.00141452	0.262626	-0.137243	-0.16478	0.378393	0.315553	0.461965	0.53491		0.0073007
Q148H9/A1L546	Ribosomal RNA processing 1 homolog (S. cerevisiae)/Nucleolar protein NOP52	825.6	968.14	943.96	959.26	1653.9	1913	1175.2	1937.9		0.893274	1.0475	1.02134	1.03789	1.78947	2.06981	1.27153	2.09675		1.80689	0.270819		-0.162825	0.0669482	0.0304582	0.0536544	0.839533	1.0495	0.346567	1.06815		0.00332991
Q58DC0	Serine/threonine-protein phosphatase CPPED1	729.96	525.52	1062.5	1256.3	923.16	1460.9	658.01	1264.8		0.816903	0.588113	1.18905	1.40593	1.03311	1.6349	0.736383	1.41545		1.20496	0.282327		-0.291763	-0.765835	0.24981	0.491528	0.047	0.709205	-0.441471	0.501257		0.484802
A0A140T897/P02769/B0JYQ0	Serum albumin/ALB protein	75566	79394	124710	81462	186140	97452	97577	313870		0.83699	0.87939	1.38132	0.902296	2.06174	1.07941	1.08079	3.47651		1.92461	0.801416		-0.256717	-0.185424	0.466051	-0.148327	1.04386	0.110237	0.112087	1.79764		0.120772
A7E3V8/A6QQW3	Signal recognition particle 68kDa/Signal recognition particle subunit SRP68	538.36	523.48	322.89	385.25	659.14	447.07	486.66	516.77		1.21665	1.18302	0.729703	0.870631	1.4896	1.01034	1.09981	1.16786		1.1919	0.147562		0.28291	0.242473	-0.454618	-0.199866	0.574924	0.0148396	0.137253	0.223861		0.255977
Q3MHF7/H9KUV2	S-methyl-5'-thioadenosine phosphorylase	2256.5	1800.2	2250.3	1766.9	2572.6	3263.7	2950	2388.4		1.11792	0.891861	1.11485	0.875364	1.27453	1.61691	1.4615	1.18327		1.38405	0.13695		0.160821	-0.165109	0.156852	-0.192045	0.349961	0.693243	0.547449	0.242779		0.0155731
Q3ZBZ8	Stress-induced-phosphoprotein 1	1829.7	1853.5	2135.5	1951.9	1672.6	2225.8	1790.9	2104		0.941858	0.954109	1.09927	1.00476	0.860989	1.14575	0.921885	1.08306		1.00292	0.0944587		-0.0864189	-0.0677739	0.136548	0.00685314	-0.215934	0.196298	-0.117341	0.115109		0.980571
Q3ZCK9	Proteasome subunit alpha type-4	1216.4	1068.2	1158.9	1395.7	1332.6	1449.7	1374.8	969.49		1.00546	0.882956	0.957927	1.15366	1.1015	1.1983	1.13639	0.801364		1.05939	0.124883		0.00784916	-0.179587	-0.0620125	0.20622	0.139475	0.260986	0.184453	-0.319471		0.651142
A5PK15/A7MAZ8	TCF7 protein	581.15	656.4	718.66	582.16	596.24	694.82	441.92	553.69		0.915785	1.03436	1.13247	0.917376	0.939564	1.09491	0.696384	0.872513		0.900842	0.116738		-0.12692	0.0487448	0.179479	-0.124415	-0.0899373	0.130809	-0.522045	-0.196752		0.331008
G8JKZ8/O97680	Thioredoxin	2989.3	3212	2864.2	4420.2	5215.6	5350.4	4377	5329.5		0.886658	0.952713	0.849552	1.31108	1.547	1.58698	1.29826	1.58079		1.50326	0.0974309		-0.173551	-0.0698866	-0.235226	0.390753	0.629475	0.666288	0.376584	0.660642		0.00860584
Q9TS96/F1MNQ4/P00442	Thymus HYPOCHOLESTEROLEMIC factor (TPHF) (Superoxide dismutase) (SOD)/Superoxide dismutase [Cu-Zn]	54391	57900	63187	72954	104920	76702	71595	92524		0.875749	0.932247	1.01737	1.17463	1.68932	1.23498	1.15275	1.48973		1.39169	0.17313		-0.191411	-0.101216	0.0248487	0.232208	0.756439	0.304485	0.20508	0.575049		0.0236779
G3X757/Q3ZBT1	Transitional endoplasmic reticulum ATPase	7740.8	8889.1	9033.5	9534.9	11136	9825.3	8826.8	10472		0.879679	1.01017	1.02658	1.08356	1.26552	1.11657	1.00309	1.19006		1.14381	0.079051		-0.184951	0.0146035	0.0378512	0.115784	0.339725	0.159068	0.00445666	0.251031		0.091565
A7E3W4/A7Z014/A5PJ79/Q6B855	Transketolase	3000.5	3280.9	2075.6	2689.1	3662.7	2771.3	3275.9	3146.2		1.08654	1.18808	0.751614	0.973774	1.32633	1.00354	1.18626	1.1393		1.16386	0.0941675		0.119738	0.248626	-0.411937	-0.0383418	0.407442	0.00509771	0.246426	0.188145		0.209913
Q5E956	Triosephosphate isomerase	2151.7	1758.3	1122.6	1576.4	1046.9	1230.9	964.39	983.88		1.30228	1.06419	0.679437	0.954093	0.633621	0.744984	0.583683	0.595479		0.639442	0.0519854		0.381045	0.0897492	-0.557588	-0.0677983	-0.658308	-0.424718	-0.776743	-0.747878		0.0275844
G1K1R3/A0JNC0	Tropomodulin-1	1563.1	1283.1	1225	1749.2	1409.9	1451.1	1359.8	1716.4		1.07422	0.881795	0.841867	1.20212	0.968937	0.997251	0.934506	1.17958		1.02007	0.0773503		0.103292	-0.181485	-0.248337	0.265577	-0.0455255	-0.00397136	-0.0977238	0.238268		0.797659
Q5KR47	Tropomyosin alpha-3 chain/Tropomyosin alpha-1 chain/ LOC535277 protein/Tropomyosin alpha-1 chain/Tropomyosin beta chain	5247.3	4764.4	4549.5	4505.2	4745.3	5874.8	5827.5	5840.8		1.10085	0.999538	0.954454	0.94516	0.995531	1.23249	1.22257	1.22536		1.16899	0.0818218		0.138615	-0.000666022	-0.0672526	-0.0813694	-0.00646127	0.301579	0.289917	0.293205		0.0496118
Q3MHL6/Q0IIB5	TSC22 domain family protein 1/TSC22 domain family, member 4	3592.9	3887.7	2706.9	4254.4	5122.6	5032.9	3917.8	6244.7		0.995132	1.07678	0.749735	1.17835	1.41882	1.39397	1.08512	1.72961		1.40688	0.186186		-0.00703987	0.106728	-0.415547	0.236767	0.504688	0.479201	0.117855	0.790444		0.0465691
Q0VBZ2	UBA domain containing 1	740.55	1606.3	805.16	1355.6	1018	1198.8	830.62	1202.9		0.657155	1.42541	0.714489	1.20294	0.903361	1.0638	0.737082	1.06744		0.942921	0.111094		-0.605694	0.511379	-0.485015	0.266569	-0.146625	0.0892283	-0.440102	0.094154		0.942848
Q2HJE4	Ubiquitin carboxyl-terminal hydrolase 15	1090.6	955.6	1071.7	1153.4	1158.8	1282.2	1064.9	1133.4		1.02133	0.894903	1.00363	1.08014	1.0852	1.20076	0.997261	1.06141		1.08616	0.0600686		0.0304468	-0.160196	0.00522588	0.111218	0.117956	0.263946	-0.00395727	0.0859819		0.184796
A1L548	Ubiquitin isopeptidase T	1988	1628.4	1841.2	2016.3	1942.9	1723.1	2025.8	1450.4		1.06397	0.871513	0.985403	1.07912	1.03983	0.922196	1.0842	0.776248		0.955619	0.097396		0.0894565	-0.198406	-0.0212149	0.109849	0.0563504	-0.116855	0.11663	-0.36541		0.59586
Q05B57	Ubiquitin thioesterase OTU1	1375.9	1371.5	941.62	933.21	1500.6	1387.5	1012.2	1206.2		1.19068	1.18687	0.814862	0.807584	1.29859	1.20072	0.875941	1.04383		1.10477	0.130927		0.251787	0.247166	-0.295372	-0.308315	0.37695	0.263899	-0.191095	0.0618801		0.474923
P63048/P62992/P0CG53/P0CH28	Ubiquitin-60S ribosomal protein L40/Ubiquitin-40S ribosomal protein S27a/Polyubiquitin-B/Polyubiquitin-C/Polyubiquitin-B	67469	65219	54975	71751	67204	80821	54717	81588		1.04033	1.00564	0.84768	1.10636	1.03624	1.24621	0.843702	1.25804		1.09605	0.13907		0.0570403	0.00810788	-0.238409	0.145815	0.0513627	0.317546	-0.245195	0.331173		0.476526
A3KMV5	Ubiquitin-like modifier-activating enzyme 1	1676.2	1806.3	1579.4	1764.5	2088.4	1401.2	1679	1705.6		0.982187	1.05842	0.925466	1.03393	1.22372	0.821048	0.983827	0.999414		1.007	0.117004		-0.0259307	0.0819126	-0.111748	0.0481345	0.291273	-0.284462	-0.0235227	-0.00084561		0.984843
O02741	Ubiquitin-like protein ISG15	501.65	533.52	1609.6	467.34	559.7	627.85	1036.1	458.15		0.644772	0.685734	2.06882	0.600673	0.719383	0.806977	1.3317	0.588861		0.86173	0.230431		-0.63314	-0.544279	1.04881	-0.735349	-0.475167	-0.309401	0.41327	-0.764001		0.894853
E1B9T9	Uncharacterized protein	2277.3	2514.4	1843.7	2450.2	2831.4	2275	2168	2518.7		1.0026	1.10698	0.811702	1.07872	1.24654	1.00158	0.954477	1.10888		1.07787	0.0917037		0.00374257	0.146632	-0.300978	0.109318	0.317934	0.00228475	-0.067217	0.149098		0.435256
E1BAB9	Uncharacterized protein	289.8	404.58	413.4	328.86	433.75	238.57	629.83	627.51		0.806883	1.12646	1.15102	0.915636	1.20768	0.664244	1.75362	1.74716		1.34318	0.367644		-0.309569	0.171798	0.202912	-0.127153	0.272237	-0.590214	0.810336	0.805012		0.37178
E1BAP8	Uncharacterized protein	177.35	452.87	351.5	656.29	107.35	310.62	911.26	250.79		0.433086	1.1059	0.858359	1.60265	0.262147	0.75853	2.22529	0.612426		0.964597	0.612272		-1.20727	0.145225	-0.220348	0.680461	-1.93155	-0.398722	1.15399	-0.707392		0.683769
E1BB16	Uncharacterized protein	4143.6	4784.8	3384.6	5863.4	5869.5	7733.4	4330.1	6803.8		0.911864	1.05297	0.744834	1.29033	1.29167	1.70186	0.952906	1.49728		1.36093	0.225869		-0.13311	0.074464	-0.425009	0.367743	0.369243	0.767108	-0.0695942	0.582346		0.122695
E1BDX8	Uncharacterized protein	769.19	584.99	636.16	783.95	490.29	764.68	984.73	581.91		1.10903	0.843445	0.917222	1.13031	0.706905	1.10252	1.41979	0.839004		1.01706	0.222635		0.149293	-0.245635	-0.124657	0.176715	-0.500411	0.140809	0.505682	-0.253251		0.950776
E1BFK1	Uncharacterized protein	2215.2	2694.8	1924.3	494.51	423.44	553.43	494.63	353.92		1.20904	1.4708	1.05027	0.269899	0.23111	0.302057	0.269965	0.193166		0.249075	0.0333966		0.273858	0.556599	0.0707548	-1.88951	-2.11335	-1.72711	-1.88916	-2.37208		0.0211406
E1BFK1	Uncharacterized protein	601.72	431.67	536.63	569.53	735.65	470.76	567.12	686.14		1.12495	0.80703	1.00326	1.06477	1.37534	0.88011	1.06026	1.28277		1.14962	0.157744		0.169857	-0.309307	0.00469222	0.0905363	0.459784	-0.184244	0.0844185	0.359267		0.327308
E1BG52	Uncharacterized protein	388.1	478.48	812.27	608.97	590.62	608.55	559.37	926.07		0.67855	0.836569	1.42016	1.06472	1.03263	1.06398	0.977997	1.61913		1.17344	0.211599		-0.559473	-0.257443	0.506058	0.0904695	0.0463286	0.0894742	-0.0320988	0.69522		0.403788
E1BHK2	Uncharacterized protein	5341.9	6055.1	5461.2	8860.4	7811.4	6011	6120.2	6680.1		0.830823	0.941746	0.849377	1.37805	1.2149	0.934888	0.951871	1.03895		1.03515	0.0906582		-0.267387	-0.0865894	-0.235522	0.462632	0.280841	-0.0971352	-0.0711614	0.0551295		0.711925
E1BL26	Uncharacterized protein	1006.5	1286.1	884.1	813.62	1157.2	689.96	940.49	839.21		1.00894	1.28922	0.886245	0.815594	1.16001	0.691634	0.942772	0.841246		0.908915	0.139035		0.0128427	0.366498	-0.174223	-0.294077	0.214134	-0.53192	-0.0850199	-0.249401		0.531933
F1MGK9	Uncharacterized protein	4330.9	4471.8	3822.4	5262.1	4725.6	5111.8	5475.2	6627.9		0.968491	1	0.854779	1.17673	1.05676	1.14312	1.22438	1.48215		1.2266	0.129826		-0.0461888	0	-0.226377	0.234783	0.0796419	0.192976	0.292056	0.567696		0.0834229
F1MKE9	Uncharacterized protein	168800	143310	133580	159090	175380	153000	152140	167810		1.11644	0.947849	0.883495	1.05222	1.15996	1.01194	1.00625	1.10989		1.07201	0.05339		0.158904	-0.0772711	-0.178706	0.0734327	0.214074	0.0171212	0.00898908	0.150418		0.297887
F1MKY9	Uncharacterized protein	296620	300510	254840	290580	313280	337030	298220	374700		1.03845	1.05207	0.89218	1.0173	1.09677	1.17992	1.04405	1.3118		1.15814	0.0825315		0.0544305	0.0732276	-0.164594	0.02475	0.133267	0.238692	0.0621916	0.391551		0.0590949
F1MMQ8	Uncharacterized protein	130000	146200	139680	153510	174480	154110	149140	176770		0.913258	1.02706	0.981261	1.07842	1.22573	1.08263	1.04772	1.24182		1.14948	0.0697201		-0.130906	0.0385262	-0.0272917	0.108915	0.293645	0.114543	0.0672501	0.312456		0.0475194
F1MWU9	Uncharacterized protein	2840.1	4135.6	4903.5	5116	5492.3	3771.9	5854	5019		0.668448	0.973357	1.15409	1.2041	1.29267	0.887757	1.3778	1.18127		1.18488	0.15118		-0.581114	-0.0389588	0.206756	0.267961	0.370355	-0.171764	0.462367	0.240345		0.314986
F1MYM5	Uncharacterized protein	10843	9935.6	10842	3409.2	7473.6	12667	8899	13123		1.23815	1.13453	1.23803	0.389291	0.853399	1.44643	1.01616	1.4985		1.20362	0.224982		0.308181	0.182096	0.308048	-1.36108	-0.228707	0.532492	0.0231324	0.583515		0.447571
F1N120	Uncharacterized protein	324.3	400.12	507.9	442.04	430.53	239.25	247.8	455.98		0.774744	0.955876	1.21336	1.05602	1.02852	0.571562	0.591987	1.08932		0.820349	0.195673		-0.368209	-0.0651051	0.279007	0.0786391	0.0405759	-0.807019	-0.756362	0.123433		0.289326
F1N4K1	Uncharacterized protein	553.35	956.94	367.93	717.24	808.02	488.62	605.06	1150.8		0.852797	1.47479	0.567036	1.10538	1.24528	0.753038	0.93249	1.77356		1.17609	0.316246		-0.229726	0.56051	-0.818487	0.144538	0.316473	-0.409205	-0.10084	0.826647		0.561079
F1N4W2	Uncharacterized protein	262.71	634.62	2058.8	319.7	1402.5	266.14	389.13	303.98		0.320786	0.774912	2.51393	0.390374	1.71254	0.324974	0.475153	0.371179		0.720962	0.46954		-1.64032	-0.367896	1.32994	-1.35707	0.77614	-1.6216	-1.07354	-1.42981		0.718004
G3N0V0	Uncharacterized protein	1051	4230.6	1923.7	1167.6	2957.3	1288.3	737.77	3414.4		0.502096	2.02109	0.919013	0.5578	1.4128	0.615462	0.352456	1.63117		1.00297	0.435109		-0.993965	1.01513	-0.121844	-0.842181	0.498553	-0.700259	-1.50448	0.705905		0.984153
G3N1Y3	Uncharacterized protein	741.02	602.77	764.44	1283.9	1255.5	570.55	733.32	1061.8		0.873811	0.710786	0.901428	1.51397	1.48049	0.672793	0.864731	1.25207		1.06752	0.258694		-0.194607	-0.492512	-0.149716	0.598341	0.566071	-0.571766	-0.209677	0.324321		0.810389
E1BKI9	Uncharacterized protein	4555.3	4209.8	5214.2	6658.6	7344.6	4851.2	4852.5	5166.6		0.8829	0.815936	1.01061	1.29056	1.42352	0.940251	0.940503	1.00138		1.07641	0.164885		-0.179678	-0.293473	0.0152216	0.367995	0.50946	-0.0888826	-0.0884961	0.00199092		0.621947
G3N2D7	Uncharacterized protein	639.59	838.38	757.13	716.37	1480.8	1119.9	808.45	1637.2		0.866809	1.13622	1.02611	0.970865	2.00686	1.51775	1.09566	2.21883		1.70978	0.356232		-0.206214	0.184243	0.0371793	-0.0426569	1.00494	0.601936	0.131797	1.1498		0.0237956
A5PJS9	ADD2 protein	1929.6	1980.9	2916.1	2653.4	2673.4	2173.3	3022.1	2819.5		0.814177	0.835823	1.23042	1.11958	1.12802	0.917004	1.27515	1.18966		1.12746	0.107991		-0.296585	-0.258731	0.299153	0.162955	0.173789	-0.125	0.350664	0.250552		0.345131
P22226	Cathelicidin-1	1243	780.58	766.98	652.93	2647	866.42	1126.6	1568.8		1.44388	0.906731	0.890933	0.758451	3.07479	1.00644	1.30867	1.82234		1.80306	0.645068		0.529955	-0.141253	-0.166611	-0.398871	1.62049	0.00926696	0.388104	0.86579		0.104831
Q76LV1	Heat shock protein HSP 90-beta	868.7	1283.4	2213.6	1351.4	1554.3	1393.8	999.12	1599.2		0.607791	0.897938	1.54876	0.945514	1.08747	0.97518	0.69904	1.11889		0.970146	0.13504		-0.718354	-0.155313	0.631111	-0.0808288	0.120981	-0.03626	-0.516554	0.162067		0.967694
A8E4P3	STOM protein	17367	16600	15912	18143	18562	17625	16831	18620		1.02126	0.976155	0.935697	1.06689	1.09153	1.03643	0.989739	1.09494		1.05316	0.0354023		0.0303471	-0.0348182	-0.0958862	0.0934116	0.126351	0.0516218	-0.0148805	0.130852		0.209716
E1BFX2	Uncharacterized protein	30716	33824	29442	36515	41175	43665	31368	44457		0.941508	1.03677	0.902458	1.11926	1.2621	1.33842	0.961493	1.3627		1.23118	0.130693		-0.0869544	0.0521025	-0.148069	0.162544	0.335824	0.420533	-0.0566512	0.446466		0.075844
E1B976	Uncharacterized protein	2555.4	2474.7	1993.6	3439.6	3294.6	2324.8	2053.9	3107.2		0.9769	0.94605	0.76213	1.31492	1.25949	0.888744	0.785182	1.18785		1.03032	0.162002		-0.0337169	-0.0800124	-0.39189	0.394975	0.332837	-0.170159	-0.3489	0.248349		0.857387
E1BGU0	Uncharacterized protein	1809.3	2061	2637.1	3512.1	2926.4	3955.9	2890.1	3806.3		0.722311	0.822796	1.05279	1.40211	1.16828	1.57928	1.15379	1.51956		1.35523	0.159546		-0.469307	-0.281394	0.0742137	0.487595	0.224388	0.659267	0.206381	0.603651		0.100888
E1BAS6	Uncharacterized protein	5939.2	5220.4	4618.9	6544.1	5517.2	6167.3	5481.4	5300.2		1.06425	0.935447	0.827663	1.17264	0.98863	1.10512	0.982215	0.949746		1.00643	0.0480562		0.0898354	-0.0962728	-0.272884	0.229762	-0.0164969	0.144206	-0.0258888	-0.0743864		0.877215
G5E513	Uncharacterized protein	337.29	73.736	169.49	172.27	368.57	116.86	551.41	804.47		1.79222	0.391803	0.900601	0.915373	1.95843	0.620947	2.92997	4.27463		2.44599	1.09138		0.84175	-1.3518	-0.15104	-0.127568	0.969699	-0.687459	1.55089	2.0958		0.167446
G3X810	Uncharacterized protein	1475.5	2061	1519.7	1201.8	1813.4	1814.2	1730.4	1833.7		0.943113	1.31735	0.971365	0.768169	1.15909	1.1596	1.10604	1.17207		1.1492	0.0207838		-0.0844977	0.397643	-0.0419151	-0.380505	0.212996	0.213632	0.145404	0.229056		0.208434
A6H743	ZFAND2B protein	17.068	15.521	20.742	25.022	42.902	20.474	11.323	17.371		0.871339	0.792363	1.0589	1.2774	2.19019	1.04522	0.578051	0.886807		1.17507	0.497805		-0.198694	-0.335767	0.0825665	0.353209	1.13106	0.0638045	-0.790732	-0.173308		0.854001
A0A140T887	Uridine 5'-monophosphate synthase	1591.5	1236.1	1422.1	1575.5	1443.4	1542.9	1368.7	1314.7		1.09284	0.848795	0.976516	1.08185	0.991142	1.05947	0.939848	0.902767		0.973306	0.0480222		0.12808	-0.236512	-0.0342847	0.113502	-0.0128364	0.083337	-0.0895013	-0.147574		0.738978
A3KMV2	UV excision repair protein RAD23 homolog A	2524.6	2863.2	3150.9	3547.5	3981	3727	3654	3565.3		0.835531	0.947593	1.04281	1.17407	1.31754	1.23347	1.20931	1.17996		1.23507	0.0418409		-0.259234	-0.0776604	0.0604752	0.231514	0.397842	0.302726	0.274188	0.238735		0.0283349
Q0QEV5/Q5E973	Ribosomal protein L18/60S ribosomal protein L18	93485	96258	102440	155110	190080	106490	119610	126000		0.836007	0.860805	0.916089	1.3871	1.69983	0.952306	1.06963	1.12678		1.21214	0.235565		-0.258413	-0.216242	-0.126441	0.472072	0.765387	-0.0705022	0.0971178	0.172204		0.314946

## Sheet: p-value<0.1 56 proteins
			Log2									two sample ttest (p-value<0.1)
Accession	Protein name		113/Con	114/Con	115/Con	116/Con	117/Con	118/Con	119/Con	121/Con
A0A140T894	14-3-3 protein beta/alpha		-0.0557014	0.0280497	-0.156064	0.164491	0.457753	0.144025	0.192824	0.414041		0.0252231
Q5E9F9	26S protease regulatory subunit 7		-0.147974	0.114121	-0.108693	0.121333	0.378757	0.105787	0.506368	0.17015		0.0449388
Q3ZCI4	6-phosphogluconate dehydrogenase		-0.716391	-0.155286	0.464451	0.155278	0.724917	0.219766	0.557315	0.474882		0.0872949
P80227	Acylamino-acid-releasing enzyme		0.179039	0.0272269	-0.0404627	-0.190213	0.161802	0.177683	0.651986	0.559776		0.0380056
Q3SZF0	Acyl-CoA-binding domain-containing protein 7		-0.256338	0.0746371	0.16029	-0.0113235	0.400817	0.380389	0.541148	0.225306		0.0117833
A5D973/Q32PI5	Alpha isoform of regulatory subunit A, protein phosphatase 2/Serine/threonine-protein phosphatase 2A 65 kDa regulatory subunit A alpha isoform		0.0504435	0.0030842	-0.0516411	-0.00370014	0.186609	0.521936	0.637217	0.772715		0.00585887
R9QSM8/Q7SIH1/K4JDT2/K4JF16/K4JBR5/K4JR88	Alpha-2-macroglobulin/Alpha-2-macroglobulin variant 20/Alpha-2-macroglobulin variant 23/Alpha-2-macroglobulin variant 1/Alpha-2-macroglobulin variant 22		0.120021	0.375365	-0.0344936	-0.644516	0.182963	1.05805	0.388178	1.11453		0.0620789
Q865F8/F1MER2	Alpha-hemoglobin-stabilizing protein		0.09835	0.196114	-0.702178	0.225521	0.545761	0.424138	0.274783	0.349762		0.0993171
Q9XSW5/Q9TUQ0/Q9TUQ1/Q7M2T6	Anion exchange protein/Band 3 anion transport protein		-0.257215	0.0454191	-0.0106046	0.187311	0.350348	0.2416	0.0906456	0.369264		0.0523686
Q9TRC1	ANTIGONDADOTROPIC DECAPEPTIDE, AGD		-0.263544	0.33785	-0.255732	0.0915665	3.13853	0.398788	1.46375	1.63283		0.0278436
P62157	Calmodulin		0.236308	0.0419234	-0.0526026	-0.271697	1.16557	0.908024	-0.0879902	0.693242		0.0572943
P00432	Catalase		-0.136138	0.161396	-0.138611	0.0885291	0.135404	0.238582	0.238184	0.349429		0.0319788
A7YW37	CD58 protein		-0.00706068	-0.374757	-0.224654	0.462415	0.707767	1.46031	0.57998	0.426788		0.0299653
Q2HJ57	Coactosin-like protein		-0.173929	0.0440592	0.235987	-0.144247	0.585918	0.523365	0.235954	0.0151012		0.0756315
G3X7A5/A0A0F6QNP7/Q2UVX4	Complement C3/Complement component 3/Complement C3		-0.391473	-0.247479	0.836986	-0.715561	0.627585	0.55972	0.692711	1.24488		0.0496846
B0JYP3/O46510/E1BG43	Erythrocyte membrane protein band 4.2		-0.0584636	0.125452	-0.110986	0.0326782	0.3665	0.140307	0.105609	0.463713		0.0363798
P55052/G3N269	Fatty acid-binding protein, epidermal		0.0856192	-0.0690137	-0.119998	0.0913658	0.065409	0.263578	0.290698	0.392724		0.0259417
Q3SZZ9/F1MGU7/P12799	FGG protein/Fibrinogen gamma-B chain		0.0228511	0.226742	0.132057	-0.477965	0.897691	0.521522	0.40744	1.14332		0.0160867
P02676/F1MAV0	Fibrinogen beta chain/FGB protein		-0.543669	0.668192	-0.0947846	-0.342847	0.590473	0.170413	0.540692	1.36545		0.0874251
P52556	Flavin reductase (NADPH)		-0.0485872	-0.0543148	-0.036194	0.130722	0.34919	0.210993	0.131725	0.415574		0.0118863
P28801	Glutathione S-transferase P		-0.110673	-0.620796	-0.0429766	0.538917	0.55751	0.411395	0.464037	0.771363		0.0506729
Q76LV2	Heat shock protein HSP 90-alpha		-0.00452805	-0.118455	-0.00542477	0.118643	0.333559	0.14292	0.0628195	0.450533		0.0477798
A1A4Q7	Hemoglobin, theta 1		-0.0920038	0.61405	-0.752563	-0.0928274	-1.44396	-0.737381	-1.30859	-1.00946		0.0173255
E1BAN2	Katanin p60 ATPase-containing subunit A-like 2		0.0219789	0.198184	-0.201457	-0.0473326	0.312687	0.408768	0.382615	0.527971		0.00453453
A4FUZ1	Lactoylglutathione lyase		0.20075	0.0744908	-0.196848	-0.112068	0.218881	0.455315	0.0528537	0.522599		0.0627927
B0JYN3/Q5E9B1	L-lactate dehydrogenase/L-lactate dehydrogenase B chain		-0.262316	0.0337375	0.203773	-0.0132109	0.655828	0.144319	0.424312	0.619694		0.0210538
Q3T145	Malate dehydrogenase, cytoplasmic		-0.258038	-0.0761146	-0.0852274	0.347701	0.396256	0.480765	0.618994	0.285865		0.0196343
Q3SX44	N(G),N(G)-dimethylarginine dimethylaminohydrolase 2		0.109046	-0.0158899	-0.231994	0.112342	0.446139	0.282515	0.206877	0.130749		0.0408938
Q3SZC4	NSFL1 cofactor p47		-0.292874	0.180778	0.153184	-0.0920178	0.175322	0.401097	0.386643	0.22948		0.0475582
Q17QX0	Nudix (Nucleoside diphosphate linked moiety X)-type motif 5		-0.0923138	-0.079509	0.107281	0.0543717	0.381255	0.553271	0.218217	0.449168		0.0033587
Q861V5/P62935/Q9N138/Q864S5/G3X8B1	Peptidyl-prolyl cis-trans isomerase/Peptidyl-prolyl cis-trans isomerase A		-0.250194	0.159408	0.0178202	0.0425875	0.217702	0.3983	0.0938327	0.548325		0.0506758
Q9BGI3	Peroxiredoxin-2		-0.165094	-0.0768128	-0.175555	0.349992	0.381219	0.44572	0.154862	0.475276		0.0380827
O77834	Peroxiredoxin-6		-0.139995	0.177676	-0.191473	0.118633	0.440534	0.696251	0.387714	0.718311		0.00395105
Q3T0P6/Q862Q5/G3X7N4/Q58DJ6	Phosphoglycerate kinase 1/Phosphoglycerate kinase		-0.197652	0.00144119	-0.47038	0.490835	0.391431	0.346609	0.374102	0.432826		0.0790586
Q3ZBF7	Prostaglandin E synthase 3		0.172346	0.0438582	-0.199496	-0.0418792	0.169407	0.358877	0.0317584	0.355277		0.0788164
Q3T0Y5	Proteasome subunit alpha type-2		0.157544	0.0046118	-0.129858	-0.0476818	0.535413	0.669519	0.212396	0.916152		0.0100702
Q58DU5	Proteasome subunit alpha type-3		-0.126278	-0.141762	0.060351	0.182281	0.22029	0.348097	0.409958	0.375826		0.00788223
Q5E987	Proteasome subunit alpha type-5		-0.076379	-0.0990811	0.205436	-0.0515446	0.341513	0.457571	0.296659	0.0630984		0.0352674
Q3T108	Proteasome subunit beta type-4		0.110933	-0.123568	0.215893	-0.250275	0.438704	0.587067	0.64315	0.0754084		0.0359442
Q1JPG7	Pyruvate kinase		0.245851	-0.236397	-0.346356	0.237291	0.396538	0.227545	0.215264	0.434442		0.0833145
Q2HJ58	Ribose-phosphate pyrophosphokinase 1		-0.00141452	0.262626	-0.137243	-0.16478	0.378393	0.315553	0.461965	0.53491		0.0073007
Q148H9/A1L546	Ribosomal RNA processing 1 homolog (S. cerevisiae)/Nucleolar protein NOP52		-0.162825	0.0669482	0.0304582	0.0536544	0.839533	1.0495	0.346567	1.06815		0.00332991
Q3MHF7/H9KUV2	S-methyl-5'-thioadenosine phosphorylase		0.160821	-0.165109	0.156852	-0.192045	0.349961	0.693243	0.547449	0.242779		0.0155731
G8JKZ8/O97680	Thioredoxin		-0.173551	-0.0698866	-0.235226	0.390753	0.629475	0.666288	0.376584	0.660642		0.00860584
Q9TS96/F1MNQ4/P00442	Thymus HYPOCHOLESTEROLEMIC factor (TPHF) (Superoxide dismutase) (SOD)/Superoxide dismutase [Cu-Zn]		-0.191411	-0.101216	0.0248487	0.232208	0.756439	0.304485	0.20508	0.575049		0.0236779
G3X757/Q3ZBT1	Transitional endoplasmic reticulum ATPase		-0.184951	0.0146035	0.0378512	0.115784	0.339725	0.159068	0.00445666	0.251031		0.091565
Q5E956	Triosephosphate isomerase		0.381045	0.0897492	-0.557588	-0.0677983	-0.658308	-0.424718	-0.776743	-0.747878		0.0275844
Q5KR47	Tropomyosin alpha-3 chain/Tropomyosin alpha-1 chain/ LOC535277 protein/Tropomyosin alpha-1 chain/Tropomyosin beta chain		0.138615	-0.000666022	-0.0672526	-0.0813694	-0.00646127	0.301579	0.289917	0.293205		0.0496118
Q3MHL6/Q0IIB5	TSC22 domain family protein 1/TSC22 domain family, member 4		-0.00703987	0.106728	-0.415547	0.236767	0.504688	0.479201	0.117855	0.790444		0.0465691
E1BFK1	Uncharacterized protein		0.273858	0.556599	0.0707548	-1.88951	-2.11335	-1.72711	-1.88916	-2.37208		0.0211406
F1MGK9	Uncharacterized protein		-0.0461888	0	-0.226377	0.234783	0.0796419	0.192976	0.292056	0.567696		0.0834229
F1MKY9	Uncharacterized protein		0.0544305	0.0732276	-0.164594	0.02475	0.133267	0.238692	0.0621916	0.391551		0.0590949
F1MMQ8	Uncharacterized protein		-0.130906	0.0385262	-0.0272917	0.108915	0.293645	0.114543	0.0672501	0.312456		0.0475194
G3N2D7	Uncharacterized protein		-0.206214	0.184243	0.0371793	-0.0426569	1.00494	0.601936	0.131797	1.1498		0.0237956
E1BFX2	Uncharacterized protein		-0.0869544	0.0521025	-0.148069	0.162544	0.335824	0.420533	-0.0566512	0.446466		0.075844
A3KMV2	UV excision repair protein RAD23 homolog A		-0.259234	-0.0776604	0.0604752	0.231514	0.397842	0.302726	0.274188	0.238735		0.0283349
